# Supplementary material for: Net rate of lateral gene transfer in marine prokaryoplankton
Source: ISME J. 2025 Sep 5;19(1):wraf159. doi: 10.1093/ismejo/wraf159 (PMC12416821; doi:10.1093/ismejo/wraf159)
Supplement: Data_S1_wraf159 [file data_s1_wraf159.xlsx]

## Sheet: Table_S1_80pct-comp_contains-16
SAG ID	GTDBtk_classification	Silva_16S_classification	Estimated_cell_diameter_µm	Genome_assembly_length_bp	Contigs_count	Longest_contig_length_bp	GC_content_%	Genome_completeness_checkM_%	Raw_read_count	Field_Sample_ID	Oceanpographic_cruise	Ocean_feature	Lattitude_degrees	Longitude_degrees	Depth_m	Sample_collection_date
AH-321-L02	d__Archaea;p__Thermoplasmatota;c__Poseidoniia;o__MGIII;f__CG-Epi1;g__CG-Epi1;s__CG-Epi1 sp902627615	k__Archaea;p__Euryarchaeota;c__Thermoplasmata;o__Marine_Group_III;f__?;g__?;s__?	0.41	1308866	36	135996	36.7047	82	3085557	133 Fiji-Hawaii 2007	5 c.1	equatorial	5 N	-162 E	15	2007-04-26
AG-447-C19	d__Archaea;p__Thermoproteota;c__Nitrososphaeria;o__Nitrososphaerales;f__Nitrosopumilaceae;g__Nitrosopelagicus;s__Nitrosopelagicus brevis	k__Archaea;p__Thaumarchaeota;c__Nitrososphaeria;o__Ca._Nitrosopumilales;f__Ca._Nitrosopelagicus_family_incertae_sedis;g__Ca._Nitrosopelagicus;s__?	<0.5	1096062	32	149942	33.2602	84	3881308	SWC-19	GEOTRACES	Off the SW coast of South Africa	-34.98 N	16.02 E	20	2010-11-01
AG-414-N20	d__Bacteria;p__Actinobacteriota;c__Acidimicrobiia;o__Acidimicrobiales;f__MedAcidi-G1;g__MedAcidi-G1;s__MedAcidi-G1 sp003214465	k__Bacteria;p__Actinobacteria;c__Acidimicrobiia;o__Acidimicrobiales;f__Sva0996_marine_group;g__?;s__?	<0.5	1805654	59	176319	42.3829	83	7626730	SWC-12	GEOTRACES	SW edge of Sargosso Sea, N of Puerto Rico	24.71 N	24.71 N	100	2010-06-01
AG-453-J21	d__Bacteria;p__Actinobacteriota;c__Acidimicrobiia;o__Acidimicrobiales;f__UBA8592;g__UBA8592;s__UBA8592 sp002712325	k__Bacteria;p__Actinobacteria;c__Acidimicrobiia;o__Acidimicrobiales;f__Sva0996_marine_group;g__?;s__?	<0.5	1753216	63	175251	44.5879	80	3581817	SWC-20	GEOTRACES	Austrialia coast	-30.00 N	156.00 E	50	2011-05-01
AG-343-C10	d__Bacteria;p__Bacteroidota;c__Bacteroidia;o__Cytophagales;f__MED-G16;g__GCA-2715645;s__GCA-2715645 sp902529805	k__Bacteria;p__Bacteroidetes;c__Cytophagia;o__Cytophagales;f__Flammeovirgaceae;g__Marinoscillum;s__?	<0.5	1648311	55	217745	27.9539	81	2885755	SWC-06	BiG-RAPA	DCM, only 3% of Pro detected by qPCR	-26.25 N	-103.96 E	180	2010-12-01
AG-895-E03	d__Bacteria;p__Bacteroidota;c__Bacteroidia;o__Cytophagales;f__MED-G16;g__MED-G16;s__MED-G16 sp902523065	k__Bacteria;p__Bacteroidetes;c__Cytophagia;o__Cytophagales;f__Flammeovirgaceae;g__Marinoscillum;s__?	0.34	1636802	16	407648	31.4294	86	2951057	SWC-09	BATS ML	BATS Mixed Layer ~20% narB	31.07 N	-64.17 E	10	2009-07-01
AG-426-P19	d__Bacteria;p__Bacteroidota;c__Bacteroidia;o__Cytophagales;f__MED-G16;g__MED-G16;s__MED-G16 sp902633975	k__Bacteria;p__Bacteroidetes;c__Cytophagia;o__Cytophagales;f__Flammeovirgaceae;g__Marinoscillum;s__?	<0.5	1488525	53	164136	30.4082	80	3331256	SWC-15	GEOTRACES	Off the North American Shelf, SE of WHOI	38.32 N	-68.87 E	90	2011-11-01
AH-321-K21	d__Bacteria;p__Bacteroidota;c__Bacteroidia;o__Flavobacteriales;f__BACL11;g__GCA-2711125;s__GCA-2711125 sp902627575	k__Bacteria;p__Bacteroidetes;c__Flavobacteriia;o__Flavobacteriales;f__NS9_marine_group;g__?;s__?	0.57	1330417	76	84064	29.6048	80	3064293	133 Fiji-Hawaii 2007	5 c.1	equatorial	5 N	-162 E	15	2007-04-26
AG-901-D23	d__Bacteria;p__Bacteroidota;c__Bacteroidia;o__Flavobacteriales;f__BACL11;g__GCA-2716345;s__GCA-2716345 sp902587125	k__Bacteria;p__Bacteroidetes;c__Flavobacteriia;o__Flavobacteriales;f__NS9_marine_group;g__?;s__?	0.58	1435942	40	279054	30.3297	86	4617758	SWC-09	BATS ML	BATS Mixed Layer ~20% narB	31.07 N	-64.17 E	10	2009-07-01
AG-913-I23	d__Bacteria;p__Bacteroidota;c__Bacteroidia;o__Flavobacteriales;f__BACL11;g__GCA-2716345;s__GCA-2716345 sp902587125	k__Bacteria;p__Bacteroidetes;c__Flavobacteriia;o__Flavobacteriales;f__NS9_marine_group;g__?;s__?	0.38	1541975	36	334420	30.2694	90	2741583	SWC-09	BATS ML	BATS Mixed Layer ~20% narB	31.07 N	-64.17 E	10	2009-07-01
AG-390-L19	d__Bacteria;p__Bacteroidota;c__Bacteroidia;o__Flavobacteriales;f__Flavobacteriaceae;g__GCA-002723295;s__GCA-002723295 sp002711185	k__Bacteria;p__Bacteroidetes;c__Flavobacteriia;o__Flavobacteriales;f__Flavobacteriaceae;g__NS5_marine_group;s__?	<0.5	1516294	42	225107	30.1184	82	2828305	SWC-11	GEOTRACES	Northern edge of Sargasso Sea	36.20 N	-53.31 E	10	2010-05-01
AG-899-P08	d__Bacteria;p__Bacteroidota;c__Bacteroidia;o__Flavobacteriales;f__Flavobacteriaceae;g__GCA-2862715;s__GCA-2862715 sp002862715	k__Bacteria;p__Bacteroidetes;c__Flavobacteriia;o__Flavobacteriales;f__Flavobacteriaceae;g__NS4_marine_group;s__?	0.31	1387253	30	240495	30.6528	85	3152096	SWC-09	BATS ML	BATS Mixed Layer ~20% narB	31.07 N	-64.17 E	10	2009-07-01
AG-916-E15	d__Bacteria;p__Bacteroidota;c__Bacteroidia;o__Flavobacteriales;f__Flavobacteriaceae;g__GCA-2862715;s__GCA-2862715 sp002862715	k__Bacteria;p__Bacteroidetes;c__Flavobacteriia;o__Flavobacteriales;f__Flavobacteriaceae;g__NS4_marine_group;s__?	0.33	1276542	43	120129	30.8581	80	3444750	SWC-09	BATS ML	BATS Mixed Layer ~20% narB	31.07 N	-64.17 E	10	2009-07-01
AG-390-M22	d__Bacteria;p__Bacteroidota;c__Bacteroidia;o__Flavobacteriales;f__Flavobacteriaceae;g__MAG-121220-bin8;s__MAG-121220-bin8 sp002705485	k__Bacteria;p__Bacteroidetes;c__Flavobacteriia;o__Flavobacteriales;f__Flavobacteriaceae;g__NS4_marine_group;s__?	<0.5	1710571	40	207906	30.9678	94	2977400	SWC-11	GEOTRACES	Northern edge of Sargasso Sea	36.20 N	-53.31 E	10	2010-05-01
AG-390-A05	d__Bacteria;p__Bacteroidota;c__Bacteroidia;o__Flavobacteriales;f__Flavobacteriaceae;g__MAG-121220-bin8;s__MAG-121220-bin8 sp004214185	k__Bacteria;p__Bacteroidetes;c__Flavobacteriia;o__Flavobacteriales;f__Flavobacteriaceae;g__NS4_marine_group;s__?	<0.5	1482093	41	169704	29.6934	92	2710799	SWC-11	GEOTRACES	Northern edge of Sargasso Sea	36.20 N	-53.31 E	10	2010-05-01
AG-390-J06	d__Bacteria;p__Bacteroidota;c__Bacteroidia;o__Flavobacteriales;f__Flavobacteriaceae;g__MAG-121220-bin8;s__MAG-121220-bin8 sp902559035	k__Bacteria;p__Bacteroidetes;c__Flavobacteriia;o__Flavobacteriales;f__Flavobacteriaceae;g__NS4_marine_group;s__?	<0.5	1331146	46	184341	29.7055	83	2781893	SWC-11	GEOTRACES	Northern edge of Sargasso Sea	36.20 N	-53.31 E	10	2010-05-01
AG-390-M23	d__Bacteria;p__Bacteroidota;c__Bacteroidia;o__Flavobacteriales;f__Flavobacteriaceae;g__MAG-121220-bin8;s__MAG-121220-bin8 sp902559035	k__Bacteria;p__Bacteroidetes;c__Flavobacteriia;o__Flavobacteriales;f__Flavobacteriaceae;g__NS4_marine_group;s__?	<0.5	1578379	40	237857	29.864	95	2969711	SWC-11	GEOTRACES	Northern edge of Sargasso Sea	36.20 N	-53.31 E	10	2010-05-01
AG-916-L03	d__Bacteria;p__Bacteroidota;c__Bacteroidia;o__Flavobacteriales;f__Flavobacteriaceae;g__MED-G11;s__MED-G11 sp902598525	k__Bacteria;p__Bacteroidetes;c__Flavobacteriia;o__Flavobacteriales;f__Flavobacteriaceae;g__NS5_marine_group;s__?	0.36	1168826	23	220465	30.2828	83	2738644	SWC-09	BATS ML	BATS Mixed Layer ~20% narB	31.07 N	-64.17 E	10	2009-07-01
AG-892-E21	d__Bacteria;p__Bacteroidota;c__Bacteroidia;o__Flavobacteriales;f__Flavobacteriaceae;g__MED-G11;s__MED-G11 sp902617285	k__Bacteria;p__Bacteroidetes;c__Flavobacteriia;o__Flavobacteriales;f__Flavobacteriaceae;g__NS5_marine_group;s__?	0.21	1192465	34	307599	30.2231	83	3805136	SWC-09	BATS ML	BATS Mixed Layer ~20% narB	31.07 N	-64.17 E	10	2009-07-01
AG-893-B06	d__Bacteria;p__Bacteroidota;c__Bacteroidia;o__Flavobacteriales;f__Flavobacteriaceae;g__MED-G11;s__MED-G11 sp902620455	k__Bacteria;p__Bacteroidetes;c__Flavobacteriia;o__Flavobacteriales;f__Flavobacteriaceae;g__NS5_marine_group;s__?	0.26	1244282	28	188144	30.4248	88	3386117	SWC-09	BATS ML	BATS Mixed Layer ~20% narB	31.07 N	-64.17 E	10	2009-07-01
AG-915-G07	d__Bacteria;p__Bacteroidota;c__Bacteroidia;o__Flavobacteriales;f__Flavobacteriaceae;g__MED-G11;s__MED-G11 sp902620455	k__Bacteria;p__Bacteroidetes;c__Flavobacteriia;o__Flavobacteriales;f__Flavobacteriaceae;g__NS5_marine_group;s__?	0.34	1158801	29	143728	30.4727	83	3499113	SWC-09	BATS ML	BATS Mixed Layer ~20% narB	31.07 N	-64.17 E	10	2009-07-01
AG-893-K11	d__Bacteria;p__Bacteroidota;c__Bacteroidia;o__Flavobacteriales;f__Flavobacteriaceae;g__MED-G11;s__MED-G11 sp902622595	k__Bacteria;p__Bacteroidetes;c__Flavobacteriia;o__Flavobacteriales;f__Flavobacteriaceae;g__NS5_marine_group;s__?	0.4	1340558	9	449230	30.3193	92	3128253	SWC-09	BATS ML	BATS Mixed Layer ~20% narB	31.07 N	-64.17 E	10	2009-07-01
AG-894-A06	d__Bacteria;p__Bacteroidota;c__Bacteroidia;o__Flavobacteriales;f__Flavobacteriaceae;g__MED-G11;s__MED-G11 sp902622595	k__Bacteria;p__Bacteroidetes;c__Flavobacteriia;o__Flavobacteriales;f__Flavobacteriaceae;g__NS5_marine_group;s__?	0.27	1222541	23	217999	30.3763	81	3845299	SWC-09	BATS ML	BATS Mixed Layer ~20% narB	31.07 N	-64.17 E	10	2009-07-01
AG-901-C10	d__Bacteria;p__Bacteroidota;c__Bacteroidia;o__Flavobacteriales;f__Flavobacteriaceae;g__MED-G11;s__MED-G11 sp902622595	k__Bacteria;p__Bacteroidetes;c__Flavobacteriia;o__Flavobacteriales;f__Flavobacteriaceae;g__NS5_marine_group;s__?	0.32	1207428	15	490675	30.35	80	3025024	SWC-09	BATS ML	BATS Mixed Layer ~20% narB	31.07 N	-64.17 E	10	2009-07-01
AG-897-G22	d__Bacteria;p__Bacteroidota;c__Bacteroidia;o__Flavobacteriales;f__Flavobacteriaceae;g__MED-G13;s__MED-G13 sp902602415	k__Bacteria;p__Bacteroidetes;c__Flavobacteriia;o__Flavobacteriales;f__Flavobacteriaceae;g__NS2b_marine_group;s__?	0.34	1472552	24	194853	30.8722	80	3660940	SWC-09	BATS ML	BATS Mixed Layer ~20% narB	31.07 N	-64.17 E	10	2009-07-01
AG-917-J15	d__Bacteria;p__Bacteroidota;c__Bacteroidia;o__Flavobacteriales;f__Flavobacteriaceae;g__MED-G13;s__MED-G13 sp902602415	k__Bacteria;p__Bacteroidetes;c__Flavobacteriia;o__Flavobacteriales;f__Flavobacteriaceae;g__NS2b_marine_group;s__?	0.3	1265589	28	150514	31.046	82	3347358	SWC-09	BATS ML	BATS Mixed Layer ~20% narB	31.07 N	-64.17 E	10	2009-07-01
AG-891-J21	d__Bacteria;p__Bacteroidota;c__Bacteroidia;o__Flavobacteriales;f__Flavobacteriaceae;g__MED-G14;s__MED-G14 sp002697465	k__Bacteria;p__Bacteroidetes;c__Flavobacteriia;o__Flavobacteriales;f__Flavobacteriaceae;g__NS4_marine_group;s__?	0.31	1364399	24	305419	31.2255	93	3674632	SWC-09	BATS ML	BATS Mixed Layer ~20% narB	31.07 N	-64.17 E	10	2009-07-01
AG-891-N17	d__Bacteria;p__Bacteroidota;c__Bacteroidia;o__Flavobacteriales;f__Flavobacteriaceae;g__MED-G14;s__MED-G14 sp002697465	k__Bacteria;p__Bacteroidetes;c__Flavobacteriia;o__Flavobacteriales;f__Flavobacteriaceae;g__NS4_marine_group;s__?	0.42	1150781	30	142118	31.3736	85	3507566	SWC-09	BATS ML	BATS Mixed Layer ~20% narB	31.07 N	-64.17 E	10	2009-07-01
AG-900-G19	d__Bacteria;p__Bacteroidota;c__Bacteroidia;o__Flavobacteriales;f__Flavobacteriaceae;g__MED-G14;s__MED-G14 sp002697465	k__Bacteria;p__Bacteroidetes;c__Flavobacteriia;o__Flavobacteriales;f__Flavobacteriaceae;g__NS4_marine_group;s__?	0.38	1651971	36	334949	31.0668	89	2862825	SWC-09	BATS ML	BATS Mixed Layer ~20% narB	31.07 N	-64.17 E	10	2009-07-01
AG-918-L06	d__Bacteria;p__Bacteroidota;c__Bacteroidia;o__Flavobacteriales;f__Flavobacteriaceae;g__MED-G14;s__MED-G14 sp002697465	k__Bacteria;p__Bacteroidetes;c__Flavobacteriia;o__Flavobacteriales;f__Flavobacteriaceae;g__NS4_marine_group;s__?	0.49	1289160	33	274252	31.2403	80	3121928	SWC-09	BATS ML	BATS Mixed Layer ~20% narB	31.07 N	-64.17 E	10	2009-07-01
AG-325-I09	d__Bacteria;p__Bacteroidota;c__Bacteroidia;o__Flavobacteriales;f__Flavobacteriaceae;g__MED-G14;s__MED-G14 sp003331885	k__Bacteria;p__Bacteroidetes;c__Flavobacteriia;o__Flavobacteriales;f__Flavobacteriaceae;g__NS4_marine_group;s__?	<0.5	1367936	51	154784	29.1151	86	2145981	SWC-03	BiG-RAPA	Mixed layer, 50% PAR	-23.46 N	-88.77 E	14	2010-12-01
AG-894-L20	d__Bacteria;p__Bacteroidota;c__Bacteroidia;o__Flavobacteriales;f__Flavobacteriaceae;g__MED-G14;s__MED-G14 sp902520835	k__Bacteria;p__Bacteroidetes;c__Flavobacteriia;o__Flavobacteriales;f__Flavobacteriaceae;g__NS4_marine_group;s__?	0.34	1406777	39	301465	29.0025	93	3310589	SWC-09	BATS ML	BATS Mixed Layer ~20% narB	31.07 N	-64.17 E	10	2009-07-01
AG-337-I22	d__Bacteria;p__Bacteroidota;c__Bacteroidia;o__Flavobacteriales;f__Flavobacteriaceae;g__MED-G14;s__MED-G14 sp902526165	k__Bacteria;p__Bacteroidetes;c__Flavobacteriia;o__Flavobacteriales;f__Flavobacteriaceae;g__NS4_marine_group;s__?	<0.5	1218065	34	148434	30.825	82	3381676	SWC-05	BiG-RAPA	Mixed layer, 50% PAR	-26.25 N	-103.96 E	14	2010-12-01
AG-349-C04	d__Bacteria;p__Bacteroidota;c__Bacteroidia;o__Flavobacteriales;f__Flavobacteriaceae;g__MED-G14;s__MED-G14 sp902535165	k__Bacteria;p__Bacteroidetes;c__Flavobacteriia;o__Flavobacteriales;f__Flavobacteriaceae;g__NS4_marine_group;s__?	<0.5	1319046	40	191750	29.7503	80	3151899	SWC-07	HOT ML	HOT Mixed Layer ~25% narB	23.75 N	-158.00 E	5	2009-08-01
AG-900-K16	d__Bacteria;p__Bacteroidota;c__Bacteroidia;o__Flavobacteriales;f__Flavobacteriaceae;g__MED-G14;s__MED-G14 sp902544085	k__Bacteria;p__Bacteroidetes;c__Flavobacteriia;o__Flavobacteriales;f__Flavobacteriaceae;g__NS4_marine_group;s__?	0.21	1351820	19	313492	31.2594	90	2725150	SWC-09	BATS ML	BATS Mixed Layer ~20% narB	31.07 N	-64.17 E	10	2009-07-01
AG-337-P13	d__Bacteria;p__Bacteroidota;c__Bacteroidia;o__Flavobacteriales;f__Flavobacteriaceae;g__MED-G14;s__MED-G14 sp902550325	k__Bacteria;p__Bacteroidetes;c__Flavobacteriia;o__Flavobacteriales;f__Flavobacteriaceae;g__NS4_marine_group;s__?	<0.5	1231851	44	143870	30.7901	81	3367469	SWC-05	BiG-RAPA	Mixed layer, 50% PAR	-26.25 N	-103.96 E	14	2010-12-01
AG-893-F23	d__Bacteria;p__Bacteroidota;c__Bacteroidia;o__Flavobacteriales;f__Flavobacteriaceae;g__MED-G14;s__MED-G14 sp902587325	k__Bacteria;p__Bacteroidetes;c__Flavobacteriia;o__Flavobacteriales;f__Flavobacteriaceae;g__NS4_marine_group;s__?	0.27	1433040	48	112274	28.8371	87	3141821	SWC-09	BATS ML	BATS Mixed Layer ~20% narB	31.07 N	-64.17 E	10	2009-07-01
AG-895-C20	d__Bacteria;p__Bacteroidota;c__Bacteroidia;o__Flavobacteriales;f__Flavobacteriaceae;g__MED-G14;s__MED-G14 sp902587325	k__Bacteria;p__Bacteroidetes;c__Flavobacteriia;o__Flavobacteriales;f__Flavobacteriaceae;g__NS4_marine_group;s__?	0.27	1444440	23	439019	28.7093	88	2778080	SWC-09	BATS ML	BATS Mixed Layer ~20% narB	31.07 N	-64.17 E	10	2009-07-01
AG-904-A13	d__Bacteria;p__Bacteroidota;c__Bacteroidia;o__Flavobacteriales;f__Flavobacteriaceae;g__MED-G14;s__MED-G14 sp902587325	k__Bacteria;p__Bacteroidetes;c__Flavobacteriia;o__Flavobacteriales;f__Flavobacteriaceae;g__NS4_marine_group;s__?	0.32	1322422	51	203603	28.8201	80	2831523	SWC-09	BATS ML	BATS Mixed Layer ~20% narB	31.07 N	-64.17 E	10	2009-07-01
AG-908-A02	d__Bacteria;p__Bacteroidota;c__Bacteroidia;o__Flavobacteriales;f__Flavobacteriaceae;g__MED-G14;s__MED-G14 sp902587325	k__Bacteria;p__Bacteroidetes;c__Flavobacteriia;o__Flavobacteriales;f__Flavobacteriaceae;g__NS4_marine_group;s__?	0.39	1321311	56	157620	28.9662	80	3575946	SWC-09	BATS ML	BATS Mixed Layer ~20% narB	31.07 N	-64.17 E	10	2009-07-01
AG-913-K11	d__Bacteria;p__Bacteroidota;c__Bacteroidia;o__Flavobacteriales;f__Flavobacteriaceae;g__MED-G14;s__MED-G14 sp902587325	k__Bacteria;p__Bacteroidetes;c__Flavobacteriia;o__Flavobacteriales;f__Flavobacteriaceae;g__NS4_marine_group;s__?	0.34	1475136	51	181299	28.6761	91	3611398	SWC-09	BATS ML	BATS Mixed Layer ~20% narB	31.07 N	-64.17 E	10	2009-07-01
AG-426-O21	d__Bacteria;p__Bacteroidota;c__Bacteroidia;o__Flavobacteriales;f__Flavobacteriaceae;g__MED-G14;s__MED-G14 sp902595555	k__Bacteria;p__Bacteroidetes;c__Flavobacteriia;o__Flavobacteriales;f__Flavobacteriaceae;g__NS4_marine_group;s__?	<0.5	1288900	44	174519	30.1427	82	4001431	SWC-15	GEOTRACES	Off the North American Shelf, SE of WHOI	38.32 N	-68.87 E	90	2011-11-01
AG-430-F05	d__Bacteria;p__Bacteroidota;c__Bacteroidia;o__Flavobacteriales;f__Flavobacteriaceae;g__MED-G14;s__MED-G14 sp902595555	k__Bacteria;p__Bacteroidetes;c__Flavobacteriia;o__Flavobacteriales;f__Flavobacteriaceae;g__NS4_marine_group;s__?	<0.5	1325127	41	156063	30.0198	83	2484587	SWC-16	GEOTRACES	Over Mid-Atlantic Ridge	26.14 N	-44.83 E	90	2011-11-01
AG-447-C16	d__Bacteria;p__Bacteroidota;c__Bacteroidia;o__Flavobacteriales;f__Flavobacteriaceae;g__MED-G14;s__MED-G14 sp902595555	k__Bacteria;p__Bacteroidetes;c__Flavobacteriia;o__Flavobacteriales;f__Flavobacteriaceae;g__NS4_marine_group;s__?	<0.5	1130283	56	87356	30.0539	80	3893039	SWC-19	GEOTRACES	Off the SW coast of South Africa	-34.98 N	16.02 E	20	2010-11-01
AG-447-L22	d__Bacteria;p__Bacteroidota;c__Bacteroidia;o__Flavobacteriales;f__Flavobacteriaceae;g__MED-G14;s__MED-G14 sp902595555	k__Bacteria;p__Bacteroidetes;c__Flavobacteriia;o__Flavobacteriales;f__Flavobacteriaceae;g__NS4_marine_group;s__?	<0.5	1407095	15	408580	30.0902	94	3438936	SWC-19	GEOTRACES	Off the SW coast of South Africa	-34.98 N	16.02 E	20	2010-11-01
AG-897-B03	d__Bacteria;p__Bacteroidota;c__Bacteroidia;o__Flavobacteriales;f__Flavobacteriaceae;g__MED-G14;s__MED-G14 sp902597545	k__Bacteria;p__Bacteroidetes;c__Flavobacteriia;o__Flavobacteriales;f__Flavobacteriaceae;g__NS4_marine_group;s__?	0.24	1392098	23	382010	29.8266	89	2914753	SWC-09	BATS ML	BATS Mixed Layer ~20% narB	31.07 N	-64.17 E	10	2009-07-01
AG-916-G20	d__Bacteria;p__Bacteroidota;c__Bacteroidia;o__Flavobacteriales;f__Flavobacteriaceae;g__MED-G14;s__MED-G14 sp902597545	k__Bacteria;p__Bacteroidetes;c__Flavobacteriia;o__Flavobacteriales;f__Flavobacteriaceae;g__NS4_marine_group;s__?	0.3	1428755	33	211457	29.8337	92	2776922	SWC-09	BATS ML	BATS Mixed Layer ~20% narB	31.07 N	-64.17 E	10	2009-07-01
AG-918-G17	d__Bacteria;p__Bacteroidota;c__Bacteroidia;o__Flavobacteriales;f__Flavobacteriaceae;g__MS024-2A;s__MS024-2A sp002457295	k__Bacteria;p__Bacteroidetes;c__Flavobacteriia;o__Flavobacteriales;f__Flavobacteriaceae;g__NS5_marine_group;s__?	0.38	1798826	58	176211	35.8461	80	2585859	SWC-09	BATS ML	BATS Mixed Layer ~20% narB	31.07 N	-64.17 E	10	2009-07-01
AG-901-E05	d__Bacteria;p__Bacteroidota;c__Bacteroidia;o__Flavobacteriales;f__Flavobacteriaceae;g__MS024-2A;s__MS024-2A sp902546725	k__Bacteria;p__Bacteroidetes;c__Flavobacteriia;o__Flavobacteriales;f__Flavobacteriaceae;g__NS5_marine_group;s__?	0.38	1708618	42	243715	37.4671	84	4685196	SWC-09	BATS ML	BATS Mixed Layer ~20% narB	31.07 N	-64.17 E	10	2009-07-01
AG-404-F06	d__Bacteria;p__Bacteroidota;c__Bacteroidia;o__Flavobacteriales;f__Flavobacteriaceae;g__MS024-2A;s__MS024-2A sp902561795	k__Bacteria;p__Bacteroidetes;c__Flavobacteriia;o__Flavobacteriales;f__Flavobacteriaceae;g__NS5_marine_group;s__?	<0.5	1730666	41	204065	31.5646	88	4866744	SWC-08	HOT DCM	HOT DCM region >30% narB (HLII and LLI)	23.75 N	-158.00 E	100	2009-11-01
AG-891-I06	d__Bacteria;p__Bacteroidota;c__Bacteroidia;o__Flavobacteriales;f__Flavobacteriaceae;g__MS024-2A;s__MS024-2A sp902613595	k__Bacteria;p__Bacteroidetes;c__Flavobacteriia;o__Flavobacteriales;f__Flavobacteriaceae;g__NS5_marine_group;s__?	0.35	1904557	24	880635	31.9836	96	3463501	SWC-09	BATS ML	BATS Mixed Layer ~20% narB	31.07 N	-64.17 E	10	2009-07-01
AG-422-G06	d__Bacteria;p__Bacteroidota;c__Bacteroidia;o__Flavobacteriales;f__Flavobacteriaceae;g__MS024-2A;s__MS024-2A sp902618245	k__Bacteria;p__Bacteroidetes;c__Flavobacteriia;o__Flavobacteriales;f__Flavobacteriaceae;g__NS5_marine_group;s__?	<0.5	1767530	47	321424	31.6829	84	2922375	SWC-14	GEOTRACES	Coastal North Africa	24.00 N	-22.00 E	60	2010-10-01
AG-920-B11	d__Bacteria;p__Bacteroidota;c__Bacteroidia;o__Flavobacteriales;f__Flavobacteriaceae;g__MS024-2A;s__MS024-2A sp902618245	k__Bacteria;p__Bacteroidetes;c__Flavobacteriia;o__Flavobacteriales;f__Flavobacteriaceae;g__NS5_marine_group;s__?	0.37	1834762	32	328354	31.765	94	3801426	SWC-09	BATS ML	BATS Mixed Layer ~20% narB	31.07 N	-64.17 E	10	2009-07-01
AG-453-G16	d__Bacteria;p__Bacteroidota;c__Bacteroidia;o__Flavobacteriales;f__Flavobacteriaceae;g__TMED96;s__TMED96 sp902598305	k__Bacteria;p__Bacteroidetes;c__Flavobacteriia;o__Flavobacteriales;f__Flavobacteriaceae;g__NS5_marine_group;s__?	<0.5	1799918	26	244204	31.0125	94	3188091	SWC-20	GEOTRACES	Austrialia coast	-30.00 N	156.00 E	50	2011-05-01
AG-892-K21	d__Bacteria;p__Bacteroidota;c__Bacteroidia;o__Flavobacteriales;f__Flavobacteriaceae;g__TMED96;s__TMED96 sp902635965	k__Bacteria;p__Bacteroidetes;c__Flavobacteriia;o__Flavobacteriales;f__Flavobacteriaceae;g__NS5_marine_group;s__?	0.31	1788745	26	299424	31.2194	87	3543259	SWC-09	BATS ML	BATS Mixed Layer ~20% narB	31.07 N	-64.17 E	10	2009-07-01
AG-916-A19	d__Bacteria;p__Bacteroidota;c__Bacteroidia;o__Flavobacteriales;f__Flavobacteriaceae;g__TMED96;s__TMED96 sp902635965	k__Bacteria;p__Bacteroidetes;c__Flavobacteriia;o__Flavobacteriales;f__Flavobacteriaceae;g__NS5_marine_group;s__?	0.35	1766603	39	252677	31.2411	91	2959064	SWC-09	BATS ML	BATS Mixed Layer ~20% narB	31.07 N	-64.17 E	10	2009-07-01
AG-337-K17	d__Bacteria;p__Bacteroidota;c__Bacteroidia;o__Flavobacteriales;f__Flavobacteriaceae;g__UBA3537;s__UBA3537 sp002725015	k__Bacteria;p__Bacteroidetes;c__Flavobacteriia;o__Flavobacteriales;f__Flavobacteriaceae;g__Formosa;s__?	<0.5	1666657	35	206741	37.4991	87	3271950	SWC-05	BiG-RAPA	Mixed layer, 50% PAR	-26.25 N	-103.96 E	14	2010-12-01
AG-914-G02	d__Bacteria;p__Bacteroidota;c__Bacteroidia;o__Flavobacteriales;f__Flavobacteriaceae;g__UBA8316;s__UBA8316 sp902590705	k__Bacteria;p__Bacteroidetes;c__Flavobacteriia;o__Flavobacteriales;f__Flavobacteriaceae;g__NS5_marine_group;s__?	0.44	1934962	59	254689	33.591	81	2901214	SWC-09	BATS ML	BATS Mixed Layer ~20% narB	31.07 N	-64.17 E	10	2009-07-01
AG-919-D03	d__Bacteria;p__Bacteroidota;c__Bacteroidia;o__Flavobacteriales;f__Schleiferiaceae;g__UBA10364;s__UBA10364 sp902614915	k__Bacteria;p__Bacteroidetes;c__Flavobacteriia;o__Flavobacteriales;f__Cryomorphaceae;g__?;s__?	0.49	1653888	54	114318	39.2823	84	3207141	SWC-09	BATS ML	BATS Mixed Layer ~20% narB	31.07 N	-64.17 E	10	2009-07-01
AG-896-N14	d__Bacteria;p__Bacteroidota;c__Rhodothermia;o__Balneolales;f__Balneolaceae;g__UBA1275;s__UBA1275 sp902529365	k__Bacteria;p__Balneolata;c__Balneoilia;o__Balneolales;f__Balneolaceae;g__Balneola;s__?	0.47	1890747	51	252972	40.002	87	4145627	SWC-09	BATS ML	BATS Mixed Layer ~20% narB	31.07 N	-64.17 E	10	2009-07-01
AG-404-A02	d__Bacteria;p__Chloroflexota;c__Dehalococcoidia;o__SAR202;f__GCA-002694895;g__GCA-002694895;s__GCA-002694895 sp002711005	k__Bacteria;p__Chloroflexi;c__Chloroflexi_Subdivision_5_(SAR202);o__?;f__?;g__?;s__?	<0.5	1307617	23	252833	30.8026	91	4678140	SWC-08	HOT DCM	HOT DCM region >30% narB (HLII and LLI)	23.75 N	-158.00 E	100	2009-11-01
AG-426-M11	d__Bacteria;p__Chloroflexota;c__Dehalococcoidia;o__SAR202;f__UBA826;g__AG-426-M11;s__AG-426-M11 sp003213095	k__Bacteria;p__Chloroflexi;c__Chloroflexi_Subdivision_5_(SAR202);o__?;f__?;g__?;s__?	<0.5	1157916	50	91608	34.2892	82	10032709	SWC-15	GEOTRACES	Off the North American Shelf, SE of WHOI	38.32 N	-68.87 E	90	2011-11-01
AG-439-D18	d__Bacteria;p__Chloroflexota;c__Dehalococcoidia;o__UBA1151;f__UBA1328;g__UBA1328;s__UBA1328 sp002306815	k__Bacteria;p__Chloroflexi;c__Chloroflexi_Subdivision_5_(SAR202);o__?;f__?;g__?;s__?	<0.5	1890407	58	192101	51.5082	84	3394658	SWC-18	GEOTRACES	TENATSO time-series station	17.40 N	-24.50 E	72	2011-12-01
AH-287-N11	d__Bacteria;p__Cyanobacteria;c__Cyanobacteriia;o__PCC-6307;f__Cyanobiaceae;g__Prochlorococcus_A;s__Prochlorococcus_A marinus_Q	k__Bacteria;p__Cyanobacteria;c__Oxyphotobacteria;o__Synechococcales;f__Synechococcaceae;g__Prochlorococcus;s__?	0.27	1240348	46	184159	30.4666	80	3029500	117 Fiji-Hawaii 2007	3 c.1	equatorial	-3 N	-166 E	15	2007-04-23
AH-321-B19	d__Bacteria;p__Cyanobacteria;c__Cyanobacteriia;o__PCC-6307;f__Cyanobiaceae;g__Prochlorococcus_A;s__Prochlorococcus_A marinus_Q	k__Bacteria;p__Cyanobacteria;c__Oxyphotobacteria;o__Synechococcales;f__Synechococcaceae;g__Prochlorococcus;s__?	0.35	1572835	56	166417	30.3022	88	3674315	133 Fiji-Hawaii 2007	5 c.1	equatorial	5 N	-162 E	15	2007-04-26
AH-321-C19	d__Bacteria;p__Cyanobacteria;c__Cyanobacteriia;o__PCC-6307;f__Cyanobiaceae;g__Prochlorococcus_A;s__Prochlorococcus_A marinus_Q	k__Bacteria;p__Cyanobacteria;c__Oxyphotobacteria;o__Synechococcales;f__Synechococcaceae;g__Prochlorococcus;s__?	0.14	1244555	67	117749	30.8931	81	3979592	133 Fiji-Hawaii 2007	5 c.1	equatorial	5 N	-162 E	15	2007-04-26
AG-404-O15	d__Bacteria;p__Cyanobacteria;c__Cyanobacteriia;o__PCC-6307;f__Cyanobiaceae;g__Prochlorococcus_A;s__Prochlorococcus_A sp000634515	k__Bacteria;p__Cyanobacteria;c__Oxyphotobacteria;o__Synechococcales;f__Synechococcaceae;g__Prochlorococcus;s__?	0.65	1358926	46	133767	31.4713	80	6823117	SWC-08	HOT DCM	HOT DCM region >30% narB (HLII and LLI)	23.75 N	-158.00 E	100	2009-11-01
AG-892-A23	d__Bacteria;p__Cyanobacteria;c__Cyanobacteriia;o__PCC-6307;f__Cyanobiaceae;g__Prochlorococcus_A;s__Prochlorococcus_A sp000634515	k__Bacteria;p__Cyanobacteria;c__Oxyphotobacteria;o__Synechococcales;f__Synechococcaceae;g__Prochlorococcus;s__?	0.52	1331855	39	141312	31.4723	84	3018979	SWC-09	BATS ML	BATS Mixed Layer ~20% narB	31.07 N	-64.17 E	10	2009-07-01
AG-893-F20	d__Bacteria;p__Cyanobacteria;c__Cyanobacteriia;o__PCC-6307;f__Cyanobiaceae;g__Prochlorococcus_A;s__Prochlorococcus_A sp000634515	k__Bacteria;p__Cyanobacteria;c__Oxyphotobacteria;o__Synechococcales;f__Synechococcaceae;g__Prochlorococcus;s__?	0.64	1258698	34	191707	31.6491	82	2891017	SWC-09	BATS ML	BATS Mixed Layer ~20% narB	31.07 N	-64.17 E	10	2009-07-01
AG-916-B16	d__Bacteria;p__Cyanobacteria;c__Cyanobacteriia;o__PCC-6307;f__Cyanobiaceae;g__Prochlorococcus_A;s__Prochlorococcus_A sp000634515	k__Bacteria;p__Cyanobacteria;c__Oxyphotobacteria;o__Synechococcales;f__Synechococcaceae;g__Prochlorococcus;s__?	0.81	1293180	52	129784	31.5778	81	4432367	SWC-09	BATS ML	BATS Mixed Layer ~20% narB	31.07 N	-64.17 E	10	2009-07-01
AG-915-O02	d__Bacteria;p__Cyanobacteria;c__Cyanobacteriia;o__PCC-6307;f__Cyanobiaceae;g__Prochlorococcus_A;s__Prochlorococcus_A sp000635495	k__Bacteria;p__Cyanobacteria;c__Oxyphotobacteria;o__Synechococcales;f__Synechococcaceae;g__Prochlorococcus;s__?	0.6	1582033	33	257397	31.237	93	3541097	SWC-09	BATS ML	BATS Mixed Layer ~20% narB	31.07 N	-64.17 E	10	2009-07-01
AG-920-J16	d__Bacteria;p__Cyanobacteria;c__Cyanobacteriia;o__PCC-6307;f__Cyanobiaceae;g__Prochlorococcus_A;s__Prochlorococcus_A sp000635495	k__Bacteria;p__Cyanobacteria;c__Oxyphotobacteria;o__Synechococcales;f__Synechococcaceae;g__Prochlorococcus;s__?	0.57	1436090	50	167059	31.4646	87	3615071	SWC-09	BATS ML	BATS Mixed Layer ~20% narB	31.07 N	-64.17 E	10	2009-07-01
AG-422-K13	d__Bacteria;p__Cyanobacteria;c__Cyanobacteriia;o__PCC-6307;f__Cyanobiaceae;g__Prochlorococcus_A;s__Prochlorococcus_A sp001989455	k__Bacteria;p__Cyanobacteria;c__Oxyphotobacteria;o__Synechococcales;f__Synechococcaceae;g__Prochlorococcus;s__?	<0.5	1408771	60	158310	31.4747	81	3067090	SWC-14	GEOTRACES	Coastal North Africa	24.00 N	-22.00 E	60	2010-10-01
AG-894-I06	d__Bacteria;p__Cyanobacteria;c__Cyanobacteriia;o__PCC-6307;f__Cyanobiaceae;g__Prochlorococcus_A;s__Prochlorococcus_A sp001989455	k__Bacteria;p__Cyanobacteria;c__Oxyphotobacteria;o__Synechococcales;f__Synechococcaceae;g__Prochlorococcus;s__?	0.53	1491009	32	250850	31.412	93	3654122	SWC-09	BATS ML	BATS Mixed Layer ~20% narB	31.07 N	-64.17 E	10	2009-07-01
AG-894-N05	d__Bacteria;p__Cyanobacteria;c__Cyanobacteriia;o__PCC-6307;f__Cyanobiaceae;g__Prochlorococcus_A;s__Prochlorococcus_A sp001989455	k__Bacteria;p__Cyanobacteria;c__Oxyphotobacteria;o__Synechococcales;f__Synechococcaceae;g__Prochlorococcus;s__?	0.65	1542403	40	266548	31.3295	94	3699290	SWC-09	BATS ML	BATS Mixed Layer ~20% narB	31.07 N	-64.17 E	10	2009-07-01
AG-910-E10	d__Bacteria;p__Cyanobacteria;c__Cyanobacteriia;o__PCC-6307;f__Cyanobiaceae;g__Prochlorococcus_A;s__Prochlorococcus_A sp001989455	k__Bacteria;p__Cyanobacteria;c__Oxyphotobacteria;o__Synechococcales;f__Synechococcaceae;g__Prochlorococcus;s__?	0.56	1247571	46	148843	31.398	84	2558512	SWC-09	BATS ML	BATS Mixed Layer ~20% narB	31.07 N	-64.17 E	10	2009-07-01
AG-914-P03	d__Bacteria;p__Cyanobacteria;c__Cyanobacteriia;o__PCC-6307;f__Cyanobiaceae;g__Prochlorococcus_A;s__Prochlorococcus_A sp001989455	k__Bacteria;p__Cyanobacteria;c__Oxyphotobacteria;o__Synechococcales;f__Synechococcaceae;g__Prochlorococcus;s__?	0.79	1282135	59	130099	31.576	81	2650996	SWC-09	BATS ML	BATS Mixed Layer ~20% narB	31.07 N	-64.17 E	10	2009-07-01
AG-404-D14	d__Bacteria;p__Cyanobacteria;c__Cyanobacteriia;o__PCC-6307;f__Cyanobiaceae;g__Prochlorococcus_A;s__Prochlorococcus_A sp003216635	k__Bacteria;p__Cyanobacteria;c__Oxyphotobacteria;o__Synechococcales;f__Synechococcaceae;g__Prochlorococcus;s__?	0.62	1570860	54	134069	31.3297	90	5126092	SWC-08	HOT DCM	HOT DCM region >30% narB (HLII and LLI)	23.75 N	-158.00 E	100	2009-11-01
AG-917-E11	d__Bacteria;p__Cyanobacteria;c__Cyanobacteriia;o__PCC-6307;f__Cyanobiaceae;g__Prochlorococcus_A;s__Prochlorococcus_A sp003278535	k__Bacteria;p__Cyanobacteria;c__Oxyphotobacteria;o__Synechococcales;f__Synechococcaceae;g__Prochlorococcus;s__?	0.68	1268368	35	253391	31.753	82	3213930	SWC-09	BATS ML	BATS Mixed Layer ~20% narB	31.07 N	-64.17 E	10	2009-07-01
AG-894-O08	d__Bacteria;p__Cyanobacteria;c__Cyanobacteriia;o__PCC-6307;f__Cyanobiaceae;g__Prochlorococcus_A;s__Prochlorococcus_A sp003278685	k__Bacteria;p__Cyanobacteria;c__Oxyphotobacteria;o__Synechococcales;f__Synechococcaceae;g__Prochlorococcus;s__?	0.91	1446736	39	147333	31.4126	88	3663550	SWC-09	BATS ML	BATS Mixed Layer ~20% narB	31.07 N	-64.17 E	10	2009-07-01
AG-895-M18	d__Bacteria;p__Cyanobacteria;c__Cyanobacteriia;o__PCC-6307;f__Cyanobiaceae;g__Prochlorococcus_A;s__Prochlorococcus_A sp003280515	k__Bacteria;p__Cyanobacteria;c__Oxyphotobacteria;o__Synechococcales;f__Synechococcaceae;g__Prochlorococcus;s__?	0.49	1307838	48	274462	31.5523	82	3212873	SWC-09	BATS ML	BATS Mixed Layer ~20% narB	31.07 N	-64.17 E	10	2009-07-01
AG-422-I21	d__Bacteria;p__Cyanobacteria;c__Cyanobacteriia;o__PCC-6307;f__Cyanobiaceae;g__Prochlorococcus_A;s__Prochlorococcus_A sp003280655	k__Bacteria;p__Cyanobacteria;c__Oxyphotobacteria;o__Synechococcales;f__Synechococcaceae;g__Prochlorococcus;s__?	<0.5	1479767	73	96562	31.5698	86	3423300	SWC-14	GEOTRACES	Coastal North Africa	24.00 N	-22.00 E	60	2010-10-01
AG-912-P07	d__Bacteria;p__Cyanobacteria;c__Cyanobacteriia;o__PCC-6307;f__Cyanobiaceae;g__Prochlorococcus_A;s__Prochlorococcus_A sp003280655	k__Bacteria;p__Cyanobacteria;c__Oxyphotobacteria;o__Synechococcales;f__Synechococcaceae;g__Prochlorococcus;s__?		1331553	33	114678	31.3167	81	3661871	SWC-09	BATS ML	BATS Mixed Layer ~20% narB	31.07 N	-64.17 E	10	2009-07-01
AG-894-G22	d__Bacteria;p__Cyanobacteria;c__Cyanobacteriia;o__PCC-6307;f__Cyanobiaceae;g__Prochlorococcus_A;s__Prochlorococcus_A sp003280935	k__Bacteria;p__Cyanobacteria;c__Oxyphotobacteria;o__Synechococcales;f__Synechococcaceae;g__Prochlorococcus;s__?	0.42	1363605	54	222189	31.4492	84	3736021	SWC-09	BATS ML	BATS Mixed Layer ~20% narB	31.07 N	-64.17 E	10	2009-07-01
AG-893-K05	d__Bacteria;p__Cyanobacteria;c__Cyanobacteriia;o__PCC-6307;f__Cyanobiaceae;g__Prochlorococcus_A;s__Prochlorococcus_A sp003280995	k__Bacteria;p__Cyanobacteria;c__Oxyphotobacteria;o__Synechococcales;f__Synechococcaceae;g__Prochlorococcus;s__?	0.69	1516617	18	368458	31.52	97	3275826	SWC-09	BATS ML	BATS Mixed Layer ~20% narB	31.07 N	-64.17 E	10	2009-07-01
AG-894-C11	d__Bacteria;p__Cyanobacteria;c__Cyanobacteriia;o__PCC-6307;f__Cyanobiaceae;g__Prochlorococcus_A;s__Prochlorococcus_A sp902518475	k__Bacteria;p__Cyanobacteria;c__Oxyphotobacteria;o__Synechococcales;f__Synechococcaceae;g__Prochlorococcus;s__?	0.45	1288578	33	283717	31.5641	83	3455021	SWC-09	BATS ML	BATS Mixed Layer ~20% narB	31.07 N	-64.17 E	10	2009-07-01
AG-894-K10	d__Bacteria;p__Cyanobacteria;c__Cyanobacteriia;o__PCC-6307;f__Cyanobiaceae;g__Prochlorococcus_A;s__Prochlorococcus_A sp902520485	k__Bacteria;p__Cyanobacteria;c__Oxyphotobacteria;o__Synechococcales;f__Synechococcaceae;g__Prochlorococcus;s__?	0.57	1264408	57	134081	31.578	86	3610714	SWC-09	BATS ML	BATS Mixed Layer ~20% narB	31.07 N	-64.17 E	10	2009-07-01
AG-894-P13	d__Bacteria;p__Cyanobacteria;c__Cyanobacteriia;o__PCC-6307;f__Cyanobiaceae;g__Prochlorococcus_A;s__Prochlorococcus_A sp902521995	k__Bacteria;p__Cyanobacteria;c__Oxyphotobacteria;o__Synechococcales;f__Synechococcaceae;g__Prochlorococcus;s__?	0.58	1441653	43	162148	31.4956	93	3434531	SWC-09	BATS ML	BATS Mixed Layer ~20% narB	31.07 N	-64.17 E	10	2009-07-01
AG-895-D05	d__Bacteria;p__Cyanobacteria;c__Cyanobacteriia;o__PCC-6307;f__Cyanobiaceae;g__Prochlorococcus_A;s__Prochlorococcus_A sp902522795	k__Bacteria;p__Cyanobacteria;c__Oxyphotobacteria;o__Synechococcales;f__Synechococcaceae;g__Prochlorococcus;s__?	0.74	1423623	46	129026	31.4597	91	3975123	SWC-09	BATS ML	BATS Mixed Layer ~20% narB	31.07 N	-64.17 E	10	2009-07-01
AG-895-M21	d__Bacteria;p__Cyanobacteria;c__Cyanobacteriia;o__PCC-6307;f__Cyanobiaceae;g__Prochlorococcus_A;s__Prochlorococcus_A sp902525075	k__Bacteria;p__Cyanobacteria;c__Oxyphotobacteria;o__Synechococcales;f__Synechococcaceae;g__Prochlorococcus;s__?	0.61	1400812	34	239881	31.332	82	3417201	SWC-09	BATS ML	BATS Mixed Layer ~20% narB	31.07 N	-64.17 E	10	2009-07-01
AG-896-E23	d__Bacteria;p__Cyanobacteria;c__Cyanobacteriia;o__PCC-6307;f__Cyanobiaceae;g__Prochlorococcus_A;s__Prochlorococcus_A sp902527105	k__Bacteria;p__Cyanobacteria;c__Oxyphotobacteria;o__Synechococcales;f__Synechococcaceae;g__Prochlorococcus;s__?	0.48	1449637	39	185895	31.2237	90	3769575	SWC-09	BATS ML	BATS Mixed Layer ~20% narB	31.07 N	-64.17 E	10	2009-07-01
AG-349-C13	d__Bacteria;p__Cyanobacteria;c__Cyanobacteriia;o__PCC-6307;f__Cyanobiaceae;g__Prochlorococcus_A;s__Prochlorococcus_A sp902535175	k__Bacteria;p__Cyanobacteria;c__Oxyphotobacteria;o__Synechococcales;f__Synechococcaceae;g__Prochlorococcus;s__?	<0.5	1522417	38	189040	31.2707	85	2738372	SWC-07	HOT ML	HOT Mixed Layer ~25% narB	23.75 N	-158.00 E	5	2009-08-01
AG-349-G23	d__Bacteria;p__Cyanobacteria;c__Cyanobacteriia;o__PCC-6307;f__Cyanobiaceae;g__Prochlorococcus_A;s__Prochlorococcus_A sp902536725	k__Bacteria;p__Cyanobacteria;c__Oxyphotobacteria;o__Synechococcales;f__Synechococcaceae;g__Prochlorococcus;s__?	<0.5	1410508	32	151793	31.4281	91	3337011	SWC-07	HOT ML	HOT Mixed Layer ~25% narB	23.75 N	-158.00 E	5	2009-08-01
AG-422-C15	d__Bacteria;p__Cyanobacteria;c__Cyanobacteriia;o__PCC-6307;f__Cyanobiaceae;g__Prochlorococcus_A;s__Prochlorococcus_A sp902571335	k__Bacteria;p__Cyanobacteria;c__Oxyphotobacteria;o__Synechococcales;f__Synechococcaceae;g__Prochlorococcus;s__?	<0.5	1482711	53	175949	31.3536	90	2986798	SWC-14	GEOTRACES	Coastal North Africa	24.00 N	-22.00 E	60	2010-10-01
AG-422-K10	d__Bacteria;p__Cyanobacteria;c__Cyanobacteriia;o__PCC-6307;f__Cyanobiaceae;g__Prochlorococcus_A;s__Prochlorococcus_A sp902573565	k__Bacteria;p__Cyanobacteria;c__Oxyphotobacteria;o__Synechococcales;f__Synechococcaceae;g__Prochlorococcus;s__?	0.79	1384389	45	170508	31.6009	91	2728140	SWC-14	GEOTRACES	Coastal North Africa	24.00 N	-22.00 E	60	2010-10-01
AG-915-K06	d__Bacteria;p__Cyanobacteria;c__Cyanobacteriia;o__PCC-6307;f__Cyanobiaceae;g__Prochlorococcus_A;s__Prochlorococcus_A sp902594875	k__Bacteria;p__Cyanobacteria;c__Oxyphotobacteria;o__Synechococcales;f__Synechococcaceae;g__Prochlorococcus;s__?	0.55	1426997	41	219303	31.5712	89	3385164	SWC-09	BATS ML	BATS Mixed Layer ~20% narB	31.07 N	-64.17 E	10	2009-07-01
AG-917-B09	d__Bacteria;p__Cyanobacteria;c__Cyanobacteriia;o__PCC-6307;f__Cyanobiaceae;g__Prochlorococcus_A;s__Prochlorococcus_A sp902600475	k__Bacteria;p__Cyanobacteria;c__Oxyphotobacteria;o__Synechococcales;f__Synechococcaceae;g__Prochlorococcus;s__?	0.68	1355609	47	130539	31.2356	83	3143484	SWC-09	BATS ML	BATS Mixed Layer ~20% narB	31.07 N	-64.17 E	10	2009-07-01
AG-918-F13	d__Bacteria;p__Cyanobacteria;c__Cyanobacteriia;o__PCC-6307;f__Cyanobiaceae;g__Prochlorococcus_A;s__Prochlorococcus_A sp902612005	k__Bacteria;p__Cyanobacteria;c__Oxyphotobacteria;o__Synechococcales;f__Synechococcaceae;g__Prochlorococcus;s__?	0.56	1462164	46	239968	31.4472	92	3701054	SWC-09	BATS ML	BATS Mixed Layer ~20% narB	31.07 N	-64.17 E	10	2009-07-01
AG-919-J11	d__Bacteria;p__Cyanobacteria;c__Cyanobacteriia;o__PCC-6307;f__Cyanobiaceae;g__Prochlorococcus_A;s__Prochlorococcus_A sp902616385	k__Bacteria;p__Cyanobacteria;c__Oxyphotobacteria;o__Synechococcales;f__Synechococcaceae;g__Prochlorococcus;s__?	0.52	1498417	45	182524	31.3285	94	3387134	SWC-09	BATS ML	BATS Mixed Layer ~20% narB	31.07 N	-64.17 E	10	2009-07-01
AG-920-M14	d__Bacteria;p__Cyanobacteria;c__Cyanobacteriia;o__PCC-6307;f__Cyanobiaceae;g__Prochlorococcus_A;s__Prochlorococcus_A sp902620895	k__Bacteria;p__Cyanobacteria;c__Oxyphotobacteria;o__Synechococcales;f__Synechococcaceae;g__Prochlorococcus;s__?	0.36	1502962	49	120950	31.134	91	3729364	SWC-09	BATS ML	BATS Mixed Layer ~20% narB	31.07 N	-64.17 E	10	2009-07-01
AG-893-K23	d__Bacteria;p__Cyanobacteria;c__Cyanobacteriia;o__PCC-6307;f__Cyanobiaceae;g__Prochlorococcus_A;s__Prochlorococcus_A sp902622625	k__Bacteria;p__Cyanobacteria;c__Oxyphotobacteria;o__Synechococcales;f__Synechococcaceae;g__Prochlorococcus;s__?	0.56	1261235	56	117196	31.6346	84	3649666	SWC-09	BATS ML	BATS Mixed Layer ~20% narB	31.07 N	-64.17 E	10	2009-07-01
AH-321-C14	d__Bacteria;p__Cyanobacteria;c__Cyanobacteriia;o__PCC-6307;f__Cyanobiaceae;g__Prochlorococcus_A;s__Prochlorococcus_A sp902626525	k__Bacteria;p__Cyanobacteria;c__Oxyphotobacteria;o__Synechococcales;f__Synechococcaceae;g__Prochlorococcus;s__?	0.66	1526586	44	158187	30.7694	93	2957239	133 Fiji-Hawaii 2007	5 c.1	equatorial	5 N	-162 E	15	2007-04-26
AH-321-J17	d__Bacteria;p__Cyanobacteria;c__Cyanobacteriia;o__PCC-6307;f__Cyanobiaceae;g__Prochlorococcus_A;s__Prochlorococcus_A sp902627335	k__Bacteria;p__Cyanobacteria;c__Oxyphotobacteria;o__Synechococcales;f__Synechococcaceae;g__Prochlorococcus;s__?	0.38	1312475	68	91804	30.8266	87	3444038	133 Fiji-Hawaii 2007	5 c.1	equatorial	5 N	-162 E	15	2007-04-26
AG-470-J09	d__Bacteria;p__Desulfobacterota_D;c__UBA1144;o__UBA1144;f__UBA1144;g__GCA-002715585;s__GCA-002715585 sp902609885	k__Bacteria;p__?;c__?;o__?;f__?;g__?;s__?	<0.5	984991	11	204722	29.6028	86	7431675	SWC-24	GEOTRACES	32.5 S Line SW Pacific	-32.50 N	-154.00 E	100	2011-06-01
AG-343-D04	d__Bacteria;p__Margulisbacteria;c__Marinamargulisbacteria;o__GCA-2716485;f__GCA-002719695;g__AG-343-D04;s__AG-343-D04 sp003265885	k__Bacteria;p__Cyanobacteria;c__ML635J-21;o__?;f__?;g__?;s__?	<0.5	1623535	105	76429	35.4357	83	14025314	SWC-06	BiG-RAPA	DCM, only 3% of Pro detected by qPCR	-26.25 N	-103.96 E	180	2010-12-01
AG-916-J09	d__Bacteria;p__Marinisomatota;c__Marinisomatia;o__Marinisomatales;f__Marinisomataceae;g__Marinisoma;s__Marinisoma sp000402655	k__Bacteria;p__Marinimicrobia_(SAR406_clade);c__?;o__?;f__?;g__?;s__?	0.19	881944	26	155757	31.5721	82	3790808	SWC-09	BATS ML	BATS Mixed Layer ~20% narB	31.07 N	-64.17 E	10	2009-07-01
AG-916-N03	d__Bacteria;p__Marinisomatota;c__Marinisomatia;o__Marinisomatales;f__Marinisomataceae;g__Marinisoma;s__Marinisoma sp000402655	k__Bacteria;p__Marinimicrobia_(SAR406_clade);c__?;o__?;f__?;g__?;s__?	0.34	920211	18	255434	31.6108	87	2828316	SWC-09	BATS ML	BATS Mixed Layer ~20% narB	31.07 N	-64.17 E	10	2009-07-01
AG-414-F02	d__Bacteria;p__Marinisomatota;c__Marinisomatia;o__Marinisomatales;f__Marinisomataceae;g__Marinisoma;s__Marinisoma sp002710515	k__Bacteria;p__Marinimicrobia_(SAR406_clade);c__?;o__?;f__?;g__?;s__?	<0.5	885396	26	228946	31.384	80	3828951	SWC-12	GEOTRACES	SW edge of Sargosso Sea, N of Puerto Rico	24.71 N	24.71 N	100	2010-06-01
AG-426-L04	d__Bacteria;p__Marinisomatota;c__Marinisomatia;o__Marinisomatales;f__Marinisomataceae;g__Marinisoma;s__Marinisoma sp002710515	k__Bacteria;p__Marinimicrobia_(SAR406_clade);c__?;o__?;f__?;g__?;s__?	<0.5	946280	14	280688	31.2392	83	3151741	SWC-15	GEOTRACES	Off the North American Shelf, SE of WHOI	38.32 N	-68.87 E	90	2011-11-01
AG-337-K10	d__Bacteria;p__Marinisomatota;c__Marinisomatia;o__Marinisomatales;f__Marinisomataceae;g__Marinisoma;s__Marinisoma sp902526795	k__Bacteria;p__Marinimicrobia_(SAR406_clade);c__?;o__?;f__?;g__?;s__?	<0.5	914868	14	419405	31.0561	88	3107164	SWC-05	BiG-RAPA	Mixed layer, 50% PAR	-26.25 N	-103.96 E	14	2010-12-01
AG-894-P05	d__Bacteria;p__Marinisomatota;c__Marinisomatia;o__Marinisomatales;f__Marinisomataceae;g__Marinisoma;s__Marinisoma sp902538565	k__Bacteria;p__Marinimicrobia_(SAR406_clade);c__?;o__?;f__?;g__?;s__?	0.24	913765	13	198643	31.7904	88	3013019	SWC-09	BATS ML	BATS Mixed Layer ~20% narB	31.07 N	-64.17 E	10	2009-07-01
AG-899-G06	d__Bacteria;p__Marinisomatota;c__Marinisomatia;o__Marinisomatales;f__Marinisomataceae;g__Marinisoma;s__Marinisoma sp902538565	k__Bacteria;p__Marinimicrobia_(SAR406_clade);c__?;o__?;f__?;g__?;s__?	0.19	969495	5	501001	31.769	90	3011077	SWC-09	BATS ML	BATS Mixed Layer ~20% narB	31.07 N	-64.17 E	10	2009-07-01
AH-287-F08	d__Bacteria;p__Marinisomatota;c__Marinisomatia;o__Marinisomatales;f__Marinisomataceae;g__Marinisoma;s__Marinisoma sp902624275	k__Bacteria;p__Marinimicrobia_(SAR406_clade);c__?;o__?;f__?;g__?;s__?	0.23	915745	19	411211	31.5193	82	3360190	117 Fiji-Hawaii 2007	3 c.1	equatorial	-3 N	-166 E	15	2007-04-23
AH-324-M03	d__Bacteria;p__Marinisomatota;c__Marinisomatia;o__Marinisomatales;f__Marinisomataceae;g__Marinisoma;s__Marinisoma sp902629855	k__Bacteria;p__Marinimicrobia_(SAR406_clade);c__?;o__?;f__?;g__?;s__?	0.29	925868	19	222696	31.1887	90	2762947	121 Fiji-Hawaii 2007	3 c.1	equatorial	-3 N	-166 E	100	2007-04-23
AG-892-A09	d__Bacteria;p__Marinisomatota;c__Marinisomatia;o__Marinisomatales;f__TCS55;g__TMED144;s__TMED144 sp902615915	k__Bacteria;p__Marinimicrobia_(SAR406_clade);c__?;o__?;f__?;g__?;s__?	1.1	1805332	40	286800	33.3509	89	3446924	SWC-09	BATS ML	BATS Mixed Layer ~20% narB	31.07 N	-64.17 E	10	2009-07-01
AG-908-B08	d__Bacteria;p__Planctomycetota;c__Phycisphaerae;o__Phycisphaerales;f__SM1A02;g__UBA8653;s__UBA8653 sp002862275	k__Bacteria;p__Planctomycetes;c__Phycisphaerae;o__Phycisphaerales;f__Phycisphaeraceae;g__Urania-1B-19_marine_sediment_group;s__?	1.63	1817688	53	182200	56.8774	82	3116439	SWC-09	BATS ML	BATS Mixed Layer ~20% narB	31.07 N	-64.17 E	10	2009-07-01
AG-410-K11	d__Bacteria;p__Planctomycetota;c__Planctomycetia;o__Pirellulales;f__Lacipirellulaceae;g__Bythopirellula;s__Bythopirellula sp002713555	k__Bacteria;p__Planctomycetes;c__Planctomycetacia;o__Planctomycetales;f__Planctomycetaceae;g__Bythopirellula;s__?	0.54	3136547	135	139905	50.4233	83	3817721	SWC-13	GEOTRACES	North Equatorial Current	9.55 N	-50.47 E	100	2010-06-01
AG-319-D07	d__Bacteria;p__Proteobacteria;c__Alphaproteobacteria;o__HIMB59;f__GCA-002718135;g__AG-337-I02;s__AG-337-I02 sp902512325	k__Bacteria;p__Proteobacteria;c__Alphaproteobacteria;o__Rhodospirillales;f__Rhodospirillaceae;g__AEGEAN-169_marine_group;s__?	<0.5	1325711	58	113938	29.4316	87	3213643	SWC-02	BiG-RAPA	Secondary DCM, oxygen deplete	-20.08 N	-70.80 E	55	2010-11-01
AG-325-F23	d__Bacteria;p__Proteobacteria;c__Alphaproteobacteria;o__HIMB59;f__GCA-002718135;g__AG-337-I02;s__AG-337-I02 sp902515745	k__Bacteria;p__Proteobacteria;c__Alphaproteobacteria;o__Rhodospirillales;f__Rhodospirillaceae;g__AEGEAN-169_marine_group;s__?	<0.5	1622754	42	268303	28.8071	96	3105665	SWC-03	BiG-RAPA	Mixed layer, 50% PAR	-23.46 N	-88.77 E	14	2010-12-01
AG-894-N13	d__Bacteria;p__Proteobacteria;c__Alphaproteobacteria;o__HIMB59;f__GCA-002718135;g__AG-337-I02;s__AG-337-I02 sp902521315	k__Bacteria;p__Proteobacteria;c__Alphaproteobacteria;o__Rhodospirillales;f__Rhodospirillaceae;g__AEGEAN-169_marine_group;s__?	0.31	1541586	35	280501	28.8831	89	3342797	SWC-09	BATS ML	BATS Mixed Layer ~20% narB	31.07 N	-64.17 E	10	2009-07-01
AG-337-D08	d__Bacteria;p__Proteobacteria;c__Alphaproteobacteria;o__HIMB59;f__GCA-002718135;g__AG-337-I02;s__AG-337-I02 sp902524385	k__Bacteria;p__Proteobacteria;c__Alphaproteobacteria;o__Rhodospirillales;f__Rhodospirillaceae;g__AEGEAN-169_marine_group;s__?	<0.5	1429766	31	210888	28.7241	86	3832097	SWC-05	BiG-RAPA	Mixed layer, 50% PAR	-26.25 N	-103.96 E	14	2010-12-01
AG-337-F02	d__Bacteria;p__Proteobacteria;c__Alphaproteobacteria;o__HIMB59;f__GCA-002718135;g__AG-337-I02;s__AG-337-I02 sp902525035	k__Bacteria;p__Proteobacteria;c__Alphaproteobacteria;o__Rhodospirillales;f__Rhodospirillaceae;g__AEGEAN-169_marine_group;s__?	<0.5	1380078	46	228743	28.8184	84	2562805	SWC-05	BiG-RAPA	Mixed layer, 50% PAR	-26.25 N	-103.96 E	14	2010-12-01
AG-899-M17	d__Bacteria;p__Proteobacteria;c__Alphaproteobacteria;o__HIMB59;f__GCA-002718135;g__AG-337-I02;s__AG-337-I02 sp902540265	k__Bacteria;p__Proteobacteria;c__Alphaproteobacteria;o__Rhodospirillales;f__Rhodospirillaceae;g__AEGEAN-169_marine_group;s__?	0.42	1405864	45	173751	29.2212	87	3177425	SWC-09	BATS ML	BATS Mixed Layer ~20% narB	31.07 N	-64.17 E	10	2009-07-01
AG-359-G09	d__Bacteria;p__Proteobacteria;c__Alphaproteobacteria;o__HIMB59;f__GCA-002718135;g__AG-337-I02;s__AG-337-I02 sp902541215	k__Bacteria;p__Proteobacteria;c__Alphaproteobacteria;o__Rhodospirillales;f__Rhodospirillaceae;g__AEGEAN-169_marine_group;s__?	<0.5	1317463	65	112322	28.8773	83	7443861	SWC-09	BATS ML	BATS Mixed Layer ~20% narB	31.07 N	-64.17 E	10	2009-07-01
AG-905-O21	d__Bacteria;p__Proteobacteria;c__Alphaproteobacteria;o__HIMB59;f__GCA-002718135;g__AG-337-I02;s__AG-337-I02 sp902554185	k__Bacteria;p__Proteobacteria;c__Alphaproteobacteria;o__Rhodospirillales;f__Rhodospirillaceae;g__AEGEAN-169_marine_group;s__?	0.22	1358123	38	209045	28.4858	87	4717412	SWC-09	BATS ML	BATS Mixed Layer ~20% narB	31.07 N	-64.17 E	10	2009-07-01
AG-404-B13	d__Bacteria;p__Proteobacteria;c__Alphaproteobacteria;o__HIMB59;f__GCA-002718135;g__AG-337-I02;s__AG-337-I02 sp902560725	k__Bacteria;p__Proteobacteria;c__Alphaproteobacteria;o__Rhodospirillales;f__Rhodospirillaceae;g__AEGEAN-169_marine_group;s__?	<0.5	1427380	47	202717	28.142	94	5415187	SWC-08	HOT DCM	HOT DCM region >30% narB (HLII and LLI)	23.75 N	-158.00 E	100	2009-11-01
AG-414-N23	d__Bacteria;p__Proteobacteria;c__Alphaproteobacteria;o__HIMB59;f__GCA-002718135;g__AG-337-I02;s__AG-337-I02 sp902570155	k__Bacteria;p__Proteobacteria;c__Alphaproteobacteria;o__Rhodospirillales;f__Rhodospirillaceae;g__AEGEAN-169_marine_group;s__?	<0.5	1495154	47	338049	28.9905	92	3132210	SWC-12	GEOTRACES	SW edge of Sargosso Sea, N of Puerto Rico	24.71 N	24.71 N	100	2010-06-01
AG-422-E02	d__Bacteria;p__Proteobacteria;c__Alphaproteobacteria;o__HIMB59;f__GCA-002718135;g__AG-337-I02;s__AG-337-I02 sp902571865	k__Bacteria;p__Proteobacteria;c__Alphaproteobacteria;o__Rhodospirillales;f__Rhodospirillaceae;g__AEGEAN-169_marine_group;s__?	<0.5	1630210	23	403055	28.9579	95	2996840	SWC-14	GEOTRACES	Coastal North Africa	24.00 N	-22.00 E	60	2010-10-01
AG-422-J16	d__Bacteria;p__Proteobacteria;c__Alphaproteobacteria;o__HIMB59;f__GCA-002718135;g__AG-337-I02;s__AG-337-I02 sp902573325	k__Bacteria;p__Proteobacteria;c__Alphaproteobacteria;o__Rhodospirillales;f__Rhodospirillaceae;g__AEGEAN-169_marine_group;s__?	<0.5	1467512	37	191132	28.8686	93	3114623	SWC-14	GEOTRACES	Coastal North Africa	24.00 N	-22.00 E	60	2010-10-01
AG-422-N03	d__Bacteria;p__Proteobacteria;c__Alphaproteobacteria;o__HIMB59;f__GCA-002718135;g__AG-337-I02;s__AG-337-I02 sp902574475	k__Bacteria;p__Proteobacteria;c__Alphaproteobacteria;o__Rhodospirillales;f__Rhodospirillaceae;g__AEGEAN-169_marine_group;s__?	<0.5	1303962	59	134539	28.9794	86	2829052	SWC-14	GEOTRACES	Coastal North Africa	24.00 N	-22.00 E	60	2010-10-01
AG-426-C22	d__Bacteria;p__Proteobacteria;c__Alphaproteobacteria;o__HIMB59;f__GCA-002718135;g__AG-337-I02;s__AG-337-I02 sp902576125	k__Bacteria;p__Proteobacteria;c__Alphaproteobacteria;o__Rhodospirillales;f__Rhodospirillaceae;g__AEGEAN-169_marine_group;s__?	<0.5	1255047	37	350865	29.3975	82	3331589	SWC-15	GEOTRACES	Off the North American Shelf, SE of WHOI	38.32 N	-68.87 E	90	2011-11-01
AG-426-J10	d__Bacteria;p__Proteobacteria;c__Alphaproteobacteria;o__HIMB59;f__GCA-002718135;g__AG-337-I02;s__AG-337-I02 sp902577905	k__Bacteria;p__Proteobacteria;c__Alphaproteobacteria;o__Rhodospirillales;f__Rhodospirillaceae;g__AEGEAN-169_marine_group;s__?	<0.5	1445557	49	149054	28.8081	90	3016317	SWC-15	GEOTRACES	Off the North American Shelf, SE of WHOI	38.32 N	-68.87 E	90	2011-11-01
AG-912-F03	d__Bacteria;p__Proteobacteria;c__Alphaproteobacteria;o__HIMB59;f__GCA-002718135;g__AG-337-I02;s__AG-337-I02 sp902582755	k__Bacteria;p__Proteobacteria;c__Alphaproteobacteria;o__Rhodospirillales;f__Rhodospirillaceae;g__AEGEAN-169_marine_group;s__?	0.4	1434971	35	359981	29	88	3475362	SWC-09	BATS ML	BATS Mixed Layer ~20% narB	31.07 N	-64.17 E	10	2009-07-01
AG-913-B05	d__Bacteria;p__Proteobacteria;c__Alphaproteobacteria;o__HIMB59;f__GCA-002718135;g__AG-337-I02;s__AG-337-I02 sp902585605	k__Bacteria;p__Proteobacteria;c__Alphaproteobacteria;o__Rhodospirillales;f__Rhodospirillaceae;g__AEGEAN-169_marine_group;s__?	0.43	1455844	33	629110	29.0192	92	4202268	SWC-09	BATS ML	BATS Mixed Layer ~20% narB	31.07 N	-64.17 E	10	2009-07-01
AG-913-M07	d__Bacteria;p__Proteobacteria;c__Alphaproteobacteria;o__HIMB59;f__GCA-002718135;g__AG-337-I02;s__AG-337-I02 sp902588745	k__Bacteria;p__Proteobacteria;c__Alphaproteobacteria;o__Rhodospirillales;f__Rhodospirillaceae;g__AEGEAN-169_marine_group;s__?	0.4	1503039	40	231590	28.9227	84	3013258	SWC-09	BATS ML	BATS Mixed Layer ~20% narB	31.07 N	-64.17 E	10	2009-07-01
AG-447-A02	d__Bacteria;p__Proteobacteria;c__Alphaproteobacteria;o__HIMB59;f__GCA-002718135;g__AG-337-I02;s__AG-337-I02 sp902591485	k__Bacteria;p__Proteobacteria;c__Alphaproteobacteria;o__Rhodospirillales;f__Rhodospirillaceae;g__AEGEAN-169_marine_group;s__?	<0.5	1427088	54	217890	29.9229	89	3525930	SWC-19	GEOTRACES	Off the SW coast of South Africa	-34.98 N	16.02 E	20	2010-11-01
AG-915-C06	d__Bacteria;p__Proteobacteria;c__Alphaproteobacteria;o__HIMB59;f__GCA-002718135;g__AG-337-I02;s__AG-337-I02 sp902593125	k__Bacteria;p__Proteobacteria;c__Alphaproteobacteria;o__Rhodospirillales;f__Rhodospirillaceae;g__AEGEAN-169_marine_group;s__?	0.27	1262066	38	176773	28.8942	82	3473905	SWC-09	BATS ML	BATS Mixed Layer ~20% narB	31.07 N	-64.17 E	10	2009-07-01
AG-447-L18	d__Bacteria;p__Proteobacteria;c__Alphaproteobacteria;o__HIMB59;f__GCA-002718135;g__AG-337-I02;s__AG-337-I02 sp902595425	k__Bacteria;p__Proteobacteria;c__Alphaproteobacteria;o__Rhodospirillales;f__Rhodospirillaceae;g__AEGEAN-169_marine_group;s__?	<0.5	1494543	39	362409	30.0034	83	3947068	SWC-19	GEOTRACES	Off the SW coast of South Africa	-34.98 N	16.02 E	20	2010-11-01
AG-915-O06	d__Bacteria;p__Proteobacteria;c__Alphaproteobacteria;o__HIMB59;f__GCA-002718135;g__AG-337-I02;s__AG-337-I02 sp902595805	k__Bacteria;p__Proteobacteria;c__Alphaproteobacteria;o__Rhodospirillales;f__Rhodospirillaceae;g__AEGEAN-169_marine_group;s__?	0.44	1306352	58	195486	28.9791	83	3056288	SWC-09	BATS ML	BATS Mixed Layer ~20% narB	31.07 N	-64.17 E	10	2009-07-01
AG-447-O15	d__Bacteria;p__Proteobacteria;c__Alphaproteobacteria;o__HIMB59;f__GCA-002718135;g__AG-337-I02;s__AG-337-I02 sp902595855	k__Bacteria;p__Proteobacteria;c__Alphaproteobacteria;o__Rhodospirillales;f__Rhodospirillaceae;g__AEGEAN-169_marine_group;s__?	<0.5	1470819	38	240181	30.0473	91	3373143	SWC-19	GEOTRACES	Off the SW coast of South Africa	-34.98 N	16.02 E	20	2010-11-01
AG-457-A08	d__Bacteria;p__Proteobacteria;c__Alphaproteobacteria;o__HIMB59;f__GCA-002718135;g__AG-337-I02;s__AG-337-I02 sp902601455	k__Bacteria;p__Proteobacteria;c__Alphaproteobacteria;o__Rhodospirillales;f__Rhodospirillaceae;g__AEGEAN-169_marine_group;s__?	<0.5	1423322	39	422238	29.6782	84	2792207	SWC-21	GEOTRACES	North of New Zealand	-30.00 N	174.00 E	50	2011-05-01
AG-914-O14	d__Bacteria;p__Proteobacteria;c__Alphaproteobacteria;o__HIMB59;f__GCA-002718135;g__AG-337-I02;s__AG-337-I02 sp902602515	k__Bacteria;p__Proteobacteria;c__Alphaproteobacteria;o__Rhodospirillales;f__Rhodospirillaceae;g__AEGEAN-169_marine_group;s__?	0.37	1207769	53	254506	29.0713	82	2918198	SWC-09	BATS ML	BATS Mixed Layer ~20% narB	31.07 N	-64.17 E	10	2009-07-01
AG-916-I19	d__Bacteria;p__Proteobacteria;c__Alphaproteobacteria;o__HIMB59;f__GCA-002718135;g__AG-337-I02;s__AG-337-I02 sp902602515	k__Bacteria;p__Proteobacteria;c__Alphaproteobacteria;o__Rhodospirillales;f__Rhodospirillaceae;g__AEGEAN-169_marine_group;s__?	0.48	1431626	34	373503	29.0243	91	2807863	SWC-09	BATS ML	BATS Mixed Layer ~20% narB	31.07 N	-64.17 E	10	2009-07-01
AG-891-K05	d__Bacteria;p__Proteobacteria;c__Alphaproteobacteria;o__HIMB59;f__GCA-002718135;g__AG-337-I02;s__AG-337-I02 sp902614085	k__Bacteria;p__Proteobacteria;c__Alphaproteobacteria;o__Rhodospirillales;f__Rhodospirillaceae;g__AEGEAN-169_marine_group;s__?	0.22	1648007	11	884329	28.8885	99	3166463	SWC-09	BATS ML	BATS Mixed Layer ~20% narB	31.07 N	-64.17 E	10	2009-07-01
AG-891-K19	d__Bacteria;p__Proteobacteria;c__Alphaproteobacteria;o__HIMB59;f__GCA-002718135;g__AG-337-I02;s__AG-337-I02 sp902614375	k__Bacteria;p__Proteobacteria;c__Alphaproteobacteria;o__Rhodospirillales;f__Rhodospirillaceae;g__AEGEAN-169_marine_group;s__?	0.3	1385555	40	214839	29.1938	84	3219591	SWC-09	BATS ML	BATS Mixed Layer ~20% narB	31.07 N	-64.17 E	10	2009-07-01
AG-891-K21	d__Bacteria;p__Proteobacteria;c__Alphaproteobacteria;o__HIMB59;f__GCA-002718135;g__AG-337-I02;s__AG-337-I02 sp902614395	k__Bacteria;p__Proteobacteria;c__Alphaproteobacteria;o__Rhodospirillales;f__Rhodospirillaceae;g__AEGEAN-169_marine_group;s__?	0.32	1348799	28	323519	28.7987	81	3114586	SWC-09	BATS ML	BATS Mixed Layer ~20% narB	31.07 N	-64.17 E	10	2009-07-01
AG-891-P06	d__Bacteria;p__Proteobacteria;c__Alphaproteobacteria;o__HIMB59;f__GCA-002718135;g__AG-337-I02;s__AG-337-I02 sp902615625	k__Bacteria;p__Proteobacteria;c__Alphaproteobacteria;o__Rhodospirillales;f__Rhodospirillaceae;g__AEGEAN-169_marine_group;s__?	0.26	1308861	32	192549	28.5114	88	3245573	SWC-09	BATS ML	BATS Mixed Layer ~20% narB	31.07 N	-64.17 E	10	2009-07-01
AG-891-P20	d__Bacteria;p__Proteobacteria;c__Alphaproteobacteria;o__HIMB59;f__GCA-002718135;g__AG-337-I02;s__AG-337-I02 sp902615745	k__Bacteria;p__Proteobacteria;c__Alphaproteobacteria;o__Rhodospirillales;f__Rhodospirillaceae;g__AEGEAN-169_marine_group;s__?	0.38	1475471	34	247038	28.7963	90	3331183	SWC-09	BATS ML	BATS Mixed Layer ~20% narB	31.07 N	-64.17 E	10	2009-07-01
AG-892-I02	d__Bacteria;p__Proteobacteria;c__Alphaproteobacteria;o__HIMB59;f__GCA-002718135;g__AG-337-I02;s__AG-337-I02 sp902618015	k__Bacteria;p__Proteobacteria;c__Alphaproteobacteria;o__Rhodospirillales;f__Rhodospirillaceae;g__AEGEAN-169_marine_group;s__?	0.3	1469293	23	342415	29.0485	87	3187022	SWC-09	BATS ML	BATS Mixed Layer ~20% narB	31.07 N	-64.17 E	10	2009-07-01
AG-893-A21	d__Bacteria;p__Proteobacteria;c__Alphaproteobacteria;o__HIMB59;f__GCA-002718135;g__AG-337-I02;s__AG-337-I02 sp902620425	k__Bacteria;p__Proteobacteria;c__Alphaproteobacteria;o__Rhodospirillales;f__Rhodospirillaceae;g__AEGEAN-169_marine_group;s__?	0.3	1540741	19	485882	28.9343	92	3211782	SWC-09	BATS ML	BATS Mixed Layer ~20% narB	31.07 N	-64.17 E	10	2009-07-01
AG-893-F05	d__Bacteria;p__Proteobacteria;c__Alphaproteobacteria;o__HIMB59;f__GCA-002718135;g__AG-337-I02;s__AG-337-I02 sp902621305	k__Bacteria;p__Proteobacteria;c__Alphaproteobacteria;o__Rhodospirillales;f__Rhodospirillaceae;g__AEGEAN-169_marine_group;s__?	0.34	1450322	41	202221	29.0343	95	2815969	SWC-09	BATS ML	BATS Mixed Layer ~20% narB	31.07 N	-64.17 E	10	2009-07-01
AG-893-G20	d__Bacteria;p__Proteobacteria;c__Alphaproteobacteria;o__HIMB59;f__GCA-002718135;g__AG-337-I02;s__AG-337-I02 sp902621725	k__Bacteria;p__Proteobacteria;c__Alphaproteobacteria;o__Rhodospirillales;f__Rhodospirillaceae;g__AEGEAN-169_marine_group;s__?	0.38	1377489	65	211928	28.8991	80	2782579	SWC-09	BATS ML	BATS Mixed Layer ~20% narB	31.07 N	-64.17 E	10	2009-07-01
AG-893-I03	d__Bacteria;p__Proteobacteria;c__Alphaproteobacteria;o__HIMB59;f__GCA-002718135;g__AG-337-I02;s__AG-337-I02 sp902621855	k__Bacteria;p__Proteobacteria;c__Alphaproteobacteria;o__Rhodospirillales;f__Rhodospirillaceae;g__AEGEAN-169_marine_group;s__?	0.29	1479426	21	507675	28.7552	89	2999976	SWC-09	BATS ML	BATS Mixed Layer ~20% narB	31.07 N	-64.17 E	10	2009-07-01
AG-893-M20	d__Bacteria;p__Proteobacteria;c__Alphaproteobacteria;o__HIMB59;f__GCA-002718135;g__AG-337-I02;s__AG-337-I02 sp902623255	k__Bacteria;p__Proteobacteria;c__Alphaproteobacteria;o__Rhodospirillales;f__Rhodospirillaceae;g__AEGEAN-169_marine_group;s__?	0.25	1468045	47	236639	28.7688	86	3312818	SWC-09	BATS ML	BATS Mixed Layer ~20% narB	31.07 N	-64.17 E	10	2009-07-01
AG-893-O06	d__Bacteria;p__Proteobacteria;c__Alphaproteobacteria;o__HIMB59;f__GCA-002718135;g__AG-337-I02;s__AG-337-I02 sp902623545	k__Bacteria;p__Proteobacteria;c__Alphaproteobacteria;o__Rhodospirillales;f__Rhodospirillaceae;g__AEGEAN-169_marine_group;s__?	0.29	1396815	55	181742	28.8984	87	2958723	SWC-09	BATS ML	BATS Mixed Layer ~20% narB	31.07 N	-64.17 E	10	2009-07-01
AH-324-F15	d__Bacteria;p__Proteobacteria;c__Alphaproteobacteria;o__HIMB59;f__GCA-002718135;g__AG-337-I02;s__AG-337-I02 sp902628835	k__Bacteria;p__Proteobacteria;c__Alphaproteobacteria;o__Rhodospirillales;f__Rhodospirillaceae;g__AEGEAN-169_marine_group;s__?	0.23	1476895	28	407341	28.9736	93	3225576	121 Fiji-Hawaii 2007	3 c.1	equatorial	-3 N	-166 E	100	2007-04-23
AG-464-G03	d__Bacteria;p__Proteobacteria;c__Alphaproteobacteria;o__HIMB59;f__GCA-002718135;g__CACLJX01;s__CACLJX01 sp902607435	k__Bacteria;p__Proteobacteria;c__Alphaproteobacteria;o__Rhodospirillales;f__Rhodospirillaceae;g__AEGEAN-169_marine_group;s__?	<0.5	1506059	37	292151	29.2175	86	2727365	SWC-23	GEOTRACES	32.5 S Line SW Pacific	-32.50 N	-170.00 E	200	2011-06-01
AG-414-E06	d__Bacteria;p__Proteobacteria;c__Alphaproteobacteria;o__HIMB59;f__GCA-002718135;g__MarineAlpha5-Bin3;s__MarineAlpha5-Bin3 sp902567855	k__Bacteria;p__Proteobacteria;c__Alphaproteobacteria;o__Rhodospirillales;f__Rhodospirillaceae;g__AEGEAN-169_marine_group;s__?	0.55	1345314	36	195338	28.3401	84	3544601	SWC-12	GEOTRACES	SW edge of Sargosso Sea, N of Puerto Rico	24.71 N	24.71 N	100	2010-06-01
AG-426-I04	d__Bacteria;p__Proteobacteria;c__Alphaproteobacteria;o__HIMB59;f__GCA-002718135;g__MarineAlpha5-Bin3;s__MarineAlpha5-Bin3 sp902577425	k__Bacteria;p__Proteobacteria;c__Alphaproteobacteria;o__Rhodospirillales;f__Rhodospirillaceae;g__AEGEAN-169_marine_group;s__?	0.62	1519505	31	706389	28.4146	94	2976568	SWC-15	GEOTRACES	Off the North American Shelf, SE of WHOI	38.32 N	-68.87 E	90	2011-11-01
AG-404-P08	d__Bacteria;p__Proteobacteria;c__Alphaproteobacteria;o__HIMB59;f__HIMB59;g__HIMB59;s__HIMB59 sp003216195	k__Bacteria;p__Proteobacteria;c__Alphaproteobacteria;o__Rhodospirillales;f__Rhodospirillaceae;g__AEGEAN-169_marine_group;s__?	<0.5	1235579	27	170314	30.2954	87	12847386	SWC-08	HOT DCM	HOT DCM region >30% narB (HLII and LLI)	23.75 N	-158.00 E	100	2009-11-01
AG-891-G05	d__Bacteria;p__Proteobacteria;c__Alphaproteobacteria;o__HIMB59;f__HIMB59;g__HIMB59;s__HIMB59 sp003216195	k__Bacteria;p__Proteobacteria;c__Alphaproteobacteria;o__Rhodospirillales;f__Rhodospirillaceae;g__AEGEAN-169_marine_group;s__?	0.34	1242034	26	393201	30.6808	85	3447472	SWC-09	BATS ML	BATS Mixed Layer ~20% narB	31.07 N	-64.17 E	10	2009-07-01
AG-893-E23	d__Bacteria;p__Proteobacteria;c__Alphaproteobacteria;o__HIMB59;f__HIMB59;g__HIMB59;s__HIMB59 sp003216195	k__Bacteria;p__Proteobacteria;c__Alphaproteobacteria;o__Rhodospirillales;f__Rhodospirillaceae;g__AEGEAN-169_marine_group;s__?	0.32	1391503	14	554588	30.3171	95	3503815	SWC-09	BATS ML	BATS Mixed Layer ~20% narB	31.07 N	-64.17 E	10	2009-07-01
AG-919-D10	d__Bacteria;p__Proteobacteria;c__Alphaproteobacteria;o__HIMB59;f__HIMB59;g__HIMB59;s__HIMB59 sp003216195	k__Bacteria;p__Proteobacteria;c__Alphaproteobacteria;o__Rhodospirillales;f__Rhodospirillaceae;g__AEGEAN-169_marine_group;s__?	0.34	1188637	34	240237	30.4699	89	3235070	SWC-09	BATS ML	BATS Mixed Layer ~20% narB	31.07 N	-64.17 E	10	2009-07-01
AG-894-C10	d__Bacteria;p__Proteobacteria;c__Alphaproteobacteria;o__HIMB59;f__HIMB59;g__HIMB59;s__HIMB59 sp902518505	k__Bacteria;p__Proteobacteria;c__Alphaproteobacteria;o__Rhodospirillales;f__Rhodospirillaceae;g__AEGEAN-169_marine_group;s__?	0.31	1214237	31	208738	30.5873	85	3370707	SWC-09	BATS ML	BATS Mixed Layer ~20% narB	31.07 N	-64.17 E	10	2009-07-01
AG-904-O04	d__Bacteria;p__Proteobacteria;c__Alphaproteobacteria;o__HIMB59;f__HIMB59;g__HIMB59;s__HIMB59 sp902518505	k__Bacteria;p__Proteobacteria;c__Alphaproteobacteria;o__Rhodospirillales;f__Rhodospirillaceae;g__AEGEAN-169_marine_group;s__?	0.31	1158530	23	184060	30.682	80	3630191	SWC-09	BATS ML	BATS Mixed Layer ~20% narB	31.07 N	-64.17 E	10	2009-07-01
AG-894-O04	d__Bacteria;p__Proteobacteria;c__Alphaproteobacteria;o__HIMB59;f__HIMB59;g__HIMB59;s__HIMB59 sp902521465	k__Bacteria;p__Proteobacteria;c__Alphaproteobacteria;o__Rhodospirillales;f__Rhodospirillaceae;g__AEGEAN-169_marine_group;s__?	0.33	1341546	17	515351	30.3325	93	4100862	SWC-09	BATS ML	BATS Mixed Layer ~20% narB	31.07 N	-64.17 E	10	2009-07-01
AG-894-O02	d__Bacteria;p__Proteobacteria;c__Alphaproteobacteria;o__HIMB59;f__HIMB59;g__HIMB59;s__HIMB59 sp902521485	k__Bacteria;p__Proteobacteria;c__Alphaproteobacteria;o__Rhodospirillales;f__Rhodospirillaceae;g__AEGEAN-169_marine_group;s__?	0.23	1191277	32	374071	30.5837	86	3708276	SWC-09	BATS ML	BATS Mixed Layer ~20% narB	31.07 N	-64.17 E	10	2009-07-01
AG-893-E16	d__Bacteria;p__Proteobacteria;c__Alphaproteobacteria;o__HIMB59;f__HIMB59;g__HIMB59;s__HIMB59 sp902524245	k__Bacteria;p__Proteobacteria;c__Alphaproteobacteria;o__Rhodospirillales;f__Rhodospirillaceae;g__AEGEAN-169_marine_group;s__?	0.29	1368895	14	337240	30.3912	90	3113441	SWC-09	BATS ML	BATS Mixed Layer ~20% narB	31.07 N	-64.17 E	10	2009-07-01
AG-895-J15	d__Bacteria;p__Proteobacteria;c__Alphaproteobacteria;o__HIMB59;f__HIMB59;g__HIMB59;s__HIMB59 sp902524245	k__Bacteria;p__Proteobacteria;c__Alphaproteobacteria;o__Rhodospirillales;f__Rhodospirillaceae;g__AEGEAN-169_marine_group;s__?	0.34	1370025	21	564873	30.3804	95	3163255	SWC-09	BATS ML	BATS Mixed Layer ~20% narB	31.07 N	-64.17 E	10	2009-07-01
AG-891-G23	d__Bacteria;p__Proteobacteria;c__Alphaproteobacteria;o__HIMB59;f__HIMB59;g__HIMB59;s__HIMB59 sp902527545	k__Bacteria;p__Proteobacteria;c__Alphaproteobacteria;o__Rhodospirillales;f__Rhodospirillaceae;g__AEGEAN-169_marine_group;s__?	0.33	1352040	32	341417	30.4684	87	3636809	SWC-09	BATS ML	BATS Mixed Layer ~20% narB	31.07 N	-64.17 E	10	2009-07-01
AG-896-E11	d__Bacteria;p__Proteobacteria;c__Alphaproteobacteria;o__HIMB59;f__HIMB59;g__HIMB59;s__HIMB59 sp902527545	k__Bacteria;p__Proteobacteria;c__Alphaproteobacteria;o__Rhodospirillales;f__Rhodospirillaceae;g__AEGEAN-169_marine_group;s__?	0.46	1304787	36	244847	30.6898	89	3492358	SWC-09	BATS ML	BATS Mixed Layer ~20% narB	31.07 N	-64.17 E	10	2009-07-01
AG-897-E09	d__Bacteria;p__Proteobacteria;c__Alphaproteobacteria;o__HIMB59;f__HIMB59;g__HIMB59;s__HIMB59 sp902530745	k__Bacteria;p__Proteobacteria;c__Alphaproteobacteria;o__Rhodospirillales;f__Rhodospirillaceae;g__AEGEAN-169_marine_group;s__?	0.35	1280626	27	214486	30.6022	92	3915963	SWC-09	BATS ML	BATS Mixed Layer ~20% narB	31.07 N	-64.17 E	10	2009-07-01
AG-911-L10	d__Bacteria;p__Proteobacteria;c__Alphaproteobacteria;o__HIMB59;f__HIMB59;g__HIMB59;s__HIMB59 sp902530745	k__Bacteria;p__Proteobacteria;c__Alphaproteobacteria;o__Rhodospirillales;f__Rhodospirillaceae;g__AEGEAN-169_marine_group;s__?	0.35	1236014	25	278137	30.5869	81	2377650	SWC-09	BATS ML	BATS Mixed Layer ~20% narB	31.07 N	-64.17 E	10	2009-07-01
AG-895-A09	d__Bacteria;p__Proteobacteria;c__Alphaproteobacteria;o__HIMB59;f__HIMB59;g__HIMB59;s__HIMB59 sp902538085	k__Bacteria;p__Proteobacteria;c__Alphaproteobacteria;o__Rhodospirillales;f__Rhodospirillaceae;g__AEGEAN-169_marine_group;s__?	0.29	1268718	33	225700	30.5748	84	2531973	SWC-09	BATS ML	BATS Mixed Layer ~20% narB	31.07 N	-64.17 E	10	2009-07-01
AG-899-C14	d__Bacteria;p__Proteobacteria;c__Alphaproteobacteria;o__HIMB59;f__HIMB59;g__HIMB59;s__HIMB59 sp902538085	k__Bacteria;p__Proteobacteria;c__Alphaproteobacteria;o__Rhodospirillales;f__Rhodospirillaceae;g__AEGEAN-169_marine_group;s__?	0.31	1250179	29	439062	30.3181	87	3254310	SWC-09	BATS ML	BATS Mixed Layer ~20% narB	31.07 N	-64.17 E	10	2009-07-01
AG-909-K20	d__Bacteria;p__Proteobacteria;c__Alphaproteobacteria;o__HIMB59;f__HIMB59;g__HIMB59;s__HIMB59 sp902543855	k__Bacteria;p__Proteobacteria;c__Alphaproteobacteria;o__Rhodospirillales;f__Rhodospirillaceae;g__AEGEAN-169_marine_group;s__?	0.3	1192178	34	145052	30.4047	82	2406353	SWC-09	BATS ML	BATS Mixed Layer ~20% narB	31.07 N	-64.17 E	10	2009-07-01
AG-891-J18	d__Bacteria;p__Proteobacteria;c__Alphaproteobacteria;o__HIMB59;f__HIMB59;g__HIMB59;s__HIMB59 sp902546975	k__Bacteria;p__Proteobacteria;c__Alphaproteobacteria;o__Rhodospirillales;f__Rhodospirillaceae;g__AEGEAN-169_marine_group;s__?	0.27	1250408	31	183409	30.906	88	3486396	SWC-09	BATS ML	BATS Mixed Layer ~20% narB	31.07 N	-64.17 E	10	2009-07-01
AG-901-E23	d__Bacteria;p__Proteobacteria;c__Alphaproteobacteria;o__HIMB59;f__HIMB59;g__HIMB59;s__HIMB59 sp902546975	k__Bacteria;p__Proteobacteria;c__Alphaproteobacteria;o__Rhodospirillales;f__Rhodospirillaceae;g__AEGEAN-169_marine_group;s__?	0.36	1290515	12	365204	30.5673	92	3256673	SWC-09	BATS ML	BATS Mixed Layer ~20% narB	31.07 N	-64.17 E	10	2009-07-01
AG-390-I07	d__Bacteria;p__Proteobacteria;c__Alphaproteobacteria;o__HIMB59;f__HIMB59;g__HIMB59;s__HIMB59 sp902557145	k__Bacteria;p__Proteobacteria;c__Alphaproteobacteria;o__Rhodospirillales;f__Rhodospirillaceae;g__AEGEAN-169_marine_group;s__?	<0.5	1187131	29	180611	30.8992	87	3035640	SWC-11	GEOTRACES	Northern edge of Sargasso Sea	36.20 N	-53.31 E	10	2010-05-01
AG-910-G09	d__Bacteria;p__Proteobacteria;c__Alphaproteobacteria;o__HIMB59;f__HIMB59;g__HIMB59;s__HIMB59 sp902575065	k__Bacteria;p__Proteobacteria;c__Alphaproteobacteria;o__Rhodospirillales;f__Rhodospirillaceae;g__AEGEAN-169_marine_group;s__?	0.25	1253135	27	248371	30.5179	81	3096359	SWC-09	BATS ML	BATS Mixed Layer ~20% narB	31.07 N	-64.17 E	10	2009-07-01
AG-895-E07	d__Bacteria;p__Proteobacteria;c__Alphaproteobacteria;o__HIMB59;f__HIMB59;g__HIMB59;s__HIMB59 sp902599405	k__Bacteria;p__Proteobacteria;c__Alphaproteobacteria;o__Rhodospirillales;f__Rhodospirillaceae;g__AEGEAN-169_marine_group;s__?	0.3	1193532	23	562032	30.8529	86	2259285	SWC-09	BATS ML	BATS Mixed Layer ~20% narB	31.07 N	-64.17 E	10	2009-07-01
AG-903-I23	d__Bacteria;p__Proteobacteria;c__Alphaproteobacteria;o__HIMB59;f__HIMB59;g__HIMB59;s__HIMB59 sp902599405	k__Bacteria;p__Proteobacteria;c__Alphaproteobacteria;o__Rhodospirillales;f__Rhodospirillaceae;g__AEGEAN-169_marine_group;s__?	0.32	1102236	33	181850	30.5018	85	4200128	SWC-09	BATS ML	BATS Mixed Layer ~20% narB	31.07 N	-64.17 E	10	2009-07-01
AG-916-N15	d__Bacteria;p__Proteobacteria;c__Alphaproteobacteria;o__HIMB59;f__HIMB59;g__HIMB59;s__HIMB59 sp902599405	k__Bacteria;p__Proteobacteria;c__Alphaproteobacteria;o__Rhodospirillales;f__Rhodospirillaceae;g__AEGEAN-169_marine_group;s__?	0.35	1258564	34	251990	30.5498	93	3399935	SWC-09	BATS ML	BATS Mixed Layer ~20% narB	31.07 N	-64.17 E	10	2009-07-01
AG-919-N08	d__Bacteria;p__Proteobacteria;c__Alphaproteobacteria;o__HIMB59;f__HIMB59;g__HIMB59;s__HIMB59 sp902599405	k__Bacteria;p__Proteobacteria;c__Alphaproteobacteria;o__Rhodospirillales;f__Rhodospirillaceae;g__AEGEAN-169_marine_group;s__?	0.32	1327229	24	321703	30.1698	90	3028804	SWC-09	BATS ML	BATS Mixed Layer ~20% narB	31.07 N	-64.17 E	10	2009-07-01
AG-916-L20	d__Bacteria;p__Proteobacteria;c__Alphaproteobacteria;o__HIMB59;f__HIMB59;g__HIMB59;s__HIMB59 sp902610175	k__Bacteria;p__Proteobacteria;c__Alphaproteobacteria;o__Rhodospirillales;f__Rhodospirillaceae;g__AEGEAN-169_marine_group;s__?	0.25	1207405	32	206618	30.7178	84	3940395	SWC-09	BATS ML	BATS Mixed Layer ~20% narB	31.07 N	-64.17 E	10	2009-07-01
AG-917-M08	d__Bacteria;p__Proteobacteria;c__Alphaproteobacteria;o__HIMB59;f__HIMB59;g__HIMB59;s__HIMB59 sp902610175	k__Bacteria;p__Proteobacteria;c__Alphaproteobacteria;o__Rhodospirillales;f__Rhodospirillaceae;g__AEGEAN-169_marine_group;s__?	0.31	1385057	16	498695	30.325	93	3402628	SWC-09	BATS ML	BATS Mixed Layer ~20% narB	31.07 N	-64.17 E	10	2009-07-01
AG-917-M17	d__Bacteria;p__Proteobacteria;c__Alphaproteobacteria;o__HIMB59;f__HIMB59;g__HIMB59;s__HIMB59 sp902610255	k__Bacteria;p__Proteobacteria;c__Alphaproteobacteria;o__Rhodospirillales;f__Rhodospirillaceae;g__AEGEAN-169_marine_group;s__?	0.37	1086985	34	242511	30.4162	82	3181073	SWC-09	BATS ML	BATS Mixed Layer ~20% narB	31.07 N	-64.17 E	10	2009-07-01
AG-891-G06	d__Bacteria;p__Proteobacteria;c__Alphaproteobacteria;o__HIMB59;f__HIMB59;g__HIMB59;s__HIMB59 sp902613185	k__Bacteria;p__Proteobacteria;c__Alphaproteobacteria;o__Rhodospirillales;f__Rhodospirillaceae;g__AEGEAN-169_marine_group;s__?	0.34	1350150	11	641673	30.4326	87	3809232	SWC-09	BATS ML	BATS Mixed Layer ~20% narB	31.07 N	-64.17 E	10	2009-07-01
AG-892-D04	d__Bacteria;p__Proteobacteria;c__Alphaproteobacteria;o__HIMB59;f__HIMB59;g__HIMB59;s__HIMB59 sp902613185	k__Bacteria;p__Proteobacteria;c__Alphaproteobacteria;o__Rhodospirillales;f__Rhodospirillaceae;g__AEGEAN-169_marine_group;s__?	0.35	1170332	27	265073	30.2922	92	2871107	SWC-09	BATS ML	BATS Mixed Layer ~20% narB	31.07 N	-64.17 E	10	2009-07-01
AG-915-C07	d__Bacteria;p__Proteobacteria;c__Alphaproteobacteria;o__HIMB59;f__HIMB59;g__HIMB59;s__HIMB59 sp902613185	k__Bacteria;p__Proteobacteria;c__Alphaproteobacteria;o__Rhodospirillales;f__Rhodospirillaceae;g__AEGEAN-169_marine_group;s__?	0.23	1009641	40	136896	30.2631	87	3639179	SWC-09	BATS ML	BATS Mixed Layer ~20% narB	31.07 N	-64.17 E	10	2009-07-01
AG-917-N20	d__Bacteria;p__Proteobacteria;c__Alphaproteobacteria;o__HIMB59;f__HIMB59;g__HIMB59;s__HIMB59 sp902613185	k__Bacteria;p__Proteobacteria;c__Alphaproteobacteria;o__Rhodospirillales;f__Rhodospirillaceae;g__AEGEAN-169_marine_group;s__?	0.39	1337189	25	167618	30.4043	86	3411671	SWC-09	BATS ML	BATS Mixed Layer ~20% narB	31.07 N	-64.17 E	10	2009-07-01
AG-892-E23	d__Bacteria;p__Proteobacteria;c__Alphaproteobacteria;o__HIMB59;f__HIMB59;g__HIMB59;s__HIMB59 sp902613845	k__Bacteria;p__Proteobacteria;c__Alphaproteobacteria;o__Rhodospirillales;f__Rhodospirillaceae;g__AEGEAN-169_marine_group;s__?	0.32	1184485	21	413518	30.6431	83	3409982	SWC-09	BATS ML	BATS Mixed Layer ~20% narB	31.07 N	-64.17 E	10	2009-07-01
AG-912-N03	d__Bacteria;p__Proteobacteria;c__Alphaproteobacteria;o__HIMB59;f__HIMB59;g__HIMB59;s__HIMB59 sp902613845	k__Bacteria;p__Proteobacteria;c__Alphaproteobacteria;o__Rhodospirillales;f__Rhodospirillaceae;g__AEGEAN-169_marine_group;s__?	0.21	1013084	28	186003	30.4764	80	3417692	SWC-09	BATS ML	BATS Mixed Layer ~20% narB	31.07 N	-64.17 E	10	2009-07-01
AG-918-N11	d__Bacteria;p__Proteobacteria;c__Alphaproteobacteria;o__HIMB59;f__HIMB59;g__HIMB59;s__HIMB59 sp902613845	k__Bacteria;p__Proteobacteria;c__Alphaproteobacteria;o__Rhodospirillales;f__Rhodospirillaceae;g__AEGEAN-169_marine_group;s__?	0.27	1275251	28	250979	30.4727	85	3636412	SWC-09	BATS ML	BATS Mixed Layer ~20% narB	31.07 N	-64.17 E	10	2009-07-01
AG-920-K17	d__Bacteria;p__Proteobacteria;c__Alphaproteobacteria;o__HIMB59;f__HIMB59;g__HIMB59;s__HIMB59 sp902613845	k__Bacteria;p__Proteobacteria;c__Alphaproteobacteria;o__Rhodospirillales;f__Rhodospirillaceae;g__AEGEAN-169_marine_group;s__?	0.32	1226805	29	345474	30.7066	85	3716951	SWC-09	BATS ML	BATS Mixed Layer ~20% narB	31.07 N	-64.17 E	10	2009-07-01
AG-892-O09	d__Bacteria;p__Proteobacteria;c__Alphaproteobacteria;o__HIMB59;f__HIMB59;g__HIMB59;s__HIMB59 sp902615815	k__Bacteria;p__Proteobacteria;c__Alphaproteobacteria;o__Rhodospirillales;f__Rhodospirillaceae;g__AEGEAN-169_marine_group;s__?	0.34	1253631	26	221682	30.5867	93	3475832	SWC-09	BATS ML	BATS Mixed Layer ~20% narB	31.07 N	-64.17 E	10	2009-07-01
AG-893-E15	d__Bacteria;p__Proteobacteria;c__Alphaproteobacteria;o__HIMB59;f__HIMB59;g__HIMB59;s__HIMB59 sp902615815	k__Bacteria;p__Proteobacteria;c__Alphaproteobacteria;o__Rhodospirillales;f__Rhodospirillaceae;g__AEGEAN-169_marine_group;s__?	0.28	1302677	33	145711	30.6969	93	3189344	SWC-09	BATS ML	BATS Mixed Layer ~20% narB	31.07 N	-64.17 E	10	2009-07-01
AG-894-I22	d__Bacteria;p__Proteobacteria;c__Alphaproteobacteria;o__HIMB59;f__HIMB59;g__HIMB59;s__HIMB59 sp902615815	k__Bacteria;p__Proteobacteria;c__Alphaproteobacteria;o__Rhodospirillales;f__Rhodospirillaceae;g__AEGEAN-169_marine_group;s__?	0.34	1252458	34	268429	30.9091	85	3526746	SWC-09	BATS ML	BATS Mixed Layer ~20% narB	31.07 N	-64.17 E	10	2009-07-01
AG-899-C09	d__Bacteria;p__Proteobacteria;c__Alphaproteobacteria;o__HIMB59;f__HIMB59;g__HIMB59;s__HIMB59 sp902615815	k__Bacteria;p__Proteobacteria;c__Alphaproteobacteria;o__Rhodospirillales;f__Rhodospirillaceae;g__AEGEAN-169_marine_group;s__?	0.29	1205317	23	417551	30.6607	89	3073472	SWC-09	BATS ML	BATS Mixed Layer ~20% narB	31.07 N	-64.17 E	10	2009-07-01
AG-904-K16	d__Bacteria;p__Proteobacteria;c__Alphaproteobacteria;o__HIMB59;f__HIMB59;g__HIMB59;s__HIMB59 sp902615815	k__Bacteria;p__Proteobacteria;c__Alphaproteobacteria;o__Rhodospirillales;f__Rhodospirillaceae;g__AEGEAN-169_marine_group;s__?	0.36	1247951	29	303008	30.869	84	3149164	SWC-09	BATS ML	BATS Mixed Layer ~20% narB	31.07 N	-64.17 E	10	2009-07-01
AG-911-E22	d__Bacteria;p__Proteobacteria;c__Alphaproteobacteria;o__HIMB59;f__HIMB59;g__HIMB59;s__HIMB59 sp902615815	k__Bacteria;p__Proteobacteria;c__Alphaproteobacteria;o__Rhodospirillales;f__Rhodospirillaceae;g__AEGEAN-169_marine_group;s__?	0.31	1295502	23	200077	30.6156	90	5246741	SWC-09	BATS ML	BATS Mixed Layer ~20% narB	31.07 N	-64.17 E	10	2009-07-01
AG-911-I02	d__Bacteria;p__Proteobacteria;c__Alphaproteobacteria;o__HIMB59;f__HIMB59;g__HIMB59;s__HIMB59 sp902615815	k__Bacteria;p__Proteobacteria;c__Alphaproteobacteria;o__Rhodospirillales;f__Rhodospirillaceae;g__AEGEAN-169_marine_group;s__?	0.37	1129307	38	220390	30.6724	86	3094299	SWC-09	BATS ML	BATS Mixed Layer ~20% narB	31.07 N	-64.17 E	10	2009-07-01
AG-912-J07	d__Bacteria;p__Proteobacteria;c__Alphaproteobacteria;o__HIMB59;f__HIMB59;g__HIMB59;s__HIMB59 sp902615815	k__Bacteria;p__Proteobacteria;c__Alphaproteobacteria;o__Rhodospirillales;f__Rhodospirillaceae;g__AEGEAN-169_marine_group;s__?	0.37	1238043	33	218199	30.5585	92	3568970	SWC-09	BATS ML	BATS Mixed Layer ~20% narB	31.07 N	-64.17 E	10	2009-07-01
AG-915-I10	d__Bacteria;p__Proteobacteria;c__Alphaproteobacteria;o__HIMB59;f__HIMB59;g__HIMB59;s__HIMB59 sp902615815	k__Bacteria;p__Proteobacteria;c__Alphaproteobacteria;o__Rhodospirillales;f__Rhodospirillaceae;g__AEGEAN-169_marine_group;s__?	0.3	1179876	24	231835	30.4528	81	3497873	SWC-09	BATS ML	BATS Mixed Layer ~20% narB	31.07 N	-64.17 E	10	2009-07-01
AG-916-M14	d__Bacteria;p__Proteobacteria;c__Alphaproteobacteria;o__HIMB59;f__HIMB59;g__HIMB59;s__HIMB59 sp902615815	k__Bacteria;p__Proteobacteria;c__Alphaproteobacteria;o__Rhodospirillales;f__Rhodospirillaceae;g__AEGEAN-169_marine_group;s__?	0.44	1372887	16	380282	30.6419	93	3694352	SWC-09	BATS ML	BATS Mixed Layer ~20% narB	31.07 N	-64.17 E	10	2009-07-01
AG-892-D10	d__Bacteria;p__Proteobacteria;c__Alphaproteobacteria;o__HIMB59;f__HIMB59;g__HIMB59;s__HIMB59 sp902616855	k__Bacteria;p__Proteobacteria;c__Alphaproteobacteria;o__Rhodospirillales;f__Rhodospirillaceae;g__AEGEAN-169_marine_group;s__?	0.28	1129746	26	242581	30.5179	82	3308603	SWC-09	BATS ML	BATS Mixed Layer ~20% narB	31.07 N	-64.17 E	10	2009-07-01
AG-892-N06	d__Bacteria;p__Proteobacteria;c__Alphaproteobacteria;o__HIMB59;f__HIMB59;g__HIMB59;s__HIMB59 sp902619375	k__Bacteria;p__Proteobacteria;c__Alphaproteobacteria;o__Rhodospirillales;f__Rhodospirillaceae;g__AEGEAN-169_marine_group;s__?	0.3	1112275	31	221186	30.3165	81	3412652	SWC-09	BATS ML	BATS Mixed Layer ~20% narB	31.07 N	-64.17 E	10	2009-07-01
AG-893-E21	d__Bacteria;p__Proteobacteria;c__Alphaproteobacteria;o__HIMB59;f__HIMB59;g__HIMB59;s__HIMB59 sp902621205	k__Bacteria;p__Proteobacteria;c__Alphaproteobacteria;o__Rhodospirillales;f__Rhodospirillaceae;g__AEGEAN-169_marine_group;s__?	0.29	1295593	23	172591	30.5914	93	2937933	SWC-09	BATS ML	BATS Mixed Layer ~20% narB	31.07 N	-64.17 E	10	2009-07-01
AG-907-B04	d__Bacteria;p__Proteobacteria;c__Alphaproteobacteria;o__HIMB59;f__HIMB59;g__HIMB59;s__HIMB59 sp902621205	k__Bacteria;p__Proteobacteria;c__Alphaproteobacteria;o__Rhodospirillales;f__Rhodospirillaceae;g__AEGEAN-169_marine_group;s__?	0.32	1117429	37	236538	30.9721	85	4072074	SWC-09	BATS ML	BATS Mixed Layer ~20% narB	31.07 N	-64.17 E	10	2009-07-01
AG-410-B17	d__Bacteria;p__Proteobacteria;c__Alphaproteobacteria;o__Micavibrionales;f__Micavibrionaceae;g__UBA2137;s__UBA2137 sp002695035	k__Bacteria;p__Proteobacteria;c__Alphaproteobacteria;o__?;f__?;g__?;s__?	<0.5	1761872	59	155335	44.471	80	3594271	SWC-13	GEOTRACES	North Equatorial Current	9.55 N	-50.47 E	100	2010-06-01
AG-422-N09	d__Bacteria;p__Proteobacteria;c__Alphaproteobacteria;o__Pelagibacterales;f__AG-422-B15;g__AG-422-B15;s__AG-422-B15 sp003213515	k__Bacteria;p__Proteobacteria;c__Alphaproteobacteria;o__SAR11_clade;f__Surface_4;g__?;s__?	<0.5	1223742	27	134335	32.9762	82	10449824	SWC-14	GEOTRACES	Coastal North Africa	24.00 N	-22.00 E	60	2010-10-01
AG-422-B15	d__Bacteria;p__Proteobacteria;c__Alphaproteobacteria;o__Pelagibacterales;f__AG-422-B15;g__AG-422-B15;s__AG-422-B15 sp003213715	k__Bacteria;p__Proteobacteria;c__Alphaproteobacteria;o__SAR11_clade;f__Surface_4;g__?;s__?	<0.5	1093635	36	180708	33.3438	83	12102493	SWC-14	GEOTRACES	Coastal North Africa	24.00 N	-22.00 E	60	2010-10-01
AG-337-G06	d__Bacteria;p__Proteobacteria;c__Alphaproteobacteria;o__Pelagibacterales;f__AG-422-B15;g__AG-422-B15;s__AG-422-B15 sp003282175	k__Bacteria;p__Proteobacteria;c__Alphaproteobacteria;o__SAR11_clade;f__Surface_4;g__?;s__?	<0.5	1270863	20	250344	33.4632	96	13395643	SWC-05	BiG-RAPA	Mixed layer, 50% PAR	-26.25 N	-103.96 E	14	2010-12-01
AG-333-C14	d__Bacteria;p__Proteobacteria;c__Alphaproteobacteria;o__Pelagibacterales;f__AG-422-B15;g__AG-422-B15;s__AG-422-B15 sp003282485	k__Bacteria;p__Proteobacteria;c__Alphaproteobacteria;o__SAR11_clade;f__Surface_4;g__?;s__?	<0.5	1189654	42	207104	33.3772	82	9668260	SWC-04	BiG-RAPA	DCM, <1% PAR	-23.46 N	-88.77 E	112	2010-12-01
AG-893-B07	d__Bacteria;p__Proteobacteria;c__Alphaproteobacteria;o__Pelagibacterales;f__AG-422-B15;g__AG-422-B15;s__AG-422-B15 sp902517885	k__Bacteria;p__Proteobacteria;c__Alphaproteobacteria;o__SAR11_clade;f__Surface_4;g__?;s__?	0.27	1104034	41	108450	33.4185	80	3018174	SWC-09	BATS ML	BATS Mixed Layer ~20% narB	31.07 N	-64.17 E	10	2009-07-01
AG-894-A11	d__Bacteria;p__Proteobacteria;c__Alphaproteobacteria;o__Pelagibacterales;f__AG-422-B15;g__AG-422-B15;s__AG-422-B15 sp902517885	k__Bacteria;p__Proteobacteria;c__Alphaproteobacteria;o__SAR11_clade;f__Surface_4;g__?;s__?	0.29	1283612	30	202774	33.3855	90	4177143	SWC-09	BATS ML	BATS Mixed Layer ~20% narB	31.07 N	-64.17 E	10	2009-07-01
AG-333-C10	d__Bacteria;p__Proteobacteria;c__Alphaproteobacteria;o__Pelagibacterales;f__AG-422-B15;g__AG-422-B15;s__AG-422-B15 sp902518415	k__Bacteria;p__Proteobacteria;c__Alphaproteobacteria;o__SAR11_clade;f__Surface_4;g__?;s__?	<0.5	929088	42	100813	33.1836	82	3702523	SWC-04	BiG-RAPA	DCM, <1% PAR	-23.46 N	-88.77 E	112	2010-12-01
AG-894-I07	d__Bacteria;p__Proteobacteria;c__Alphaproteobacteria;o__Pelagibacterales;f__AG-422-B15;g__AG-422-B15;s__AG-422-B15 sp902519835	k__Bacteria;p__Proteobacteria;c__Alphaproteobacteria;o__SAR11_clade;f__Surface_4;g__?;s__?	0.33	1106415	54	123743	33.2825	80	4103225	SWC-09	BATS ML	BATS Mixed Layer ~20% narB	31.07 N	-64.17 E	10	2009-07-01
AG-911-I16	d__Bacteria;p__Proteobacteria;c__Alphaproteobacteria;o__Pelagibacterales;f__AG-422-B15;g__AG-422-B15;s__AG-422-B15 sp902519835	k__Bacteria;p__Proteobacteria;c__Alphaproteobacteria;o__SAR11_clade;f__Surface_4;g__?;s__?	0.22	1066821	37	249086	33.0543	88	3903503	SWC-09	BATS ML	BATS Mixed Layer ~20% narB	31.07 N	-64.17 E	10	2009-07-01
AG-895-F07	d__Bacteria;p__Proteobacteria;c__Alphaproteobacteria;o__Pelagibacterales;f__AG-422-B15;g__AG-422-B15;s__AG-422-B15 sp902523455	k__Bacteria;p__Proteobacteria;c__Alphaproteobacteria;o__SAR11_clade;f__Surface_4;g__?;s__?	0.8	1269476	15	414396	33.0148	90	3533428	SWC-09	BATS ML	BATS Mixed Layer ~20% narB	31.07 N	-64.17 E	10	2009-07-01
AG-895-F20	d__Bacteria;p__Proteobacteria;c__Alphaproteobacteria;o__Pelagibacterales;f__AG-422-B15;g__AG-422-B15;s__AG-422-B15 sp902523535	k__Bacteria;p__Proteobacteria;c__Alphaproteobacteria;o__SAR11_clade;f__Surface_4;g__?;s__?	0.25	1169627	25	223649	33.4754	81	4409595	SWC-09	BATS ML	BATS Mixed Layer ~20% narB	31.07 N	-64.17 E	10	2009-07-01
AG-337-E07	d__Bacteria;p__Proteobacteria;c__Alphaproteobacteria;o__Pelagibacterales;f__AG-422-B15;g__AG-422-B15;s__AG-422-B15 sp902524795	k__Bacteria;p__Proteobacteria;c__Alphaproteobacteria;o__SAR11_clade;f__Surface_4;g__?;s__?	<0.5	1110254	35	147814	33.4595	82	3774326	SWC-05	BiG-RAPA	Mixed layer, 50% PAR	-26.25 N	-103.96 E	14	2010-12-01
AG-439-D15	d__Bacteria;p__Proteobacteria;c__Alphaproteobacteria;o__Pelagibacterales;f__AG-422-B15;g__AG-422-B15;s__AG-422-B15 sp902526005	k__Bacteria;p__Proteobacteria;c__Alphaproteobacteria;o__SAR11_clade;f__Surface_4;g__?;s__?	<0.5	1151845	38	155107	33.3972	93	3186488	SWC-18	GEOTRACES	TENATSO time-series station	17.40 N	-24.50 E	72	2011-12-01
AG-896-A02	d__Bacteria;p__Proteobacteria;c__Alphaproteobacteria;o__Pelagibacterales;f__AG-422-B15;g__AG-422-B15;s__AG-422-B15 sp902526005	k__Bacteria;p__Proteobacteria;c__Alphaproteobacteria;o__SAR11_clade;f__Surface_4;g__?;s__?	0.31	1230581	23	376060	33.0403	96	2696911	SWC-09	BATS ML	BATS Mixed Layer ~20% narB	31.07 N	-64.17 E	10	2009-07-01
AG-916-I16	d__Bacteria;p__Proteobacteria;c__Alphaproteobacteria;o__Pelagibacterales;f__AG-422-B15;g__AG-422-B15;s__AG-422-B15 sp902526005	k__Bacteria;p__Proteobacteria;c__Alphaproteobacteria;o__SAR11_clade;f__Surface_4;g__?;s__?	0.35	1205333	25	345283	33.0007	93	4055886	SWC-09	BATS ML	BATS Mixed Layer ~20% narB	31.07 N	-64.17 E	10	2009-07-01
AG-900-K14	d__Bacteria;p__Proteobacteria;c__Alphaproteobacteria;o__Pelagibacterales;f__AG-422-B15;g__AG-422-B15;s__AG-422-B15 sp902544065	k__Bacteria;p__Proteobacteria;c__Alphaproteobacteria;o__SAR11_clade;f__Surface_4;g__?;s__?	0.23	1263973	18	295017	33.3209	90	2992553	SWC-09	BATS ML	BATS Mixed Layer ~20% narB	31.07 N	-64.17 E	10	2009-07-01
AG-901-G03	d__Bacteria;p__Proteobacteria;c__Alphaproteobacteria;o__Pelagibacterales;f__AG-422-B15;g__AG-422-B15;s__AG-422-B15 sp902547315	k__Bacteria;p__Proteobacteria;c__Alphaproteobacteria;o__SAR11_clade;f__Surface_4;g__?;s__?	0.21	1192378	29	235169	32.8979	86	2088524	SWC-09	BATS ML	BATS Mixed Layer ~20% narB	31.07 N	-64.17 E	10	2009-07-01
AG-404-N21	d__Bacteria;p__Proteobacteria;c__Alphaproteobacteria;o__Pelagibacterales;f__AG-422-B15;g__AG-422-B15;s__AG-422-B15 sp902564025	k__Bacteria;p__Proteobacteria;c__Alphaproteobacteria;o__SAR11_clade;f__Surface_4;g__?;s__?	<0.5	1094438	44	137825	33.0519	81	6988280	SWC-08	HOT DCM	HOT DCM region >30% narB (HLII and LLI)	23.75 N	-158.00 E	100	2009-11-01
AG-404-P01	d__Bacteria;p__Proteobacteria;c__Alphaproteobacteria;o__Pelagibacterales;f__AG-422-B15;g__AG-422-B15;s__AG-422-B15 sp902564295	k__Bacteria;p__Proteobacteria;c__Alphaproteobacteria;o__SAR11_clade;f__Surface_4;g__?;s__?	<0.5	1094803	35	190984	33.1007	87	6000481	SWC-08	HOT DCM	HOT DCM region >30% narB (HLII and LLI)	23.75 N	-158.00 E	100	2009-11-01
AG-909-G09	d__Bacteria;p__Proteobacteria;c__Alphaproteobacteria;o__Pelagibacterales;f__AG-422-B15;g__AG-422-B15;s__AG-422-B15 sp902571005	k__Bacteria;p__Proteobacteria;c__Alphaproteobacteria;o__SAR11_clade;f__Surface_4;g__?;s__?	0.28	1260503	23	171580	33.075	87	4571362	SWC-09	BATS ML	BATS Mixed Layer ~20% narB	31.07 N	-64.17 E	10	2009-07-01
AG-426-I21	d__Bacteria;p__Proteobacteria;c__Alphaproteobacteria;o__Pelagibacterales;f__AG-422-B15;g__AG-422-B15;s__AG-422-B15 sp902577765	k__Bacteria;p__Proteobacteria;c__Alphaproteobacteria;o__SAR11_clade;f__Surface_4;g__?;s__?	<0.5	1272694	19	336904	33.221	93	3118032	SWC-15	GEOTRACES	Off the North American Shelf, SE of WHOI	38.32 N	-68.87 E	90	2011-11-01
AG-911-E02	d__Bacteria;p__Proteobacteria;c__Alphaproteobacteria;o__Pelagibacterales;f__AG-422-B15;g__AG-422-B15;s__AG-422-B15 sp902578305	k__Bacteria;p__Proteobacteria;c__Alphaproteobacteria;o__SAR11_clade;f__Surface_4;g__?;s__?	0.28	1240899	34	362254	33.08	83	2884245	SWC-09	BATS ML	BATS Mixed Layer ~20% narB	31.07 N	-64.17 E	10	2009-07-01
AG-893-L04	d__Bacteria;p__Proteobacteria;c__Alphaproteobacteria;o__Pelagibacterales;f__AG-422-B15;g__AG-422-B15;s__AG-422-B15 sp902589175	k__Bacteria;p__Proteobacteria;c__Alphaproteobacteria;o__SAR11_clade;f__Surface_4;g__?;s__?	0.22	1121638	33	204091	32.8904	80	2957399	SWC-09	BATS ML	BATS Mixed Layer ~20% narB	31.07 N	-64.17 E	10	2009-07-01
AG-914-B16	d__Bacteria;p__Proteobacteria;c__Alphaproteobacteria;o__Pelagibacterales;f__AG-422-B15;g__AG-422-B15;s__AG-422-B15 sp902589175	k__Bacteria;p__Proteobacteria;c__Alphaproteobacteria;o__SAR11_clade;f__Surface_4;g__?;s__?	0.2	1116728	32	299592	33.2666	85	3099412	SWC-09	BATS ML	BATS Mixed Layer ~20% narB	31.07 N	-64.17 E	10	2009-07-01
AG-914-D08	d__Bacteria;p__Proteobacteria;c__Alphaproteobacteria;o__Pelagibacterales;f__AG-422-B15;g__AG-422-B15;s__AG-422-B15 sp902590345	k__Bacteria;p__Proteobacteria;c__Alphaproteobacteria;o__SAR11_clade;f__Surface_4;g__?;s__?	0.26	1011185	28	250048	32.7358	80	3305930	SWC-09	BATS ML	BATS Mixed Layer ~20% narB	31.07 N	-64.17 E	10	2009-07-01
AG-453-G19	d__Bacteria;p__Proteobacteria;c__Alphaproteobacteria;o__Pelagibacterales;f__AG-422-B15;g__AG-422-B15;s__AG-422-B15 sp902598405	k__Bacteria;p__Proteobacteria;c__Alphaproteobacteria;o__SAR11_clade;f__Surface_4;g__?;s__?	<0.5	1045209	38	89272	33.5441	85	3199376	SWC-20	GEOTRACES	Austrialia coast	-30.00 N	156.00 E	50	2011-05-01
AG-917-N15	d__Bacteria;p__Proteobacteria;c__Alphaproteobacteria;o__Pelagibacterales;f__AG-422-B15;g__AG-422-B15;s__AG-422-B15 sp902610585	k__Bacteria;p__Proteobacteria;c__Alphaproteobacteria;o__SAR11_clade;f__Surface_4;g__?;s__?	0.22	1209953	25	191163	33.2888	91	3276248	SWC-09	BATS ML	BATS Mixed Layer ~20% narB	31.07 N	-64.17 E	10	2009-07-01
AG-891-J04	d__Bacteria;p__Proteobacteria;c__Alphaproteobacteria;o__Pelagibacterales;f__AG-422-B15;g__AG-422-B15;s__AG-422-B15 sp902613805	k__Bacteria;p__Proteobacteria;c__Alphaproteobacteria;o__SAR11_clade;f__Surface_4;g__?;s__?	0.22	1348324	9	660135	32.9679	98	3133230	SWC-09	BATS ML	BATS Mixed Layer ~20% narB	31.07 N	-64.17 E	10	2009-07-01
AG-919-N17	d__Bacteria;p__Proteobacteria;c__Alphaproteobacteria;o__Pelagibacterales;f__AG-422-B15;g__AG-422-B15;s__AG-422-B15 sp902617525	k__Bacteria;p__Proteobacteria;c__Alphaproteobacteria;o__SAR11_clade;f__Surface_4;g__?;s__?	0.27	1099060	36	133513	32.7934	83	3304534	SWC-09	BATS ML	BATS Mixed Layer ~20% narB	31.07 N	-64.17 E	10	2009-07-01
AG-892-M06	d__Bacteria;p__Proteobacteria;c__Alphaproteobacteria;o__Pelagibacterales;f__AG-422-B15;g__AG-422-B15;s__AG-422-B15 sp902619105	k__Bacteria;p__Proteobacteria;c__Alphaproteobacteria;o__SAR11_clade;f__Surface_4;g__?;s__?	0.31	1239125	10	467395	32.799	94	3566250	SWC-09	BATS ML	BATS Mixed Layer ~20% narB	31.07 N	-64.17 E	10	2009-07-01
AG-893-M03	d__Bacteria;p__Proteobacteria;c__Alphaproteobacteria;o__Pelagibacterales;f__AG-422-B15;g__AG-422-B15;s__AG-422-B15 sp902622985	k__Bacteria;p__Proteobacteria;c__Alphaproteobacteria;o__SAR11_clade;f__Surface_4;g__?;s__?	0.22	1302271	17	321709	33.2798	88	3196626	SWC-09	BATS ML	BATS Mixed Layer ~20% narB	31.07 N	-64.17 E	10	2009-07-01
AG-457-M14	d__Bacteria;p__Proteobacteria;c__Alphaproteobacteria;o__Pelagibacterales;f__AG-422-B15;g__CACCCN01;s__CACCCN01 sp902544525	k__Bacteria;p__Proteobacteria;c__Alphaproteobacteria;o__SAR11_clade;f__Surface_4;g__?;s__?	<0.5	1134891	34	172800	32.3188	88	2988313	SWC-21	GEOTRACES	North of New Zealand	-30.00 N	174.00 E	50	2011-05-01
AG-461-P14	d__Bacteria;p__Proteobacteria;c__Alphaproteobacteria;o__Pelagibacterales;f__AG-422-B15;g__CACCCN01;s__CACCCN01 sp902544525	k__Bacteria;p__Proteobacteria;c__Alphaproteobacteria;o__SAR11_clade;f__Surface_4;g__?;s__?	<0.5	1178925	27	186302	32.4412	80	3156123	SWC-22	GEOTRACES	32.5 S Line SW Pacific	-32.50 N	-170.00 E	75	2011-05-01
AG-900-M14	d__Bacteria;p__Proteobacteria;c__Alphaproteobacteria;o__Pelagibacterales;f__AG-422-B15;g__CACCCN01;s__CACCCN01 sp902544525	k__Bacteria;p__Proteobacteria;c__Alphaproteobacteria;o__SAR11_clade;f__Surface_4;g__?;s__?	0.28	1256969	23	299664	32.0957	92	2781014	SWC-09	BATS ML	BATS Mixed Layer ~20% narB	31.07 N	-64.17 E	10	2009-07-01
AH-287-F15	d__Bacteria;p__Proteobacteria;c__Alphaproteobacteria;o__Pelagibacterales;f__AG-422-B15;g__CACNXQ01;s__CACNXQ01 sp902624455	k__Bacteria;p__Proteobacteria;c__Alphaproteobacteria;o__SAR11_clade;f__Surface_4;g__?;s__?	0.19	1323050	15	410338	32.9276	98	4210302	117 Fiji-Hawaii 2007	3 c.1	equatorial	-3 N	-166 E	15	2007-04-23
AG-414-E02	d__Bacteria;p__Proteobacteria;c__Alphaproteobacteria;o__Pelagibacterales;f__Pelagibacteraceae;g__AG-414-E02;s__AG-414-E02 sp003214615	k__Bacteria;p__Proteobacteria;c__Alphaproteobacteria;o__SAR11_clade;f__Deep_1;g__?;s__?	<0.5	1142243	11	384656	29.9889	89	14144883	SWC-12	GEOTRACES	SW edge of Sargosso Sea, N of Puerto Rico	24.71 N	24.71 N	100	2010-06-01
AG-430-G14	d__Bacteria;p__Proteobacteria;c__Alphaproteobacteria;o__Pelagibacterales;f__Pelagibacteraceae;g__CACHRU01;s__CACHRU01 sp902582345	k__Bacteria;p__Proteobacteria;c__Alphaproteobacteria;o__SAR11_clade;f__?;g__?;s__?	<0.5	978207	27	243942	29.7404	89	3521448	SWC-16	GEOTRACES	Over Mid-Atlantic Ridge	26.14 N	-44.83 E	90	2011-11-01
AG-907-B09	d__Bacteria;p__Proteobacteria;c__Alphaproteobacteria;o__Pelagibacterales;f__Pelagibacteraceae;g__GCA-002704185;s__GCA-002704185 sp003280495	k__Bacteria;p__Proteobacteria;c__Alphaproteobacteria;o__SAR11_clade;f__?;g__?;s__?	0.22	990043	15	355943	29.5931	85	4099208	SWC-09	BATS ML	BATS Mixed Layer ~20% narB	31.07 N	-64.17 E	10	2009-07-01
AG-910-M21	d__Bacteria;p__Proteobacteria;c__Alphaproteobacteria;o__Pelagibacterales;f__Pelagibacteraceae;g__GCA-002704185;s__GCA-002704185 sp003280495	k__Bacteria;p__Proteobacteria;c__Alphaproteobacteria;o__SAR11_clade;f__?;g__?;s__?	0.26	910570	23	206326	29.283	88	4182229	SWC-09	BATS ML	BATS Mixed Layer ~20% narB	31.07 N	-64.17 E	10	2009-07-01
AG-913-N02	d__Bacteria;p__Proteobacteria;c__Alphaproteobacteria;o__Pelagibacterales;f__Pelagibacteraceae;g__GCA-002704185;s__GCA-002704185 sp003280495	k__Bacteria;p__Proteobacteria;c__Alphaproteobacteria;o__SAR11_clade;f__?;g__?;s__?	0.24	860838	42	199257	29.6269	82	2454485	SWC-09	BATS ML	BATS Mixed Layer ~20% narB	31.07 N	-64.17 E	10	2009-07-01
AG-918-M20	d__Bacteria;p__Proteobacteria;c__Alphaproteobacteria;o__Pelagibacterales;f__Pelagibacteraceae;g__GCA-2704625;s__	k__Bacteria;p__Proteobacteria;c__Alphaproteobacteria;o__SAR11_clade;f__?;g__?;s__?	0.26	934722	28	158741	29.6458	80	3527861	SWC-09	BATS ML	BATS Mixed Layer ~20% narB	31.07 N	-64.17 E	10	2009-07-01
AG-430-I06	d__Bacteria;p__Proteobacteria;c__Alphaproteobacteria;o__Pelagibacterales;f__Pelagibacteraceae;g__GCA-2704625;s__GCA-2704625 sp003209895	k__Bacteria;p__Proteobacteria;c__Alphaproteobacteria;o__SAR11_clade;f__?;g__?;s__?	<0.5	924715	27	128991	30.0391	86	5005286	SWC-16	GEOTRACES	Over Mid-Atlantic Ridge	26.14 N	-44.83 E	90	2011-11-01
AG-426-I15	d__Bacteria;p__Proteobacteria;c__Alphaproteobacteria;o__Pelagibacterales;f__Pelagibacteraceae;g__GCA-2704625;s__GCA-2704625 sp003213135	k__Bacteria;p__Proteobacteria;c__Alphaproteobacteria;o__SAR11_clade;f__?;g__?;s__?	<0.5	976624	19	336766	30.0579	89	6749390	SWC-15	GEOTRACES	Off the North American Shelf, SE of WHOI	38.32 N	-68.87 E	90	2011-11-01
AG-343-E17	d__Bacteria;p__Proteobacteria;c__Alphaproteobacteria;o__Pelagibacterales;f__Pelagibacteraceae;g__GCA-2704625;s__GCA-2704625 sp902530635	k__Bacteria;p__Proteobacteria;c__Alphaproteobacteria;o__SAR11_clade;f__?;g__?;s__?	<0.5	985420	26	195711	29.5839	87	2115434	SWC-06	BiG-RAPA	DCM, only 3% of Pro detected by qPCR	-26.25 N	-103.96 E	180	2010-12-01
AG-359-B04	d__Bacteria;p__Proteobacteria;c__Alphaproteobacteria;o__Pelagibacterales;f__Pelagibacteraceae;g__GCA-2704625;s__GCA-2704625 sp902539745	k__Bacteria;p__Proteobacteria;c__Alphaproteobacteria;o__SAR11_clade;f__?;g__?;s__?	<0.5	922859	25	174448	29.703	85	9957555	SWC-09	BATS ML	BATS Mixed Layer ~20% narB	31.07 N	-64.17 E	10	2009-07-01
AG-414-B15	d__Bacteria;p__Proteobacteria;c__Alphaproteobacteria;o__Pelagibacterales;f__Pelagibacteraceae;g__GCA-2704625;s__GCA-2704625 sp902567495	k__Bacteria;p__Proteobacteria;c__Alphaproteobacteria;o__SAR11_clade;f__?;g__?;s__?	<0.5	968781	25	211219	29.6415	88	3517035	SWC-12	GEOTRACES	SW edge of Sargosso Sea, N of Puerto Rico	24.71 N	24.71 N	100	2010-06-01
AG-422-A21	d__Bacteria;p__Proteobacteria;c__Alphaproteobacteria;o__Pelagibacterales;f__Pelagibacteraceae;g__GCA-2704625;s__GCA-2704625 sp902570785	k__Bacteria;p__Proteobacteria;c__Alphaproteobacteria;o__SAR11_clade;f__?;g__?;s__?	<0.5	965521	25	151682	29.7553	80	3237386	SWC-14	GEOTRACES	Coastal North Africa	24.00 N	-22.00 E	60	2010-10-01
AG-422-B23	d__Bacteria;p__Proteobacteria;c__Alphaproteobacteria;o__Pelagibacterales;f__Pelagibacteraceae;g__GCA-2704625;s__GCA-2704625 sp902571095	k__Bacteria;p__Proteobacteria;c__Alphaproteobacteria;o__SAR11_clade;f__?;g__?;s__?	<0.5	901930	30	162757	29.6709	85	3679995	SWC-14	GEOTRACES	Coastal North Africa	24.00 N	-22.00 E	60	2010-10-01
AG-422-J20	d__Bacteria;p__Proteobacteria;c__Alphaproteobacteria;o__Pelagibacterales;f__Pelagibacteraceae;g__GCA-2704625;s__GCA-2704625 sp902573425	k__Bacteria;p__Proteobacteria;c__Alphaproteobacteria;o__SAR11_clade;f__?;g__?;s__?	<0.5	985842	19	364672	29.8956	85	3316632	SWC-14	GEOTRACES	Coastal North Africa	24.00 N	-22.00 E	60	2010-10-01
AG-414-A03	d__Bacteria;p__Proteobacteria;c__Alphaproteobacteria;o__Pelagibacterales;f__Pelagibacteraceae;g__GCA-2704625;s__GCA-2704625 sp902578115	k__Bacteria;p__Proteobacteria;c__Alphaproteobacteria;o__SAR11_clade;f__?;g__?;s__?	<0.5	894368	35	151087	29.8192	81	3054821	SWC-12	GEOTRACES	SW edge of Sargosso Sea, N of Puerto Rico	24.71 N	24.71 N	100	2010-06-01
AG-426-L15	d__Bacteria;p__Proteobacteria;c__Alphaproteobacteria;o__Pelagibacterales;f__Pelagibacteraceae;g__GCA-2704625;s__GCA-2704625 sp902578115	k__Bacteria;p__Proteobacteria;c__Alphaproteobacteria;o__SAR11_clade;f__?;g__?;s__?	<0.5	958940	23	215135	29.6354	92	2884278	SWC-15	GEOTRACES	Off the North American Shelf, SE of WHOI	38.32 N	-68.87 E	90	2011-11-01
AG-414-P09	d__Bacteria;p__Proteobacteria;c__Alphaproteobacteria;o__Pelagibacterales;f__Pelagibacteraceae;g__GCA-2704625;s__GCA-2704625 sp902578935	k__Bacteria;p__Proteobacteria;c__Alphaproteobacteria;o__SAR11_clade;f__?;g__?;s__?	<0.5	927122	22	193907	30.9336	87	3465641	SWC-12	GEOTRACES	SW edge of Sargosso Sea, N of Puerto Rico	24.71 N	24.71 N	100	2010-06-01
AG-426-O05	d__Bacteria;p__Proteobacteria;c__Alphaproteobacteria;o__Pelagibacterales;f__Pelagibacteraceae;g__GCA-2704625;s__GCA-2704625 sp902578935	k__Bacteria;p__Proteobacteria;c__Alphaproteobacteria;o__SAR11_clade;f__?;g__?;s__?	<0.5	1004637	16	377479	30.9573	93	3599042	SWC-15	GEOTRACES	Off the North American Shelf, SE of WHOI	38.32 N	-68.87 E	90	2011-11-01
AG-430-A02	d__Bacteria;p__Proteobacteria;c__Alphaproteobacteria;o__Pelagibacterales;f__Pelagibacteraceae;g__GCA-2704625;s__GCA-2704625 sp902579285	k__Bacteria;p__Proteobacteria;c__Alphaproteobacteria;o__SAR11_clade;f__?;g__?;s__?	<0.5	892566	30	351410	29.9878	84	2713981	SWC-16	GEOTRACES	Over Mid-Atlantic Ridge	26.14 N	-44.83 E	90	2011-11-01
AG-430-F03	d__Bacteria;p__Proteobacteria;c__Alphaproteobacteria;o__Pelagibacterales;f__Pelagibacteraceae;g__GCA-2704625;s__GCA-2704625 sp902581795	k__Bacteria;p__Proteobacteria;c__Alphaproteobacteria;o__SAR11_clade;f__?;g__?;s__?	<0.5	1008767	13	529217	30.0484	94	2513587	SWC-16	GEOTRACES	Over Mid-Atlantic Ridge	26.14 N	-44.83 E	90	2011-11-01
AG-435-M21	d__Bacteria;p__Proteobacteria;c__Alphaproteobacteria;o__Pelagibacterales;f__Pelagibacteraceae;g__GCA-2704625;s__GCA-2704625 sp902587295	k__Bacteria;p__Proteobacteria;c__Alphaproteobacteria;o__SAR11_clade;f__?;g__?;s__?	<0.5	852052	39	143470	29.7458	81	3314665	SWC-17	GEOTRACES	SE edge of Sargasso Sea	22.33 N	-35.87 E	100	2011-12-01
AG-439-O05	d__Bacteria;p__Proteobacteria;c__Alphaproteobacteria;o__Pelagibacterales;f__Pelagibacteraceae;g__GCA-2704625;s__GCA-2704625 sp902591045	k__Bacteria;p__Proteobacteria;c__Alphaproteobacteria;o__SAR11_clade;f__?;g__?;s__?	<0.5	963289	28	174936	30.0075	87	3304505	SWC-18	GEOTRACES	TENATSO time-series station	17.40 N	-24.50 E	72	2011-12-01
AG-916-O22	d__Bacteria;p__Proteobacteria;c__Alphaproteobacteria;o__Pelagibacterales;f__Pelagibacteraceae;g__GCA-2704625;s__GCA-2704625 sp902599805	k__Bacteria;p__Proteobacteria;c__Alphaproteobacteria;o__SAR11_clade;f__?;g__?;s__?	0.21	906151	31	211190	30.136	81	3002488	SWC-09	BATS ML	BATS Mixed Layer ~20% narB	31.07 N	-64.17 E	10	2009-07-01
AG-919-C22	d__Bacteria;p__Proteobacteria;c__Alphaproteobacteria;o__Pelagibacterales;f__Pelagibacteraceae;g__GCA-2704625;s__GCA-2704625 sp902614835	k__Bacteria;p__Proteobacteria;c__Alphaproteobacteria;o__SAR11_clade;f__?;g__?;s__?	0.22	858459	38	113968	30.4554	86	2796411	SWC-09	BATS ML	BATS Mixed Layer ~20% narB	31.07 N	-64.17 E	10	2009-07-01
AG-895-L23	d__Bacteria;p__Proteobacteria;c__Alphaproteobacteria;o__Pelagibacterales;f__Pelagibacteraceae;g__HIMB114;s__HIMB114 sp902524955	k__Bacteria;p__Proteobacteria;c__Alphaproteobacteria;o__SAR11_clade;f__?;g__?;s__?	0.19	971104	21	200230	29.7022	94	3869676	SWC-09	BATS ML	BATS Mixed Layer ~20% narB	31.07 N	-64.17 E	10	2009-07-01
AG-426-L23	d__Bacteria;p__Proteobacteria;c__Alphaproteobacteria;o__Pelagibacterales;f__Pelagibacteraceae;g__MED-G40;s__MED-G40 sp003213115	k__Bacteria;p__Proteobacteria;c__Alphaproteobacteria;o__SAR11_clade;f__?;g__?;s__?	<0.5	987485	10	637871	29.4815	87	9803890	SWC-15	GEOTRACES	Off the North American Shelf, SE of WHOI	38.32 N	-68.87 E	90	2011-11-01
AG-414-D07	d__Bacteria;p__Proteobacteria;c__Alphaproteobacteria;o__Pelagibacterales;f__Pelagibacteraceae;g__MED-G40;s__MED-G40 sp902567685	k__Bacteria;p__Proteobacteria;c__Alphaproteobacteria;o__SAR11_clade;f__?;g__?;s__?	<0.5	989743	20	333997	29.4441	89	4199639	SWC-12	GEOTRACES	SW edge of Sargosso Sea, N of Puerto Rico	24.71 N	24.71 N	100	2010-06-01
AG-916-G03	d__Bacteria;p__Proteobacteria;c__Alphaproteobacteria;o__Pelagibacterales;f__Pelagibacteraceae;g__MED-G40;s__MED-G40 sp902597875	k__Bacteria;p__Proteobacteria;c__Alphaproteobacteria;o__SAR11_clade;f__?;g__?;s__?	0.2	934332	23	225151	29.4594	81	2660084	SWC-09	BATS ML	BATS Mixed Layer ~20% narB	31.07 N	-64.17 E	10	2009-07-01
AG-325-E20	d__Bacteria;p__Proteobacteria;c__Alphaproteobacteria;o__Pelagibacterales;f__Pelagibacteraceae;g__MED727;s__MED727 sp002689245	k__Bacteria;p__Proteobacteria;c__Alphaproteobacteria;o__SAR11_clade;f__Surface_3;g__?;s__?	<0.5	1071569	8	739086	29.3835	96	2580206	SWC-03	BiG-RAPA	Mixed layer, 50% PAR	-23.46 N	-88.77 E	14	2010-12-01
AG-404-C23	d__Bacteria;p__Proteobacteria;c__Alphaproteobacteria;o__Pelagibacterales;f__Pelagibacteraceae;g__MED727;s__MED727 sp902561155	k__Bacteria;p__Proteobacteria;c__Alphaproteobacteria;o__SAR11_clade;f__Surface_3;g__?;s__?	<0.5	967102	20	209481	29.4484	85	5378849	SWC-08	HOT DCM	HOT DCM region >30% narB (HLII and LLI)	23.75 N	-158.00 E	100	2009-11-01
AG-422-L15	d__Bacteria;p__Proteobacteria;c__Alphaproteobacteria;o__Pelagibacterales;f__Pelagibacteraceae;g__MED727;s__MED727 sp902574035	k__Bacteria;p__Proteobacteria;c__Alphaproteobacteria;o__SAR11_clade;f__?;g__?;s__?	<0.5	1039215	12	309238	29.5522	96	3033411	SWC-14	GEOTRACES	Coastal North Africa	24.00 N	-22.00 E	60	2010-10-01
AG-912-D10	d__Bacteria;p__Proteobacteria;c__Alphaproteobacteria;o__Pelagibacterales;f__Pelagibacteraceae;g__MED727;s__MED727 sp902582155	k__Bacteria;p__Proteobacteria;c__Alphaproteobacteria;o__SAR11_clade;f__Surface_3;g__?;s__?	0.21	977418	17	258375	29.7165	90	3399183	SWC-09	BATS ML	BATS Mixed Layer ~20% narB	31.07 N	-64.17 E	10	2009-07-01
AG-916-D16	d__Bacteria;p__Proteobacteria;c__Alphaproteobacteria;o__Pelagibacterales;f__Pelagibacteraceae;g__MED727;s__MED727 sp902596745	k__Bacteria;p__Proteobacteria;c__Alphaproteobacteria;o__SAR11_clade;f__Surface_3;g__?;s__?	0.26	1020762	29	264275	29.5253	81	3857340	SWC-09	BATS ML	BATS Mixed Layer ~20% narB	31.07 N	-64.17 E	10	2009-07-01
AG-916-O06	d__Bacteria;p__Proteobacteria;c__Alphaproteobacteria;o__Pelagibacterales;f__Pelagibacteraceae;g__MED727;s__MED727 sp902599495	k__Bacteria;p__Proteobacteria;c__Alphaproteobacteria;o__SAR11_clade;f__Surface_3;g__?;s__?	0.19	915062	27	123967	29.4259	82	2964234	SWC-09	BATS ML	BATS Mixed Layer ~20% narB	31.07 N	-64.17 E	10	2009-07-01
AG-919-K20	d__Bacteria;p__Proteobacteria;c__Alphaproteobacteria;o__Pelagibacterales;f__Pelagibacteraceae;g__MED727;s__MED727 sp902616675	k__Bacteria;p__Proteobacteria;c__Alphaproteobacteria;o__SAR11_clade;f__Surface_3;g__?;s__?	0.19	902962	15	306093	29.6486	86	3050320	SWC-09	BATS ML	BATS Mixed Layer ~20% narB	31.07 N	-64.17 E	10	2009-07-01
AG-920-L07	d__Bacteria;p__Proteobacteria;c__Alphaproteobacteria;o__Pelagibacterales;f__Pelagibacteraceae;g__MED727;s__MED727 sp902620525	k__Bacteria;p__Proteobacteria;c__Alphaproteobacteria;o__SAR11_clade;f__Surface_3;g__?;s__?	0.25	1087656	11	308488	29.497	98	3617804	SWC-09	BATS ML	BATS Mixed Layer ~20% narB	31.07 N	-64.17 E	10	2009-07-01
AG-918-B08	d__Bacteria;p__Proteobacteria;c__Alphaproteobacteria;o__Pelagibacterales;f__Pelagibacteraceae;g__MED727;s__MED727 sp902633335	k__Bacteria;p__Proteobacteria;c__Alphaproteobacteria;o__SAR11_clade;f__Surface_3;g__?;s__?	0.21	949020	21	184478	29.5789	80	4299237	SWC-09	BATS ML	BATS Mixed Layer ~20% narB	31.07 N	-64.17 E	10	2009-07-01
AG-349-D08	d__Bacteria;p__Proteobacteria;c__Alphaproteobacteria;o__Pelagibacterales;f__Pelagibacteraceae;g__Pelagibacter_A;s__Pelagibacter_A sp003278125	k__Bacteria;p__Proteobacteria;c__Alphaproteobacteria;o__SAR11_clade;f__?;g__?;s__?	<0.5	900439	32	116083	29.5348	90	2954957	SWC-07	HOT ML	HOT Mixed Layer ~25% narB	23.75 N	-158.00 E	5	2009-08-01
AG-390-C22	d__Bacteria;p__Proteobacteria;c__Alphaproteobacteria;o__Pelagibacterales;f__Pelagibacteraceae;g__Pelagibacter_A;s__Pelagibacter_A sp003278125	k__Bacteria;p__Proteobacteria;c__Alphaproteobacteria;o__SAR11_clade;f__Surface_2;g__?;s__?	<0.5	1040035	27	181952	29.3719	83	6418040	SWC-11	GEOTRACES	Northern edge of Sargasso Sea	36.20 N	-53.31 E	10	2010-05-01
AG-325-E13	d__Bacteria;p__Proteobacteria;c__Alphaproteobacteria;o__Pelagibacterales;f__Pelagibacteraceae;g__Pelagibacter_A;s__Pelagibacter_A sp003282965	k__Bacteria;p__Proteobacteria;c__Alphaproteobacteria;o__SAR11_clade;f__?;g__?;s__?	<0.5	955892	28	229235	29.3739	81	7084450	SWC-03	BiG-RAPA	Mixed layer, 50% PAR	-23.46 N	-88.77 E	14	2010-12-01
AG-313-A04	d__Bacteria;p__Proteobacteria;c__Alphaproteobacteria;o__Pelagibacterales;f__Pelagibacteraceae;g__Pelagibacter_A;s__Pelagibacter_A sp003284275	k__Bacteria;p__Proteobacteria;c__Alphaproteobacteria;o__SAR11_clade;f__Surface_2;g__?;s__?	<0.5	959028	19	288767	29.9083	92	19107364	SWC-01	BiG-RAPA	Oxygenated surface water	-20.08 N	-70.80 E	20	2010-11-01
AG-333-P08	d__Bacteria;p__Proteobacteria;c__Alphaproteobacteria;o__Pelagibacterales;f__Pelagibacteraceae;g__Pelagibacter_A;s__Pelagibacter_A sp902522955	k__Bacteria;p__Proteobacteria;c__Alphaproteobacteria;o__SAR11_clade;f__Surface_2;g__?;s__?	<0.5	919904	37	229372	29.4926	80	2306763	SWC-04	BiG-RAPA	DCM, <1% PAR	-23.46 N	-88.77 E	112	2010-12-01
AG-895-E15	d__Bacteria;p__Proteobacteria;c__Alphaproteobacteria;o__Pelagibacterales;f__Pelagibacteraceae;g__Pelagibacter_A;s__Pelagibacter_A sp902523185	k__Bacteria;p__Proteobacteria;c__Alphaproteobacteria;o__SAR11_clade;f__?;g__?;s__?	0.21	963975	37	144174	30.0816	87	2467091	SWC-09	BATS ML	BATS Mixed Layer ~20% narB	31.07 N	-64.17 E	10	2009-07-01
AG-337-E15	d__Bacteria;p__Proteobacteria;c__Alphaproteobacteria;o__Pelagibacterales;f__Pelagibacteraceae;g__Pelagibacter_A;s__Pelagibacter_A sp902524945	k__Bacteria;p__Proteobacteria;c__Alphaproteobacteria;o__SAR11_clade;f__?;g__?;s__?	<0.5	1014038	30	221179	29.6005	93	3285528	SWC-05	BiG-RAPA	Mixed layer, 50% PAR	-26.25 N	-103.96 E	14	2010-12-01
AG-349-C11	d__Bacteria;p__Proteobacteria;c__Alphaproteobacteria;o__Pelagibacterales;f__Pelagibacteraceae;g__Pelagibacter_A;s__Pelagibacter_A sp902535255	k__Bacteria;p__Proteobacteria;c__Alphaproteobacteria;o__SAR11_clade;f__?;g__?;s__?	<0.5	945422	17	377540	29.981	87	3504271	SWC-07	HOT ML	HOT Mixed Layer ~25% narB	23.75 N	-158.00 E	5	2009-08-01
AG-349-F22	d__Bacteria;p__Proteobacteria;c__Alphaproteobacteria;o__Pelagibacterales;f__Pelagibacteraceae;g__Pelagibacter_A;s__Pelagibacter_A sp902536385	k__Bacteria;p__Proteobacteria;c__Alphaproteobacteria;o__SAR11_clade;f__Surface_2;g__?;s__?	<0.5	974312	23	152457	29.7907	88	3206686	SWC-07	HOT ML	HOT Mixed Layer ~25% narB	23.75 N	-158.00 E	5	2009-08-01
AG-349-N13	d__Bacteria;p__Proteobacteria;c__Alphaproteobacteria;o__Pelagibacterales;f__Pelagibacteraceae;g__Pelagibacter_A;s__Pelagibacter_A sp902538445	k__Bacteria;p__Proteobacteria;c__Alphaproteobacteria;o__SAR11_clade;f__Surface_2;g__?;s__?	<0.5	909513	33	146792	29.6323	82	3045992	SWC-07	HOT ML	HOT Mixed Layer ~25% narB	23.75 N	-158.00 E	5	2009-08-01
AG-903-M21	d__Bacteria;p__Proteobacteria;c__Alphaproteobacteria;o__Pelagibacterales;f__Pelagibacteraceae;g__Pelagibacter_A;s__Pelagibacter_A sp902552345	k__Bacteria;p__Proteobacteria;c__Alphaproteobacteria;o__SAR11_clade;f__?;g__?;s__?	0.27	997704	20	270347	29.846	88	3643555	SWC-09	BATS ML	BATS Mixed Layer ~20% narB	31.07 N	-64.17 E	10	2009-07-01
AG-905-B19	d__Bacteria;p__Proteobacteria;c__Alphaproteobacteria;o__Pelagibacterales;f__Pelagibacteraceae;g__Pelagibacter_A;s__Pelagibacter_A sp902557775	k__Bacteria;p__Proteobacteria;c__Alphaproteobacteria;o__SAR11_clade;f__?;g__?;s__?	0.2	957653	23	396648	29.5874	88	5135593	SWC-09	BATS ML	BATS Mixed Layer ~20% narB	31.07 N	-64.17 E	10	2009-07-01
AG-422-F15	d__Bacteria;p__Proteobacteria;c__Alphaproteobacteria;o__Pelagibacterales;f__Pelagibacteraceae;g__Pelagibacter_A;s__Pelagibacter_A sp902572345	k__Bacteria;p__Proteobacteria;c__Alphaproteobacteria;o__SAR11_clade;f__Surface_2;g__?;s__?	<0.5	993525	21	150289	29.9054	87	3277716	SWC-14	GEOTRACES	Coastal North Africa	24.00 N	-22.00 E	60	2010-10-01
AG-390-M15	d__Bacteria;p__Proteobacteria;c__Alphaproteobacteria;o__Pelagibacterales;f__Pelagibacteraceae;g__Pelagibacter_A;s__Pelagibacter_A sp902572605	k__Bacteria;p__Proteobacteria;c__Alphaproteobacteria;o__SAR11_clade;f__Surface_2;g__?;s__?	<0.5	960392	24	374602	29.3398	86	2432983	SWC-11	GEOTRACES	Northern edge of Sargasso Sea	36.20 N	-53.31 E	10	2010-05-01
AG-909-N22	d__Bacteria;p__Proteobacteria;c__Alphaproteobacteria;o__Pelagibacterales;f__Pelagibacteraceae;g__Pelagibacter_A;s__Pelagibacter_A sp902572605	k__Bacteria;p__Proteobacteria;c__Alphaproteobacteria;o__SAR11_clade;f__Surface_2;g__?;s__?	0.31	909068	13	376000	29.1132	87	2172795	SWC-09	BATS ML	BATS Mixed Layer ~20% narB	31.07 N	-64.17 E	10	2009-07-01
AG-910-C16	d__Bacteria;p__Proteobacteria;c__Alphaproteobacteria;o__Pelagibacterales;f__Pelagibacteraceae;g__Pelagibacter_A;s__Pelagibacter_A sp902573985	k__Bacteria;p__Proteobacteria;c__Alphaproteobacteria;o__SAR11_clade;f__?;g__?;s__?	0.25	796357	33	257351	29.8362	80	3563858	SWC-09	BATS ML	BATS Mixed Layer ~20% narB	31.07 N	-64.17 E	10	2009-07-01
AG-910-G11	d__Bacteria;p__Proteobacteria;c__Alphaproteobacteria;o__Pelagibacterales;f__Pelagibacteraceae;g__Pelagibacter_A;s__Pelagibacter_A sp902575095	k__Bacteria;p__Proteobacteria;c__Alphaproteobacteria;o__SAR11_clade;f__Surface_2;g__?;s__?	0.21	942715	34	251721	29.5848	85	4015203	SWC-09	BATS ML	BATS Mixed Layer ~20% narB	31.07 N	-64.17 E	10	2009-07-01
AG-911-E05	d__Bacteria;p__Proteobacteria;c__Alphaproteobacteria;o__Pelagibacterales;f__Pelagibacteraceae;g__Pelagibacter_A;s__Pelagibacter_A sp902578315	k__Bacteria;p__Proteobacteria;c__Alphaproteobacteria;o__SAR11_clade;f__?;g__?;s__?	0.23	957569	26	280839	29.8597	85	2989192	SWC-09	BATS ML	BATS Mixed Layer ~20% narB	31.07 N	-64.17 E	10	2009-07-01
AG-896-O16	d__Bacteria;p__Proteobacteria;c__Alphaproteobacteria;o__Pelagibacterales;f__Pelagibacteraceae;g__Pelagibacter_A;s__Pelagibacter_A sp902579115	k__Bacteria;p__Proteobacteria;c__Alphaproteobacteria;o__SAR11_clade;f__?;g__?;s__?	0.19	839672	39	153208	29.8943	82	3616734	SWC-09	BATS ML	BATS Mixed Layer ~20% narB	31.07 N	-64.17 E	10	2009-07-01
AG-911-G13	d__Bacteria;p__Proteobacteria;c__Alphaproteobacteria;o__Pelagibacterales;f__Pelagibacteraceae;g__Pelagibacter_A;s__Pelagibacter_A sp902579115	k__Bacteria;p__Proteobacteria;c__Alphaproteobacteria;o__SAR11_clade;f__?;g__?;s__?	0.22	1000596	23	325324	29.7251	96	3540400	SWC-09	BATS ML	BATS Mixed Layer ~20% narB	31.07 N	-64.17 E	10	2009-07-01
AG-912-D17	d__Bacteria;p__Proteobacteria;c__Alphaproteobacteria;o__Pelagibacterales;f__Pelagibacteraceae;g__Pelagibacter_A;s__Pelagibacter_A sp902582165	k__Bacteria;p__Proteobacteria;c__Alphaproteobacteria;o__SAR11_clade;f__?;g__?;s__?	0.23	954469	33	272658	29.715	86	3998299	SWC-09	BATS ML	BATS Mixed Layer ~20% narB	31.07 N	-64.17 E	10	2009-07-01
AG-430-K10	d__Bacteria;p__Proteobacteria;c__Alphaproteobacteria;o__Pelagibacterales;f__Pelagibacteraceae;g__Pelagibacter_A;s__Pelagibacter_A sp902582875	k__Bacteria;p__Proteobacteria;c__Alphaproteobacteria;o__SAR11_clade;f__?;g__?;s__?	<0.5	913877	35	175585	29.0699	81	2699081	SWC-16	GEOTRACES	Over Mid-Atlantic Ridge	26.14 N	-44.83 E	90	2011-11-01
AG-912-J06	d__Bacteria;p__Proteobacteria;c__Alphaproteobacteria;o__Pelagibacterales;f__Pelagibacteraceae;g__Pelagibacter_A;s__Pelagibacter_A sp902583585	k__Bacteria;p__Proteobacteria;c__Alphaproteobacteria;o__SAR11_clade;f__?;g__?;s__?	0.23	922300	25	157033	29.7845	89	3600023	SWC-09	BATS ML	BATS Mixed Layer ~20% narB	31.07 N	-64.17 E	10	2009-07-01
AG-912-P19	d__Bacteria;p__Proteobacteria;c__Alphaproteobacteria;o__Pelagibacterales;f__Pelagibacteraceae;g__Pelagibacter_A;s__Pelagibacter_A sp902585045	k__Bacteria;p__Proteobacteria;c__Alphaproteobacteria;o__SAR11_clade;f__?;g__?;s__?	0.19	918826	29	215402	29.7393	93	3881094	SWC-09	BATS ML	BATS Mixed Layer ~20% narB	31.07 N	-64.17 E	10	2009-07-01
AG-913-I14	d__Bacteria;p__Proteobacteria;c__Alphaproteobacteria;o__Pelagibacterales;f__Pelagibacteraceae;g__Pelagibacter_A;s__Pelagibacter_A sp902587515	k__Bacteria;p__Proteobacteria;c__Alphaproteobacteria;o__SAR11_clade;f__?;g__?;s__?	0.22	1047064	18	230704	29.509	97	4262580	SWC-09	BATS ML	BATS Mixed Layer ~20% narB	31.07 N	-64.17 E	10	2009-07-01
AG-914-J05	d__Bacteria;p__Proteobacteria;c__Alphaproteobacteria;o__Pelagibacterales;f__Pelagibacteraceae;g__Pelagibacter_A;s__Pelagibacter_A sp902590505	k__Bacteria;p__Proteobacteria;c__Alphaproteobacteria;o__SAR11_clade;f__?;g__?;s__?	0.2	1040584	17	312145	29.6187	94	2545294	SWC-09	BATS ML	BATS Mixed Layer ~20% narB	31.07 N	-64.17 E	10	2009-07-01
AG-439-N16	d__Bacteria;p__Proteobacteria;c__Alphaproteobacteria;o__Pelagibacterales;f__Pelagibacteraceae;g__Pelagibacter_A;s__Pelagibacter_A sp902591415	k__Bacteria;p__Proteobacteria;c__Alphaproteobacteria;o__SAR11_clade;f__?;g__?;s__?	<0.5	907638	44	147557	29.6359	83	3411156	SWC-18	GEOTRACES	TENATSO time-series station	17.40 N	-24.50 E	72	2011-12-01
AG-915-B23	d__Bacteria;p__Proteobacteria;c__Alphaproteobacteria;o__Pelagibacterales;f__Pelagibacteraceae;g__Pelagibacter_A;s__Pelagibacter_A sp902592655	k__Bacteria;p__Proteobacteria;c__Alphaproteobacteria;o__SAR11_clade;f__?;g__?;s__?	0.19	950125	22	202936	29.8154	80	4311894	SWC-09	BATS ML	BATS Mixed Layer ~20% narB	31.07 N	-64.17 E	10	2009-07-01
AG-447-P19	d__Bacteria;p__Proteobacteria;c__Alphaproteobacteria;o__Pelagibacterales;f__Pelagibacteraceae;g__Pelagibacter_A;s__Pelagibacter_A sp902596205	k__Bacteria;p__Proteobacteria;c__Alphaproteobacteria;o__SAR11_clade;f__Surface_2;g__?;s__?	<0.5	988417	20	176398	29.952	81	3157648	SWC-19	GEOTRACES	Off the SW coast of South Africa	-34.98 N	16.02 E	20	2010-11-01
AG-916-E17	d__Bacteria;p__Proteobacteria;c__Alphaproteobacteria;o__Pelagibacterales;f__Pelagibacteraceae;g__Pelagibacter_A;s__Pelagibacter_A sp902597175	k__Bacteria;p__Proteobacteria;c__Alphaproteobacteria;o__SAR11_clade;f__?;g__?;s__?	0.21	992364	19	150439	30.0947	85	3198841	SWC-09	BATS ML	BATS Mixed Layer ~20% narB	31.07 N	-64.17 E	10	2009-07-01
AG-453-G04	d__Bacteria;p__Proteobacteria;c__Alphaproteobacteria;o__Pelagibacterales;f__Pelagibacteraceae;g__Pelagibacter_A;s__Pelagibacter_A sp902598125	k__Bacteria;p__Proteobacteria;c__Alphaproteobacteria;o__SAR11_clade;f__Surface_2;g__?;s__?	<0.5	1020124	10	389514	29.5707	88	2627391	SWC-20	GEOTRACES	Austrialia coast	-30.00 N	156.00 E	50	2011-05-01
AG-916-K14	d__Bacteria;p__Proteobacteria;c__Alphaproteobacteria;o__Pelagibacterales;f__Pelagibacteraceae;g__Pelagibacter_A;s__Pelagibacter_A sp902598315	k__Bacteria;p__Proteobacteria;c__Alphaproteobacteria;o__SAR11_clade;f__?;g__?;s__?	0.18	939115	18	161564	29.7414	81	3320401	SWC-09	BATS ML	BATS Mixed Layer ~20% narB	31.07 N	-64.17 E	10	2009-07-01
AG-916-L09	d__Bacteria;p__Proteobacteria;c__Alphaproteobacteria;o__Pelagibacterales;f__Pelagibacteraceae;g__Pelagibacter_A;s__Pelagibacter_A sp902598735	k__Bacteria;p__Proteobacteria;c__Alphaproteobacteria;o__SAR11_clade;f__?;g__?;s__?	0.28	889332	20	185014	29.7212	88	3192345	SWC-09	BATS ML	BATS Mixed Layer ~20% narB	31.07 N	-64.17 E	10	2009-07-01
AG-917-F18	d__Bacteria;p__Proteobacteria;c__Alphaproteobacteria;o__Pelagibacterales;f__Pelagibacteraceae;g__Pelagibacter_A;s__Pelagibacter_A sp902601705	k__Bacteria;p__Proteobacteria;c__Alphaproteobacteria;o__SAR11_clade;f__Surface_2;g__?;s__?	0.2	1079329	15	325155	29.7397	98	3301912	SWC-09	BATS ML	BATS Mixed Layer ~20% narB	31.07 N	-64.17 E	10	2009-07-01
AG-461-E04	d__Bacteria;p__Proteobacteria;c__Alphaproteobacteria;o__Pelagibacterales;f__Pelagibacteraceae;g__Pelagibacter_A;s__Pelagibacter_A sp902605035	k__Bacteria;p__Proteobacteria;c__Alphaproteobacteria;o__SAR11_clade;f__Surface_2;g__?;s__?	<0.5	1005905	30	114681	29.7125	96	3004496	SWC-22	GEOTRACES	32.5 S Line SW Pacific	-32.50 N	-170.00 E	75	2011-05-01
AG-917-K20	d__Bacteria;p__Proteobacteria;c__Alphaproteobacteria;o__Pelagibacterales;f__Pelagibacteraceae;g__Pelagibacter_A;s__Pelagibacter_A sp902609855	k__Bacteria;p__Proteobacteria;c__Alphaproteobacteria;o__SAR11_clade;f__Surface_2;g__?;s__?	0.21	1027199	11	472256	29.5655	90	3154938	SWC-09	BATS ML	BATS Mixed Layer ~20% narB	31.07 N	-64.17 E	10	2009-07-01
AG-917-N08	d__Bacteria;p__Proteobacteria;c__Alphaproteobacteria;o__Pelagibacterales;f__Pelagibacteraceae;g__Pelagibacter_A;s__Pelagibacter_A sp902610515	k__Bacteria;p__Proteobacteria;c__Alphaproteobacteria;o__SAR11_clade;f__?;g__?;s__?	0.2	946401	21	222238	29.7734	82	3105276	SWC-09	BATS ML	BATS Mixed Layer ~20% narB	31.07 N	-64.17 E	10	2009-07-01
AG-918-M15	d__Bacteria;p__Proteobacteria;c__Alphaproteobacteria;o__Pelagibacterales;f__Pelagibacteraceae;g__Pelagibacter_A;s__Pelagibacter_A sp902613545	k__Bacteria;p__Proteobacteria;c__Alphaproteobacteria;o__SAR11_clade;f__?;g__?;s__?	0.18	991549	26	269113	29.649	92	2584175	SWC-09	BATS ML	BATS Mixed Layer ~20% narB	31.07 N	-64.17 E	10	2009-07-01
AG-918-N23	d__Bacteria;p__Proteobacteria;c__Alphaproteobacteria;o__Pelagibacterales;f__Pelagibacteraceae;g__Pelagibacter_A;s__Pelagibacter_A sp902613915	k__Bacteria;p__Proteobacteria;c__Alphaproteobacteria;o__SAR11_clade;f__Surface_2;g__?;s__?	0.19	1008182	21	180054	29.4935	97	3898410	SWC-09	BATS ML	BATS Mixed Layer ~20% narB	31.07 N	-64.17 E	10	2009-07-01
AG-891-O15	d__Bacteria;p__Proteobacteria;c__Alphaproteobacteria;o__Pelagibacterales;f__Pelagibacteraceae;g__Pelagibacter_A;s__Pelagibacter_A sp902615435	k__Bacteria;p__Proteobacteria;c__Alphaproteobacteria;o__SAR11_clade;f__Surface_2;g__?;s__?	0.21	1039309	24	179775	29.6355	92	3250453	SWC-09	BATS ML	BATS Mixed Layer ~20% narB	31.07 N	-64.17 E	10	2009-07-01
AG-919-F21	d__Bacteria;p__Proteobacteria;c__Alphaproteobacteria;o__Pelagibacterales;f__Pelagibacteraceae;g__Pelagibacter_A;s__Pelagibacter_A sp902615715	k__Bacteria;p__Proteobacteria;c__Alphaproteobacteria;o__SAR11_clade;f__Surface_2;g__?;s__?	0.18	1059067	14	280087	29.6045	93	3015846	SWC-09	BATS ML	BATS Mixed Layer ~20% narB	31.07 N	-64.17 E	10	2009-07-01
AG-919-I13	d__Bacteria;p__Proteobacteria;c__Alphaproteobacteria;o__Pelagibacterales;f__Pelagibacteraceae;g__Pelagibacter_A;s__Pelagibacter_A sp902616145	k__Bacteria;p__Proteobacteria;c__Alphaproteobacteria;o__SAR11_clade;f__?;g__?;s__?	0.26	1037790	15	250845	29.8978	95	3289086	SWC-09	BATS ML	BATS Mixed Layer ~20% narB	31.07 N	-64.17 E	10	2009-07-01
AG-919-M05	d__Bacteria;p__Proteobacteria;c__Alphaproteobacteria;o__Pelagibacterales;f__Pelagibacteraceae;g__Pelagibacter_A;s__Pelagibacter_A sp902617025	k__Bacteria;p__Proteobacteria;c__Alphaproteobacteria;o__SAR11_clade;f__Surface_2;g__?;s__?	0.18	1036903	16	265155	29.6974	93	3243795	SWC-09	BATS ML	BATS Mixed Layer ~20% narB	31.07 N	-64.17 E	10	2009-07-01
AG-920-I07	d__Bacteria;p__Proteobacteria;c__Alphaproteobacteria;o__Pelagibacterales;f__Pelagibacteraceae;g__Pelagibacter_A;s__Pelagibacter_A sp902619675	k__Bacteria;p__Proteobacteria;c__Alphaproteobacteria;o__SAR11_clade;f__?;g__?;s__?	0.21	958907	36	150139	29.9731	87	3998926	SWC-09	BATS ML	BATS Mixed Layer ~20% narB	31.07 N	-64.17 E	10	2009-07-01
AG-920-I21	d__Bacteria;p__Proteobacteria;c__Alphaproteobacteria;o__Pelagibacterales;f__Pelagibacteraceae;g__Pelagibacter_A;s__Pelagibacter_A sp902619835	k__Bacteria;p__Proteobacteria;c__Alphaproteobacteria;o__SAR11_clade;f__?;g__?;s__?	0.2	927718	31	147639	29.6063	81	3643494	SWC-09	BATS ML	BATS Mixed Layer ~20% narB	31.07 N	-64.17 E	10	2009-07-01
AG-920-L18	d__Bacteria;p__Proteobacteria;c__Alphaproteobacteria;o__Pelagibacterales;f__Pelagibacteraceae;g__Pelagibacter_A;s__Pelagibacter_A sp902620585	k__Bacteria;p__Proteobacteria;c__Alphaproteobacteria;o__SAR11_clade;f__Surface_2;g__?;s__?	0.2	964482	27	184543	29.5729	90	3917667	SWC-09	BATS ML	BATS Mixed Layer ~20% narB	31.07 N	-64.17 E	10	2009-07-01
AH-287-C13	d__Bacteria;p__Proteobacteria;c__Alphaproteobacteria;o__Pelagibacterales;f__Pelagibacteraceae;g__Pelagibacter_A;s__Pelagibacter_A sp902623395	k__Bacteria;p__Proteobacteria;c__Alphaproteobacteria;o__SAR11_clade;f__Surface_2;g__?;s__?	0.37	1028149	24	171322	29.5652	87	4016490	117 Fiji-Hawaii 2007	3 c.1	equatorial	-3 N	-166 E	15	2007-04-23
AH-287-E19	d__Bacteria;p__Proteobacteria;c__Alphaproteobacteria;o__Pelagibacterales;f__Pelagibacteraceae;g__Pelagibacter_A;s__Pelagibacter_A sp902624195	k__Bacteria;p__Proteobacteria;c__Alphaproteobacteria;o__SAR11_clade;f__?;g__?;s__?	0.23	965361	37	120782	30.0963	92	3601967	117 Fiji-Hawaii 2007	3 c.1	equatorial	-3 N	-166 E	15	2007-04-23
AH-287-I04	d__Bacteria;p__Proteobacteria;c__Alphaproteobacteria;o__Pelagibacterales;f__Pelagibacteraceae;g__Pelagibacter_A;s__Pelagibacter_A sp902624495	k__Bacteria;p__Proteobacteria;c__Alphaproteobacteria;o__SAR11_clade;f__Surface_2;g__?;s__?	0.69	815355	48	138136	30.4346	80	292452	117 Fiji-Hawaii 2007	3 c.1	equatorial	-3 N	-166 E	15	2007-04-23
AH-326-G20	d__Bacteria;p__Proteobacteria;c__Alphaproteobacteria;o__Pelagibacterales;f__Pelagibacteraceae;g__Pelagibacter_A;s__Pelagibacter_A sp902631535	k__Bacteria;p__Proteobacteria;c__Alphaproteobacteria;o__SAR11_clade;f__Surface_2;g__?;s__?	0.21	893363	29	171744	29.6504	80	2759637	137 Fiji-Hawaii 2007	5 c.1	equatorial	5 N	-162 E	100	2007-04-26
AH-326-M23	d__Bacteria;p__Proteobacteria;c__Alphaproteobacteria;o__Pelagibacterales;f__Pelagibacteraceae;g__Pelagibacter_A;s__Pelagibacter_A sp902632445	k__Bacteria;p__Proteobacteria;c__Alphaproteobacteria;o__SAR11_clade;f__?;g__?;s__?	0.29	835346	33	142374	29.6553	86	2758624	137 Fiji-Hawaii 2007	5 c.1	equatorial	5 N	-162 E	100	2007-04-26
AG-404-B11	d__Bacteria;p__Proteobacteria;c__Alphaproteobacteria;o__Pelagibacterales;f__Pelagibacteraceae;g__Pelagibacter_A;s__Pelagibacter_A ubique_A	k__Bacteria;p__Proteobacteria;c__Alphaproteobacteria;o__SAR11_clade;f__?;g__?;s__?	<0.5	815162	27	146186	29.8457	82	5665006	SWC-08	HOT DCM	HOT DCM region >30% narB (HLII and LLI)	23.75 N	-158.00 E	100	2009-11-01
AG-447-K11	d__Bacteria;p__Proteobacteria;c__Alphaproteobacteria;o__Pelagibacterales;f__Pelagibacteraceae;g__Pelagibacter;s__	k__Bacteria;p__Proteobacteria;c__Alphaproteobacteria;o__SAR11_clade;f__Surface_1;g__?;s__?	<0.5	1212869	35	145801	29.4338	87	3591325	SWC-19	GEOTRACES	Off the SW coast of South Africa	-34.98 N	16.02 E	20	2010-11-01
AG-892-F15	d__Bacteria;p__Proteobacteria;c__Alphaproteobacteria;o__Pelagibacterales;f__Pelagibacteraceae;g__Pelagibacter;s__Pelagibacter sp001704065	k__Bacteria;p__Proteobacteria;c__Alphaproteobacteria;o__SAR11_clade;f__Surface_1;g__?;s__?	0.27	1397227	15	316149	29.1968	99	3163314	SWC-09	BATS ML	BATS Mixed Layer ~20% narB	31.07 N	-64.17 E	10	2009-07-01
AG-894-F15	d__Bacteria;p__Proteobacteria;c__Alphaproteobacteria;o__Pelagibacterales;f__Pelagibacteraceae;g__Pelagibacter;s__Pelagibacter sp001704065	k__Bacteria;p__Proteobacteria;c__Alphaproteobacteria;o__SAR11_clade;f__Surface_1;g__?;s__?	0.26	1234373	42	337376	29.202	90	3338390	SWC-09	BATS ML	BATS Mixed Layer ~20% narB	31.07 N	-64.17 E	10	2009-07-01
AG-896-G07	d__Bacteria;p__Proteobacteria;c__Alphaproteobacteria;o__Pelagibacterales;f__Pelagibacteraceae;g__Pelagibacter;s__Pelagibacter sp001704065	k__Bacteria;p__Proteobacteria;c__Alphaproteobacteria;o__SAR11_clade;f__Surface_1;g__?;s__?	0.33	1239260	33	309365	29.3666	83	3069644	SWC-09	BATS ML	BATS Mixed Layer ~20% narB	31.07 N	-64.17 E	10	2009-07-01
AG-908-C17	d__Bacteria;p__Proteobacteria;c__Alphaproteobacteria;o__Pelagibacterales;f__Pelagibacteraceae;g__Pelagibacter;s__Pelagibacter sp001704065	k__Bacteria;p__Proteobacteria;c__Alphaproteobacteria;o__SAR11_clade;f__Surface_1;g__?;s__?	0.29	1194660	30	203539	29.2384	88	3529306	SWC-09	BATS ML	BATS Mixed Layer ~20% narB	31.07 N	-64.17 E	10	2009-07-01
AG-359-C09	d__Bacteria;p__Proteobacteria;c__Alphaproteobacteria;o__Pelagibacterales;f__Pelagibacteraceae;g__Pelagibacter;s__Pelagibacter sp003209915	k__Bacteria;p__Proteobacteria;c__Alphaproteobacteria;o__SAR11_clade;f__Surface_1;g__?;s__?	<0.5	1130529	26	208001	29.8162	92	7762488	SWC-09	BATS ML	BATS Mixed Layer ~20% narB	31.07 N	-64.17 E	10	2009-07-01
AG-359-E10	d__Bacteria;p__Proteobacteria;c__Alphaproteobacteria;o__Pelagibacterales;f__Pelagibacteraceae;g__Pelagibacter;s__Pelagibacter sp003209915	k__Bacteria;p__Proteobacteria;c__Alphaproteobacteria;o__SAR11_clade;f__Surface_1;g__?;s__?	<0.5	1053650	36	183828	29.8609	82	7967390	SWC-09	BATS ML	BATS Mixed Layer ~20% narB	31.07 N	-64.17 E	10	2009-07-01
AG-359-M21	d__Bacteria;p__Proteobacteria;c__Alphaproteobacteria;o__Pelagibacterales;f__Pelagibacteraceae;g__Pelagibacter;s__Pelagibacter sp003209915	k__Bacteria;p__Proteobacteria;c__Alphaproteobacteria;o__SAR11_clade;f__Surface_1;g__?;s__?	<0.5	1171498	17	319629	29.946	93	7031087	SWC-09	BATS ML	BATS Mixed Layer ~20% narB	31.07 N	-64.17 E	10	2009-07-01
AG-414-L09	d__Bacteria;p__Proteobacteria;c__Alphaproteobacteria;o__Pelagibacterales;f__Pelagibacteraceae;g__Pelagibacter;s__Pelagibacter sp003209915	k__Bacteria;p__Proteobacteria;c__Alphaproteobacteria;o__SAR11_clade;f__Surface_1;g__?;s__?	<0.5	1018974	36	112687	29.8971	83	3886074	SWC-12	GEOTRACES	SW edge of Sargosso Sea, N of Puerto Rico	24.71 N	24.71 N	100	2010-06-01
AG-414-O11	d__Bacteria;p__Proteobacteria;c__Alphaproteobacteria;o__Pelagibacterales;f__Pelagibacteraceae;g__Pelagibacter;s__Pelagibacter sp003209915	k__Bacteria;p__Proteobacteria;c__Alphaproteobacteria;o__SAR11_clade;f__Surface_1;g__?;s__?	<0.5	1212678	22	387734	29.7123	90	10118373	SWC-12	GEOTRACES	SW edge of Sargosso Sea, N of Puerto Rico	24.71 N	24.71 N	100	2010-06-01
AG-430-E20	d__Bacteria;p__Proteobacteria;c__Alphaproteobacteria;o__Pelagibacterales;f__Pelagibacteraceae;g__Pelagibacter;s__Pelagibacter sp003209915	k__Bacteria;p__Proteobacteria;c__Alphaproteobacteria;o__SAR11_clade;f__Surface_1;g__?;s__?	<0.5	1183991	16	255676	29.8112	91	15164154	SWC-16	GEOTRACES	Over Mid-Atlantic Ridge	26.14 N	-44.83 E	90	2011-11-01
AG-893-N22	d__Bacteria;p__Proteobacteria;c__Alphaproteobacteria;o__Pelagibacterales;f__Pelagibacteraceae;g__Pelagibacter;s__Pelagibacter sp003209915	k__Bacteria;p__Proteobacteria;c__Alphaproteobacteria;o__SAR11_clade;f__Surface_1;g__?;s__?	0.22	1075088	25	353613	29.9418	85	3106522	SWC-09	BATS ML	BATS Mixed Layer ~20% narB	31.07 N	-64.17 E	10	2009-07-01
AG-894-C14	d__Bacteria;p__Proteobacteria;c__Alphaproteobacteria;o__Pelagibacterales;f__Pelagibacteraceae;g__Pelagibacter;s__Pelagibacter sp003209915	k__Bacteria;p__Proteobacteria;c__Alphaproteobacteria;o__SAR11_clade;f__Surface_1;g__?;s__?	0.3	1215180	14	360229	30.0693	99	3798443	SWC-09	BATS ML	BATS Mixed Layer ~20% narB	31.07 N	-64.17 E	10	2009-07-01
AG-894-M23	d__Bacteria;p__Proteobacteria;c__Alphaproteobacteria;o__Pelagibacterales;f__Pelagibacteraceae;g__Pelagibacter;s__Pelagibacter sp003209915	k__Bacteria;p__Proteobacteria;c__Alphaproteobacteria;o__SAR11_clade;f__Surface_1;g__?;s__?	0.21	1042375	44	179513	30.0118	84	3584304	SWC-09	BATS ML	BATS Mixed Layer ~20% narB	31.07 N	-64.17 E	10	2009-07-01
AG-903-D02	d__Bacteria;p__Proteobacteria;c__Alphaproteobacteria;o__Pelagibacterales;f__Pelagibacteraceae;g__Pelagibacter;s__Pelagibacter sp003209915	k__Bacteria;p__Proteobacteria;c__Alphaproteobacteria;o__SAR11_clade;f__Surface_1;g__?;s__?	0.32	1151063	22	279668	29.7687	89	4269508	SWC-09	BATS ML	BATS Mixed Layer ~20% narB	31.07 N	-64.17 E	10	2009-07-01
AG-903-K22	d__Bacteria;p__Proteobacteria;c__Alphaproteobacteria;o__Pelagibacterales;f__Pelagibacteraceae;g__Pelagibacter;s__Pelagibacter sp003209915	k__Bacteria;p__Proteobacteria;c__Alphaproteobacteria;o__SAR11_clade;f__Surface_1;g__?;s__?	0.19	1065989	30	213710	29.8407	86	3264049	SWC-09	BATS ML	BATS Mixed Layer ~20% narB	31.07 N	-64.17 E	10	2009-07-01
AG-905-A10	d__Bacteria;p__Proteobacteria;c__Alphaproteobacteria;o__Pelagibacterales;f__Pelagibacteraceae;g__Pelagibacter;s__Pelagibacter sp003209915	k__Bacteria;p__Proteobacteria;c__Alphaproteobacteria;o__SAR11_clade;f__Surface_1;g__?;s__?	0.22	992894	36	135063	29.9571	80	4974003	SWC-09	BATS ML	BATS Mixed Layer ~20% narB	31.07 N	-64.17 E	10	2009-07-01
AG-908-I10	d__Bacteria;p__Proteobacteria;c__Alphaproteobacteria;o__Pelagibacterales;f__Pelagibacteraceae;g__Pelagibacter;s__Pelagibacter sp003209915	k__Bacteria;p__Proteobacteria;c__Alphaproteobacteria;o__SAR11_clade;f__Surface_1;g__?;s__?	0.24	1023052	41	128373	30.0157	86	3354664	SWC-09	BATS ML	BATS Mixed Layer ~20% narB	31.07 N	-64.17 E	10	2009-07-01
AG-911-B04	d__Bacteria;p__Proteobacteria;c__Alphaproteobacteria;o__Pelagibacterales;f__Pelagibacteraceae;g__Pelagibacter;s__Pelagibacter sp003209915	k__Bacteria;p__Proteobacteria;c__Alphaproteobacteria;o__SAR11_clade;f__Surface_1;g__?;s__?	0.27	916014	12	307807	29.7767	85	2930710	SWC-09	BATS ML	BATS Mixed Layer ~20% narB	31.07 N	-64.17 E	10	2009-07-01
AG-911-B23	d__Bacteria;p__Proteobacteria;c__Alphaproteobacteria;o__Pelagibacterales;f__Pelagibacteraceae;g__Pelagibacter;s__Pelagibacter sp003209915	k__Bacteria;p__Proteobacteria;c__Alphaproteobacteria;o__SAR11_clade;f__Surface_1;g__?;s__?	0.34	1027032	27	335496	29.7094	80	4243891	SWC-09	BATS ML	BATS Mixed Layer ~20% narB	31.07 N	-64.17 E	10	2009-07-01
AG-911-G03	d__Bacteria;p__Proteobacteria;c__Alphaproteobacteria;o__Pelagibacterales;f__Pelagibacteraceae;g__Pelagibacter;s__Pelagibacter sp003209915	k__Bacteria;p__Proteobacteria;c__Alphaproteobacteria;o__SAR11_clade;f__Surface_1;g__?;s__?	0.21	1172480	28	248207	29.6184	84	3098750	SWC-09	BATS ML	BATS Mixed Layer ~20% narB	31.07 N	-64.17 E	10	2009-07-01
AG-912-F16	d__Bacteria;p__Proteobacteria;c__Alphaproteobacteria;o__Pelagibacterales;f__Pelagibacteraceae;g__Pelagibacter;s__Pelagibacter sp003209915	k__Bacteria;p__Proteobacteria;c__Alphaproteobacteria;o__SAR11_clade;f__Surface_1;g__?;s__?	0.23	1149025	21	279236	29.6635	90	3834211	SWC-09	BATS ML	BATS Mixed Layer ~20% narB	31.07 N	-64.17 E	10	2009-07-01
AG-913-A04	d__Bacteria;p__Proteobacteria;c__Alphaproteobacteria;o__Pelagibacterales;f__Pelagibacteraceae;g__Pelagibacter;s__Pelagibacter sp003209915	k__Bacteria;p__Proteobacteria;c__Alphaproteobacteria;o__SAR11_clade;f__Surface_1;g__?;s__?	0.32	1082829	24	355117	29.6665	88	3710375	SWC-09	BATS ML	BATS Mixed Layer ~20% narB	31.07 N	-64.17 E	10	2009-07-01
AG-913-C03	d__Bacteria;p__Proteobacteria;c__Alphaproteobacteria;o__Pelagibacterales;f__Pelagibacteraceae;g__Pelagibacter;s__Pelagibacter sp003209915	k__Bacteria;p__Proteobacteria;c__Alphaproteobacteria;o__SAR11_clade;f__Surface_1;g__?;s__?	0.3	1206204	18	286396	29.9366	95	3709044	SWC-09	BATS ML	BATS Mixed Layer ~20% narB	31.07 N	-64.17 E	10	2009-07-01
AG-915-E06	d__Bacteria;p__Proteobacteria;c__Alphaproteobacteria;o__Pelagibacterales;f__Pelagibacteraceae;g__Pelagibacter;s__Pelagibacter sp003209915	k__Bacteria;p__Proteobacteria;c__Alphaproteobacteria;o__SAR11_clade;f__Surface_1;g__?;s__?	0.28	1043092	20	301188	30.075	83	3585759	SWC-09	BATS ML	BATS Mixed Layer ~20% narB	31.07 N	-64.17 E	10	2009-07-01
AG-915-K13	d__Bacteria;p__Proteobacteria;c__Alphaproteobacteria;o__Pelagibacterales;f__Pelagibacteraceae;g__Pelagibacter;s__Pelagibacter sp003209915	k__Bacteria;p__Proteobacteria;c__Alphaproteobacteria;o__SAR11_clade;f__Surface_1;g__?;s__?	0.21	1246338	17	662762	29.6621	95	3582100	SWC-09	BATS ML	BATS Mixed Layer ~20% narB	31.07 N	-64.17 E	10	2009-07-01
AG-915-P01	d__Bacteria;p__Proteobacteria;c__Alphaproteobacteria;o__Pelagibacterales;f__Pelagibacteraceae;g__Pelagibacter;s__Pelagibacter sp003209915	k__Bacteria;p__Proteobacteria;c__Alphaproteobacteria;o__SAR11_clade;f__Surface_1;g__?;s__?	0.3	1018750	35	239189	30.0778	80	2904877	SWC-09	BATS ML	BATS Mixed Layer ~20% narB	31.07 N	-64.17 E	10	2009-07-01
AG-916-J06	d__Bacteria;p__Proteobacteria;c__Alphaproteobacteria;o__Pelagibacterales;f__Pelagibacteraceae;g__Pelagibacter;s__Pelagibacter sp003209915	k__Bacteria;p__Proteobacteria;c__Alphaproteobacteria;o__SAR11_clade;f__Surface_1;g__?;s__?	0.25	1095699	25	199246	29.67	82	3473882	SWC-09	BATS ML	BATS Mixed Layer ~20% narB	31.07 N	-64.17 E	10	2009-07-01
AG-916-M06	d__Bacteria;p__Proteobacteria;c__Alphaproteobacteria;o__Pelagibacterales;f__Pelagibacteraceae;g__Pelagibacter;s__Pelagibacter sp003209915	k__Bacteria;p__Proteobacteria;c__Alphaproteobacteria;o__SAR11_clade;f__Surface_1;g__?;s__?	0.18	1065066	37	116668	30.1057	84	2962131	SWC-09	BATS ML	BATS Mixed Layer ~20% narB	31.07 N	-64.17 E	10	2009-07-01
AG-916-M15	d__Bacteria;p__Proteobacteria;c__Alphaproteobacteria;o__Pelagibacterales;f__Pelagibacteraceae;g__Pelagibacter;s__Pelagibacter sp003209915	k__Bacteria;p__Proteobacteria;c__Alphaproteobacteria;o__SAR11_clade;f__Surface_1;g__?;s__?	0.2	1131288	35	104976	29.9039	90	3381160	SWC-09	BATS ML	BATS Mixed Layer ~20% narB	31.07 N	-64.17 E	10	2009-07-01
AG-917-A09	d__Bacteria;p__Proteobacteria;c__Alphaproteobacteria;o__Pelagibacterales;f__Pelagibacteraceae;g__Pelagibacter;s__Pelagibacter sp003209915	k__Bacteria;p__Proteobacteria;c__Alphaproteobacteria;o__SAR11_clade;f__Surface_1;g__?;s__?	0.25	1072564	38	139102	29.6657	81	3173169	SWC-09	BATS ML	BATS Mixed Layer ~20% narB	31.07 N	-64.17 E	10	2009-07-01
AG-917-C08	d__Bacteria;p__Proteobacteria;c__Alphaproteobacteria;o__Pelagibacterales;f__Pelagibacteraceae;g__Pelagibacter;s__Pelagibacter sp003209915	k__Bacteria;p__Proteobacteria;c__Alphaproteobacteria;o__SAR11_clade;f__Surface_1;g__?;s__?	0.25	1216429	23	224075	29.7039	93	3130996	SWC-09	BATS ML	BATS Mixed Layer ~20% narB	31.07 N	-64.17 E	10	2009-07-01
AG-917-C11	d__Bacteria;p__Proteobacteria;c__Alphaproteobacteria;o__Pelagibacterales;f__Pelagibacteraceae;g__Pelagibacter;s__Pelagibacter sp003209915	k__Bacteria;p__Proteobacteria;c__Alphaproteobacteria;o__SAR11_clade;f__Surface_1;g__?;s__?	0.22	1126265	33	171475	29.7933	84	3258712	SWC-09	BATS ML	BATS Mixed Layer ~20% narB	31.07 N	-64.17 E	10	2009-07-01
AG-917-I17	d__Bacteria;p__Proteobacteria;c__Alphaproteobacteria;o__Pelagibacterales;f__Pelagibacteraceae;g__Pelagibacter;s__Pelagibacter sp003209915	k__Bacteria;p__Proteobacteria;c__Alphaproteobacteria;o__SAR11_clade;f__Surface_1;g__?;s__?	0.28	1176634	14	563189	29.8684	86	3307276	SWC-09	BATS ML	BATS Mixed Layer ~20% narB	31.07 N	-64.17 E	10	2009-07-01
AG-917-M22	d__Bacteria;p__Proteobacteria;c__Alphaproteobacteria;o__Pelagibacterales;f__Pelagibacteraceae;g__Pelagibacter;s__Pelagibacter sp003209915	k__Bacteria;p__Proteobacteria;c__Alphaproteobacteria;o__SAR11_clade;f__Surface_1;g__?;s__?	0.23	1126299	38	221692	29.7582	91	3135000	SWC-09	BATS ML	BATS Mixed Layer ~20% narB	31.07 N	-64.17 E	10	2009-07-01
AG-917-P07	d__Bacteria;p__Proteobacteria;c__Alphaproteobacteria;o__Pelagibacterales;f__Pelagibacteraceae;g__Pelagibacter;s__Pelagibacter sp003209915	k__Bacteria;p__Proteobacteria;c__Alphaproteobacteria;o__SAR11_clade;f__Surface_1;g__?;s__?	0.27	1162448	37	202193	29.6979	91	3273905	SWC-09	BATS ML	BATS Mixed Layer ~20% narB	31.07 N	-64.17 E	10	2009-07-01
AG-918-K09	d__Bacteria;p__Proteobacteria;c__Alphaproteobacteria;o__Pelagibacterales;f__Pelagibacteraceae;g__Pelagibacter;s__Pelagibacter sp003209915	k__Bacteria;p__Proteobacteria;c__Alphaproteobacteria;o__SAR11_clade;f__Surface_1;g__?;s__?	0.33	1155979	19	360188	29.89	97	3090815	SWC-09	BATS ML	BATS Mixed Layer ~20% narB	31.07 N	-64.17 E	10	2009-07-01
AG-918-L07	d__Bacteria;p__Proteobacteria;c__Alphaproteobacteria;o__Pelagibacterales;f__Pelagibacteraceae;g__Pelagibacter;s__Pelagibacter sp003209915	k__Bacteria;p__Proteobacteria;c__Alphaproteobacteria;o__SAR11_clade;f__Surface_1;g__?;s__?	0.27	1179481	16	322204	29.5148	91	3074330	SWC-09	BATS ML	BATS Mixed Layer ~20% narB	31.07 N	-64.17 E	10	2009-07-01
AG-918-L21	d__Bacteria;p__Proteobacteria;c__Alphaproteobacteria;o__Pelagibacterales;f__Pelagibacteraceae;g__Pelagibacter;s__Pelagibacter sp003209915	k__Bacteria;p__Proteobacteria;c__Alphaproteobacteria;o__SAR11_clade;f__Surface_1;g__?;s__?	0.28	1178199	43	127182	29.8624	91	3450289	SWC-09	BATS ML	BATS Mixed Layer ~20% narB	31.07 N	-64.17 E	10	2009-07-01
AG-920-J04	d__Bacteria;p__Proteobacteria;c__Alphaproteobacteria;o__Pelagibacterales;f__Pelagibacteraceae;g__Pelagibacter;s__Pelagibacter sp003209915	k__Bacteria;p__Proteobacteria;c__Alphaproteobacteria;o__SAR11_clade;f__Surface_1;g__?;s__?	0.27	1125663	25	251579	29.9529	89	3214177	SWC-09	BATS ML	BATS Mixed Layer ~20% narB	31.07 N	-64.17 E	10	2009-07-01
AG-920-K11	d__Bacteria;p__Proteobacteria;c__Alphaproteobacteria;o__Pelagibacterales;f__Pelagibacteraceae;g__Pelagibacter;s__Pelagibacter sp003209915	k__Bacteria;p__Proteobacteria;c__Alphaproteobacteria;o__SAR11_clade;f__Surface_1;g__?;s__?	0.2	989689	33	120854	29.7925	84	3703010	SWC-09	BATS ML	BATS Mixed Layer ~20% narB	31.07 N	-64.17 E	10	2009-07-01
AG-920-O11	d__Bacteria;p__Proteobacteria;c__Alphaproteobacteria;o__Pelagibacterales;f__Pelagibacteraceae;g__Pelagibacter;s__Pelagibacter sp003209915	k__Bacteria;p__Proteobacteria;c__Alphaproteobacteria;o__SAR11_clade;f__Surface_1;g__?;s__?	0.23	1015455	25	172104	30.1568	86	4143984	SWC-09	BATS ML	BATS Mixed Layer ~20% narB	31.07 N	-64.17 E	10	2009-07-01
AG-426-M19	d__Bacteria;p__Proteobacteria;c__Alphaproteobacteria;o__Pelagibacterales;f__Pelagibacteraceae;g__Pelagibacter;s__Pelagibacter sp003210025	k__Bacteria;p__Proteobacteria;c__Alphaproteobacteria;o__SAR11_clade;f__Surface_1;g__?;s__?	<0.5	1256227	25	213323	29.1295	85	12195830	SWC-15	GEOTRACES	Off the North American Shelf, SE of WHOI	38.32 N	-68.87 E	90	2011-11-01
AG-426-G09	d__Bacteria;p__Proteobacteria;c__Alphaproteobacteria;o__Pelagibacterales;f__Pelagibacteraceae;g__Pelagibacter;s__Pelagibacter sp003210075	k__Bacteria;p__Proteobacteria;c__Alphaproteobacteria;o__SAR11_clade;f__Surface_1;g__?;s__?	<0.5	1162454	38	136071	28.7723	86	7176208	SWC-15	GEOTRACES	Off the North American Shelf, SE of WHOI	38.32 N	-68.87 E	90	2011-11-01
AG-426-E17	d__Bacteria;p__Proteobacteria;c__Alphaproteobacteria;o__Pelagibacterales;f__Pelagibacteraceae;g__Pelagibacter;s__Pelagibacter sp003210095	k__Bacteria;p__Proteobacteria;c__Alphaproteobacteria;o__SAR11_clade;f__Surface_1;g__?;s__?	<0.5	1151069	5	966325	28.7019	100	7850863	SWC-15	GEOTRACES	Off the North American Shelf, SE of WHOI	38.32 N	-68.87 E	90	2011-11-01
AG-891-E06	d__Bacteria;p__Proteobacteria;c__Alphaproteobacteria;o__Pelagibacterales;f__Pelagibacteraceae;g__Pelagibacter;s__Pelagibacter sp003210095	k__Bacteria;p__Proteobacteria;c__Alphaproteobacteria;o__SAR11_clade;f__Surface_1;g__?;s__?	0.21	1010560	12	371227	28.7434	81	3309177	SWC-09	BATS ML	BATS Mixed Layer ~20% narB	31.07 N	-64.17 E	10	2009-07-01
AG-916-A21	d__Bacteria;p__Proteobacteria;c__Alphaproteobacteria;o__Pelagibacterales;f__Pelagibacteraceae;g__Pelagibacter;s__Pelagibacter sp003210095	k__Bacteria;p__Proteobacteria;c__Alphaproteobacteria;o__SAR11_clade;f__Surface_1;g__?;s__?	0.21	1044250	25	133158	28.7179	85	3026181	SWC-09	BATS ML	BATS Mixed Layer ~20% narB	31.07 N	-64.17 E	10	2009-07-01
AG-916-M11	d__Bacteria;p__Proteobacteria;c__Alphaproteobacteria;o__Pelagibacterales;f__Pelagibacteraceae;g__Pelagibacter;s__Pelagibacter sp003210095	k__Bacteria;p__Proteobacteria;c__Alphaproteobacteria;o__SAR11_clade;f__Surface_1;g__?;s__?	0.27	970952	27	159913	28.9202	87	2537677	SWC-09	BATS ML	BATS Mixed Layer ~20% narB	31.07 N	-64.17 E	10	2009-07-01
AG-917-P14	d__Bacteria;p__Proteobacteria;c__Alphaproteobacteria;o__Pelagibacterales;f__Pelagibacteraceae;g__Pelagibacter;s__Pelagibacter sp003210095	k__Bacteria;p__Proteobacteria;c__Alphaproteobacteria;o__SAR11_clade;f__Surface_1;g__?;s__?	0.2	1030070	36	189090	28.7536	80	3302269	SWC-09	BATS ML	BATS Mixed Layer ~20% narB	31.07 N	-64.17 E	10	2009-07-01
AG-470-G21	d__Bacteria;p__Proteobacteria;c__Alphaproteobacteria;o__Pelagibacterales;f__Pelagibacteraceae;g__Pelagibacter;s__Pelagibacter sp003211555	k__Bacteria;p__Proteobacteria;c__Alphaproteobacteria;o__SAR11_clade;f__Surface_1;g__?;s__?	<0.5	1113470	34	158444	29.3108	84	9246543	SWC-24	GEOTRACES	32.5 S Line SW Pacific	-32.50 N	-154.00 E	100	2011-06-01
AG-447-N18	d__Bacteria;p__Proteobacteria;c__Alphaproteobacteria;o__Pelagibacterales;f__Pelagibacteraceae;g__Pelagibacter;s__Pelagibacter sp003212275	k__Bacteria;p__Proteobacteria;c__Alphaproteobacteria;o__SAR11_clade;f__Surface_1;g__?;s__?	<0.5	1120369	36	200714	29.4902	93	9387709	SWC-19	GEOTRACES	Off the SW coast of South Africa	-34.98 N	16.02 E	20	2010-11-01
AG-920-C09	d__Bacteria;p__Proteobacteria;c__Alphaproteobacteria;o__Pelagibacterales;f__Pelagibacteraceae;g__Pelagibacter;s__Pelagibacter sp003212295	k__Bacteria;p__Proteobacteria;c__Alphaproteobacteria;o__SAR11_clade;f__Surface_1;g__?;s__?	0.26	929254	37	137522	28.8311	87	3661621	SWC-09	BATS ML	BATS Mixed Layer ~20% narB	31.07 N	-64.17 E	10	2009-07-01
AG-430-F16	d__Bacteria;p__Proteobacteria;c__Alphaproteobacteria;o__Pelagibacterales;f__Pelagibacteraceae;g__Pelagibacter;s__Pelagibacter sp003213015	k__Bacteria;p__Proteobacteria;c__Alphaproteobacteria;o__SAR11_clade;f__Surface_1;g__?;s__?	<0.5	1108048	13	369959	29.4858	97	75861921	SWC-16	GEOTRACES	Over Mid-Atlantic Ridge	26.14 N	-44.83 E	90	2011-11-01
AG-426-G02	d__Bacteria;p__Proteobacteria;c__Alphaproteobacteria;o__Pelagibacterales;f__Pelagibacteraceae;g__Pelagibacter;s__Pelagibacter sp003213155	k__Bacteria;p__Proteobacteria;c__Alphaproteobacteria;o__SAR11_clade;f__Surface_1;g__?;s__?	<0.5	1039357	33	148461	29.6255	87	10598045	SWC-15	GEOTRACES	Off the North American Shelf, SE of WHOI	38.32 N	-68.87 E	90	2011-11-01
AG-891-C15	d__Bacteria;p__Proteobacteria;c__Alphaproteobacteria;o__Pelagibacterales;f__Pelagibacteraceae;g__Pelagibacter;s__Pelagibacter sp003213155	k__Bacteria;p__Proteobacteria;c__Alphaproteobacteria;o__SAR11_clade;f__Surface_1;g__?;s__?	0.25	1168899	19	284656	29.6407	95	3176587	SWC-09	BATS ML	BATS Mixed Layer ~20% narB	31.07 N	-64.17 E	10	2009-07-01
AG-896-K10	d__Bacteria;p__Proteobacteria;c__Alphaproteobacteria;o__Pelagibacterales;f__Pelagibacteraceae;g__Pelagibacter;s__Pelagibacter sp003213155	k__Bacteria;p__Proteobacteria;c__Alphaproteobacteria;o__SAR11_clade;f__Surface_1;g__?;s__?	0.29	1109826	24	498020	29.804	92	3322669	SWC-09	BATS ML	BATS Mixed Layer ~20% narB	31.07 N	-64.17 E	10	2009-07-01
AG-422-D23	d__Bacteria;p__Proteobacteria;c__Alphaproteobacteria;o__Pelagibacterales;f__Pelagibacteraceae;g__Pelagibacter;s__Pelagibacter sp003213615	k__Bacteria;p__Proteobacteria;c__Alphaproteobacteria;o__SAR11_clade;f__Surface_1;g__?;s__?	<0.5	1279565	35	416142	29.2869	90	8725434	SWC-14	GEOTRACES	Coastal North Africa	24.00 N	-22.00 E	60	2010-10-01
AG-414-M23	d__Bacteria;p__Proteobacteria;c__Alphaproteobacteria;o__Pelagibacterales;f__Pelagibacteraceae;g__Pelagibacter;s__Pelagibacter sp003214525	k__Bacteria;p__Proteobacteria;c__Alphaproteobacteria;o__SAR11_clade;f__Surface_1;g__?;s__?	<0.5	1104608	38	116638	28.6795	88	22530767	SWC-12	GEOTRACES	SW edge of Sargosso Sea, N of Puerto Rico	24.71 N	24.71 N	100	2010-06-01
AG-404-N13	d__Bacteria;p__Proteobacteria;c__Alphaproteobacteria;o__Pelagibacterales;f__Pelagibacteraceae;g__Pelagibacter;s__Pelagibacter sp003216255	k__Bacteria;p__Proteobacteria;c__Alphaproteobacteria;o__SAR11_clade;f__Surface_1;g__?;s__?	<0.5	1166071	40	176577	28.573	84	8870345	SWC-08	HOT DCM	HOT DCM region >30% narB (HLII and LLI)	23.75 N	-158.00 E	100	2009-11-01
AG-390-O04	d__Bacteria;p__Proteobacteria;c__Alphaproteobacteria;o__Pelagibacterales;f__Pelagibacteraceae;g__Pelagibacter;s__Pelagibacter sp003278065	k__Bacteria;p__Proteobacteria;c__Alphaproteobacteria;o__SAR11_clade;f__Surface_1;g__?;s__?	<0.5	1056881	31	162751	28.5727	92	7831291	SWC-11	GEOTRACES	Northern edge of Sargasso Sea	36.20 N	-53.31 E	10	2010-05-01
AG-349-L17	d__Bacteria;p__Proteobacteria;c__Alphaproteobacteria;o__Pelagibacterales;f__Pelagibacteraceae;g__Pelagibacter;s__Pelagibacter sp003278805	k__Bacteria;p__Proteobacteria;c__Alphaproteobacteria;o__SAR11_clade;f__Surface_1;g__?;s__?	<0.5	1216121	25	142309	29.2754	85	10496291	SWC-07	HOT ML	HOT Mixed Layer ~25% narB	23.75 N	-158.00 E	5	2009-08-01
AG-390-L03	d__Bacteria;p__Proteobacteria;c__Alphaproteobacteria;o__Pelagibacterales;f__Pelagibacteraceae;g__Pelagibacter;s__Pelagibacter sp003279685	k__Bacteria;p__Proteobacteria;c__Alphaproteobacteria;o__SAR11_clade;f__Surface_1;g__?;s__?	<0.5	1352095	19	624772	29.2704	94	10355217	SWC-11	GEOTRACES	Northern edge of Sargasso Sea	36.20 N	-53.31 E	10	2010-05-01
AG-390-D18	d__Bacteria;p__Proteobacteria;c__Alphaproteobacteria;o__Pelagibacterales;f__Pelagibacteraceae;g__Pelagibacter;s__Pelagibacter sp003279715	k__Bacteria;p__Proteobacteria;c__Alphaproteobacteria;o__SAR11_clade;f__Surface_1;g__?;s__?	<0.5	1218852	33	146812	29.1966	86	15665719	SWC-11	GEOTRACES	Northern edge of Sargasso Sea	36.20 N	-53.31 E	10	2010-05-01
AG-390-A23	d__Bacteria;p__Proteobacteria;c__Alphaproteobacteria;o__Pelagibacterales;f__Pelagibacteraceae;g__Pelagibacter;s__Pelagibacter sp003279775	k__Bacteria;p__Proteobacteria;c__Alphaproteobacteria;o__SAR11_clade;f__Surface_1;g__?;s__?	<0.5	1066407	51	113006	29.4062	84	8106027	SWC-11	GEOTRACES	Northern edge of Sargasso Sea	36.20 N	-53.31 E	10	2010-05-01
AG-365-D07	d__Bacteria;p__Proteobacteria;c__Alphaproteobacteria;o__Pelagibacterales;f__Pelagibacteraceae;g__Pelagibacter;s__Pelagibacter sp003280005	k__Bacteria;p__Proteobacteria;c__Alphaproteobacteria;o__SAR11_clade;f__Surface_1;g__?;s__?	<0.5	1050652	31	100971	28.8106	83	8670542	SWC-10	BATS DCM	BATS DCM region >30% narB	31.07 N	-64.17 E	100	2009-11-01
AG-359-O02	d__Bacteria;p__Proteobacteria;c__Alphaproteobacteria;o__Pelagibacterales;f__Pelagibacteraceae;g__Pelagibacter;s__Pelagibacter sp003280485	k__Bacteria;p__Proteobacteria;c__Alphaproteobacteria;o__SAR11_clade;f__Surface_1;g__?;s__?	<0.5	1098312	34	171248	29.2321	90	12530237	SWC-09	BATS ML	BATS Mixed Layer ~20% narB	31.07 N	-64.17 E	10	2009-07-01
AG-349-O05	d__Bacteria;p__Proteobacteria;c__Alphaproteobacteria;o__Pelagibacterales;f__Pelagibacteraceae;g__Pelagibacter;s__Pelagibacter sp003281005	k__Bacteria;p__Proteobacteria;c__Alphaproteobacteria;o__SAR11_clade;f__Surface_1;g__?;s__?	<0.5	1119353	37	134192	29.1661	85	6380862	SWC-07	HOT ML	HOT Mixed Layer ~25% narB	23.75 N	-158.00 E	5	2009-08-01
AG-337-G21	d__Bacteria;p__Proteobacteria;c__Alphaproteobacteria;o__Pelagibacterales;f__Pelagibacteraceae;g__Pelagibacter;s__Pelagibacter sp003281725	k__Bacteria;p__Proteobacteria;c__Alphaproteobacteria;o__SAR11_clade;f__Surface_1;g__?;s__?	<0.5	947007	43	139448	29.1289	80	3505689	SWC-05	BiG-RAPA	Mixed layer, 50% PAR	-26.25 N	-103.96 E	14	2010-12-01
AG-916-G19	d__Bacteria;p__Proteobacteria;c__Alphaproteobacteria;o__Pelagibacterales;f__Pelagibacteraceae;g__Pelagibacter;s__Pelagibacter sp003281725	k__Bacteria;p__Proteobacteria;c__Alphaproteobacteria;o__SAR11_clade;f__Surface_1;g__?;s__?	0.22	1130393	11	469734	28.7977	96	2932274	SWC-09	BATS ML	BATS Mixed Layer ~20% narB	31.07 N	-64.17 E	10	2009-07-01
AG-337-G04	d__Bacteria;p__Proteobacteria;c__Alphaproteobacteria;o__Pelagibacterales;f__Pelagibacteraceae;g__Pelagibacter;s__Pelagibacter sp003282205	k__Bacteria;p__Proteobacteria;c__Alphaproteobacteria;o__SAR11_clade;f__Surface_1;g__?;s__?	<0.5	1330070	23	160141	29.3941	94	17673915	SWC-05	BiG-RAPA	Mixed layer, 50% PAR	-26.25 N	-103.96 E	14	2010-12-01
AG-900-M23	d__Bacteria;p__Proteobacteria;c__Alphaproteobacteria;o__Pelagibacterales;f__Pelagibacteraceae;g__Pelagibacter;s__Pelagibacter sp003282205	k__Bacteria;p__Proteobacteria;c__Alphaproteobacteria;o__SAR11_clade;f__Surface_1;g__?;s__?	0.29	1065215	48	127826	29.4802	87	2632210	SWC-09	BATS ML	BATS Mixed Layer ~20% narB	31.07 N	-64.17 E	10	2009-07-01
AG-325-J17	d__Bacteria;p__Proteobacteria;c__Alphaproteobacteria;o__Pelagibacterales;f__Pelagibacteraceae;g__Pelagibacter;s__Pelagibacter sp003282825	k__Bacteria;p__Proteobacteria;c__Alphaproteobacteria;o__SAR11_clade;f__Surface_1;g__?;s__?	<0.5	977881	31	120566	28.9995	84	9629050	SWC-03	BiG-RAPA	Mixed layer, 50% PAR	-23.46 N	-88.77 E	14	2010-12-01
AG-325-E08	d__Bacteria;p__Proteobacteria;c__Alphaproteobacteria;o__Pelagibacterales;f__Pelagibacteraceae;g__Pelagibacter;s__Pelagibacter sp003282985	k__Bacteria;p__Proteobacteria;c__Alphaproteobacteria;o__SAR11_clade;f__Surface_1;g__?;s__?	<0.5	1024954	34	138492	29.0063	89	10146716	SWC-03	BiG-RAPA	Mixed layer, 50% PAR	-23.46 N	-88.77 E	14	2010-12-01
AG-390-D15	d__Bacteria;p__Proteobacteria;c__Alphaproteobacteria;o__Pelagibacterales;f__Pelagibacteraceae;g__Pelagibacter;s__Pelagibacter sp003282985	k__Bacteria;p__Proteobacteria;c__Alphaproteobacteria;o__SAR11_clade;f__Surface_1;g__?;s__?	<0.5	1117043	20	137540	28.9142	98	2468663	SWC-11	GEOTRACES	Northern edge of Sargasso Sea	36.20 N	-53.31 E	10	2010-05-01
AG-319-F18	d__Bacteria;p__Proteobacteria;c__Alphaproteobacteria;o__Pelagibacterales;f__Pelagibacteraceae;g__Pelagibacter;s__Pelagibacter sp003283905	k__Bacteria;p__Proteobacteria;c__Alphaproteobacteria;o__SAR11_clade;f__Surface_1;g__?;s__?	<0.5	1134287	42	148531	29.146	80	6304177	SWC-02	BiG-RAPA	Secondary DCM, oxygen deplete	-20.08 N	-70.80 E	55	2010-11-01
AG-319-M14	d__Bacteria;p__Proteobacteria;c__Alphaproteobacteria;o__Pelagibacterales;f__Pelagibacteraceae;g__Pelagibacter;s__Pelagibacter sp902513955	k__Bacteria;p__Proteobacteria;c__Alphaproteobacteria;o__SAR11_clade;f__Surface_1;g__?;s__?	<0.5	1201583	38	142109	28.9513	84	3089260	SWC-02	BiG-RAPA	Secondary DCM, oxygen deplete	-20.08 N	-70.80 E	55	2010-11-01
AG-325-B10	d__Bacteria;p__Proteobacteria;c__Alphaproteobacteria;o__Pelagibacterales;f__Pelagibacteraceae;g__Pelagibacter;s__Pelagibacter sp902514805	k__Bacteria;p__Proteobacteria;c__Alphaproteobacteria;o__SAR11_clade;f__Surface_1;g__?;s__?	<0.5	902054	33	145202	29.8293	82	2857194	SWC-03	BiG-RAPA	Mixed layer, 50% PAR	-23.46 N	-88.77 E	14	2010-12-01
AG-325-C18	d__Bacteria;p__Proteobacteria;c__Alphaproteobacteria;o__Pelagibacterales;f__Pelagibacteraceae;g__Pelagibacter;s__Pelagibacter sp902515095	k__Bacteria;p__Proteobacteria;c__Alphaproteobacteria;o__SAR11_clade;f__Surface_1;g__?;s__?	<0.5	1065439	22	190308	29.2045	92	3137123	SWC-03	BiG-RAPA	Mixed layer, 50% PAR	-23.46 N	-88.77 E	14	2010-12-01
AG-325-C21	d__Bacteria;p__Proteobacteria;c__Alphaproteobacteria;o__Pelagibacterales;f__Pelagibacteraceae;g__Pelagibacter;s__Pelagibacter sp902515185	k__Bacteria;p__Proteobacteria;c__Alphaproteobacteria;o__SAR11_clade;f__Surface_1;g__?;s__?	<0.5	1036643	45	111441	28.8903	81	2593816	SWC-03	BiG-RAPA	Mixed layer, 50% PAR	-23.46 N	-88.77 E	14	2010-12-01
AG-325-D10	d__Bacteria;p__Proteobacteria;c__Alphaproteobacteria;o__Pelagibacterales;f__Pelagibacteraceae;g__Pelagibacter;s__Pelagibacter sp902515205	k__Bacteria;p__Proteobacteria;c__Alphaproteobacteria;o__SAR11_clade;f__Surface_1;g__?;s__?	<0.5	993618	42	145502	28.8401	86	2577013	SWC-03	BiG-RAPA	Mixed layer, 50% PAR	-23.46 N	-88.77 E	14	2010-12-01
AG-325-L05	d__Bacteria;p__Proteobacteria;c__Alphaproteobacteria;o__Pelagibacterales;f__Pelagibacteraceae;g__Pelagibacter;s__Pelagibacter sp902515205	k__Bacteria;p__Proteobacteria;c__Alphaproteobacteria;o__SAR11_clade;f__Surface_1;g__?;s__?	<0.5	1042160	30	198845	28.6613	81	2504165	SWC-03	BiG-RAPA	Mixed layer, 50% PAR	-23.46 N	-88.77 E	14	2010-12-01
AG-325-G21	d__Bacteria;p__Proteobacteria;c__Alphaproteobacteria;o__Pelagibacterales;f__Pelagibacteraceae;g__Pelagibacter;s__Pelagibacter sp902515985	k__Bacteria;p__Proteobacteria;c__Alphaproteobacteria;o__SAR11_clade;f__Surface_1;g__?;s__?	<0.5	1091144	27	165476	29.074	93	2836344	SWC-03	BiG-RAPA	Mixed layer, 50% PAR	-23.46 N	-88.77 E	14	2010-12-01
AG-325-K03	d__Bacteria;p__Proteobacteria;c__Alphaproteobacteria;o__Pelagibacterales;f__Pelagibacteraceae;g__Pelagibacter;s__Pelagibacter sp902516395	k__Bacteria;p__Proteobacteria;c__Alphaproteobacteria;o__SAR11_clade;f__Surface_1;g__?;s__?	<0.5	1069573	47	104796	29.878	80	2391208	SWC-03	BiG-RAPA	Mixed layer, 50% PAR	-23.46 N	-88.77 E	14	2010-12-01
AG-325-L02	d__Bacteria;p__Proteobacteria;c__Alphaproteobacteria;o__Pelagibacterales;f__Pelagibacteraceae;g__Pelagibacter;s__Pelagibacter sp902516465	k__Bacteria;p__Proteobacteria;c__Alphaproteobacteria;o__SAR11_clade;f__Surface_1;g__?;s__?	<0.5	1043497	20	285760	29.0902	87	3419331	SWC-03	BiG-RAPA	Mixed layer, 50% PAR	-23.46 N	-88.77 E	14	2010-12-01
AG-325-P23	d__Bacteria;p__Proteobacteria;c__Alphaproteobacteria;o__Pelagibacterales;f__Pelagibacteraceae;g__Pelagibacter;s__Pelagibacter sp902517495	k__Bacteria;p__Proteobacteria;c__Alphaproteobacteria;o__SAR11_clade;f__Surface_1;g__?;s__?	<0.5	1049953	46	156274	29.6908	86	2787770	SWC-03	BiG-RAPA	Mixed layer, 50% PAR	-23.46 N	-88.77 E	14	2010-12-01
AG-333-A04	d__Bacteria;p__Proteobacteria;c__Alphaproteobacteria;o__Pelagibacterales;f__Pelagibacteraceae;g__Pelagibacter;s__Pelagibacter sp902517615	k__Bacteria;p__Proteobacteria;c__Alphaproteobacteria;o__SAR11_clade;f__Surface_1;g__?;s__?	<0.5	1317451	37	172360	29.1546	90	4047530	SWC-04	BiG-RAPA	DCM, <1% PAR	-23.46 N	-88.77 E	112	2010-12-01
AG-894-B07	d__Bacteria;p__Proteobacteria;c__Alphaproteobacteria;o__Pelagibacterales;f__Pelagibacteraceae;g__Pelagibacter;s__Pelagibacter sp902518155	k__Bacteria;p__Proteobacteria;c__Alphaproteobacteria;o__SAR11_clade;f__Surface_1;g__?;s__?	0.29	1144149	30	266173	29.3824	95	3598443	SWC-09	BATS ML	BATS Mixed Layer ~20% narB	31.07 N	-64.17 E	10	2009-07-01
AG-894-B06	d__Bacteria;p__Proteobacteria;c__Alphaproteobacteria;o__Pelagibacterales;f__Pelagibacteraceae;g__Pelagibacter;s__Pelagibacter sp902518165	k__Bacteria;p__Proteobacteria;c__Alphaproteobacteria;o__SAR11_clade;f__Surface_1;g__?;s__?	0.29	1226025	35	234396	29.2966	95	3010682	SWC-09	BATS ML	BATS Mixed Layer ~20% narB	31.07 N	-64.17 E	10	2009-07-01
AG-903-C11	d__Bacteria;p__Proteobacteria;c__Alphaproteobacteria;o__Pelagibacterales;f__Pelagibacteraceae;g__Pelagibacter;s__Pelagibacter sp902518165	k__Bacteria;p__Proteobacteria;c__Alphaproteobacteria;o__SAR11_clade;f__Surface_1;g__?;s__?	0.27	1192898	41	239225	28.9724	88	4614157	SWC-09	BATS ML	BATS Mixed Layer ~20% narB	31.07 N	-64.17 E	10	2009-07-01
AG-894-B13	d__Bacteria;p__Proteobacteria;c__Alphaproteobacteria;o__Pelagibacterales;f__Pelagibacteraceae;g__Pelagibacter;s__Pelagibacter sp902518185	k__Bacteria;p__Proteobacteria;c__Alphaproteobacteria;o__SAR11_clade;f__Surface_1;g__?;s__?	0.28	1003163	29	216401	29.1981	82	3576633	SWC-09	BATS ML	BATS Mixed Layer ~20% narB	31.07 N	-64.17 E	10	2009-07-01
AG-333-D08	d__Bacteria;p__Proteobacteria;c__Alphaproteobacteria;o__Pelagibacterales;f__Pelagibacteraceae;g__Pelagibacter;s__Pelagibacter sp902518835	k__Bacteria;p__Proteobacteria;c__Alphaproteobacteria;o__SAR11_clade;f__Surface_1;g__?;s__?	<0.5	1005538	42	164811	28.9645	89	4599014	SWC-04	BiG-RAPA	DCM, <1% PAR	-23.46 N	-88.77 E	112	2010-12-01
AG-894-F03	d__Bacteria;p__Proteobacteria;c__Alphaproteobacteria;o__Pelagibacterales;f__Pelagibacteraceae;g__Pelagibacter;s__Pelagibacter sp902519255	k__Bacteria;p__Proteobacteria;c__Alphaproteobacteria;o__SAR11_clade;f__Surface_1;g__?;s__?	0.27	1072177	33	423163	29.2035	82	3515736	SWC-09	BATS ML	BATS Mixed Layer ~20% narB	31.07 N	-64.17 E	10	2009-07-01
AG-894-G18	d__Bacteria;p__Proteobacteria;c__Alphaproteobacteria;o__Pelagibacterales;f__Pelagibacteraceae;g__Pelagibacter;s__Pelagibacter sp902519695	k__Bacteria;p__Proteobacteria;c__Alphaproteobacteria;o__SAR11_clade;f__Surface_1;g__?;s__?	0.95	1080112	49	161386	29.68	83	3370028	SWC-09	BATS ML	BATS Mixed Layer ~20% narB	31.07 N	-64.17 E	10	2009-07-01
AG-894-I19	d__Bacteria;p__Proteobacteria;c__Alphaproteobacteria;o__Pelagibacterales;f__Pelagibacteraceae;g__Pelagibacter;s__Pelagibacter sp902519945	k__Bacteria;p__Proteobacteria;c__Alphaproteobacteria;o__SAR11_clade;f__Surface_1;g__?;s__?	0.26	1008417	36	160578	29.4031	87	3678827	SWC-09	BATS ML	BATS Mixed Layer ~20% narB	31.07 N	-64.17 E	10	2009-07-01
AG-908-O10	d__Bacteria;p__Proteobacteria;c__Alphaproteobacteria;o__Pelagibacterales;f__Pelagibacteraceae;g__Pelagibacter;s__Pelagibacter sp902519945	k__Bacteria;p__Proteobacteria;c__Alphaproteobacteria;o__SAR11_clade;f__Surface_1;g__?;s__?	0.32	1018182	32	154699	29.4303	81	3346998	SWC-09	BATS ML	BATS Mixed Layer ~20% narB	31.07 N	-64.17 E	10	2009-07-01
AG-894-K14	d__Bacteria;p__Proteobacteria;c__Alphaproteobacteria;o__Pelagibacterales;f__Pelagibacteraceae;g__Pelagibacter;s__Pelagibacter sp902520335	k__Bacteria;p__Proteobacteria;c__Alphaproteobacteria;o__SAR11_clade;f__Surface_1;g__?;s__?	0.25	1056516	27	343533	29.1775	86	3282270	SWC-09	BATS ML	BATS Mixed Layer ~20% narB	31.07 N	-64.17 E	10	2009-07-01
AG-894-L17	d__Bacteria;p__Proteobacteria;c__Alphaproteobacteria;o__Pelagibacterales;f__Pelagibacteraceae;g__Pelagibacter;s__Pelagibacter sp902520695	k__Bacteria;p__Proteobacteria;c__Alphaproteobacteria;o__SAR11_clade;f__Surface_1;g__?;s__?	0.28	1271885	28	235793	29.5248	86	3109088	SWC-09	BATS ML	BATS Mixed Layer ~20% narB	31.07 N	-64.17 E	10	2009-07-01
AG-333-K06	d__Bacteria;p__Proteobacteria;c__Alphaproteobacteria;o__Pelagibacterales;f__Pelagibacteraceae;g__Pelagibacter;s__Pelagibacter sp902521005	k__Bacteria;p__Proteobacteria;c__Alphaproteobacteria;o__SAR11_clade;f__Surface_1;g__?;s__?	<0.5	1006550	33	184788	28.5845	85	2499310	SWC-04	BiG-RAPA	DCM, <1% PAR	-23.46 N	-88.77 E	112	2010-12-01
AG-894-M18	d__Bacteria;p__Proteobacteria;c__Alphaproteobacteria;o__Pelagibacterales;f__Pelagibacteraceae;g__Pelagibacter;s__Pelagibacter sp902521075	k__Bacteria;p__Proteobacteria;c__Alphaproteobacteria;o__SAR11_clade;f__Surface_1;g__?;s__?	0.25	1087763	27	147973	29.4172	81	3390311	SWC-09	BATS ML	BATS Mixed Layer ~20% narB	31.07 N	-64.17 E	10	2009-07-01
AG-894-O09	d__Bacteria;p__Proteobacteria;c__Alphaproteobacteria;o__Pelagibacterales;f__Pelagibacteraceae;g__Pelagibacter;s__Pelagibacter sp902521615	k__Bacteria;p__Proteobacteria;c__Alphaproteobacteria;o__SAR11_clade;f__Surface_1;g__?;s__?	0.23	1195365	31	204200	29.4165	90	3744518	SWC-09	BATS ML	BATS Mixed Layer ~20% narB	31.07 N	-64.17 E	10	2009-07-01
AG-333-M03	d__Bacteria;p__Proteobacteria;c__Alphaproteobacteria;o__Pelagibacterales;f__Pelagibacteraceae;g__Pelagibacter;s__Pelagibacter sp902521805	k__Bacteria;p__Proteobacteria;c__Alphaproteobacteria;o__SAR11_clade;f__Surface_1;g__?;s__?	<0.5	1016178	30	187166	28.5806	85	6293939	SWC-04	BiG-RAPA	DCM, <1% PAR	-23.46 N	-88.77 E	112	2010-12-01
AG-894-P23	d__Bacteria;p__Proteobacteria;c__Alphaproteobacteria;o__Pelagibacterales;f__Pelagibacteraceae;g__Pelagibacter;s__Pelagibacter sp902522115	k__Bacteria;p__Proteobacteria;c__Alphaproteobacteria;o__SAR11_clade;f__Surface_1;g__?;s__?	0.35	1183385	42	167490	29.489	86	3639380	SWC-09	BATS ML	BATS Mixed Layer ~20% narB	31.07 N	-64.17 E	10	2009-07-01
AG-916-M13	d__Bacteria;p__Proteobacteria;c__Alphaproteobacteria;o__Pelagibacterales;f__Pelagibacteraceae;g__Pelagibacter;s__Pelagibacter sp902522115	k__Bacteria;p__Proteobacteria;c__Alphaproteobacteria;o__SAR11_clade;f__Surface_1;g__?;s__?	0.26	1100266	46	241986	29.5948	86	3974932	SWC-09	BATS ML	BATS Mixed Layer ~20% narB	31.07 N	-64.17 E	10	2009-07-01
AG-895-B19	d__Bacteria;p__Proteobacteria;c__Alphaproteobacteria;o__Pelagibacterales;f__Pelagibacteraceae;g__Pelagibacter;s__Pelagibacter sp902522525	k__Bacteria;p__Proteobacteria;c__Alphaproteobacteria;o__SAR11_clade;f__Surface_1;g__?;s__?	0.29	1141864	34	208099	29.6816	82	3354925	SWC-09	BATS ML	BATS Mixed Layer ~20% narB	31.07 N	-64.17 E	10	2009-07-01
AG-895-F17	d__Bacteria;p__Proteobacteria;c__Alphaproteobacteria;o__Pelagibacterales;f__Pelagibacteraceae;g__Pelagibacter;s__Pelagibacter sp902523515	k__Bacteria;p__Proteobacteria;c__Alphaproteobacteria;o__SAR11_clade;f__Surface_1;g__?;s__?	0.24	1202919	23	315551	29.1611	93	3292134	SWC-09	BATS ML	BATS Mixed Layer ~20% narB	31.07 N	-64.17 E	10	2009-07-01
AG-337-C14	d__Bacteria;p__Proteobacteria;c__Alphaproteobacteria;o__Pelagibacterales;f__Pelagibacteraceae;g__Pelagibacter;s__Pelagibacter sp902524115	k__Bacteria;p__Proteobacteria;c__Alphaproteobacteria;o__SAR11_clade;f__Surface_1;g__?;s__?	<0.5	1115346	38	128430	29.7673	86	3335523	SWC-05	BiG-RAPA	Mixed layer, 50% PAR	-26.25 N	-103.96 E	14	2010-12-01
AG-337-C19	d__Bacteria;p__Proteobacteria;c__Alphaproteobacteria;o__Pelagibacterales;f__Pelagibacteraceae;g__Pelagibacter;s__Pelagibacter sp902524235	k__Bacteria;p__Proteobacteria;c__Alphaproteobacteria;o__SAR11_clade;f__Surface_1;g__?;s__?	<0.5	1027347	40	142529	28.8471	88	3044154	SWC-05	BiG-RAPA	Mixed layer, 50% PAR	-26.25 N	-103.96 E	14	2010-12-01
AG-894-L13	d__Bacteria;p__Proteobacteria;c__Alphaproteobacteria;o__Pelagibacterales;f__Pelagibacteraceae;g__Pelagibacter;s__Pelagibacter sp902524345	k__Bacteria;p__Proteobacteria;c__Alphaproteobacteria;o__SAR11_clade;f__Surface_1;g__?;s__?	0.25	1118671	11	697776	29.4401	94	3318571	SWC-09	BATS ML	BATS Mixed Layer ~20% narB	31.07 N	-64.17 E	10	2009-07-01
AG-895-J19	d__Bacteria;p__Proteobacteria;c__Alphaproteobacteria;o__Pelagibacterales;f__Pelagibacteraceae;g__Pelagibacter;s__Pelagibacter sp902524345	k__Bacteria;p__Proteobacteria;c__Alphaproteobacteria;o__SAR11_clade;f__Surface_1;g__?;s__?	0.28	1084956	16	451347	29.5783	95	3425501	SWC-09	BATS ML	BATS Mixed Layer ~20% narB	31.07 N	-64.17 E	10	2009-07-01
AG-900-E18	d__Bacteria;p__Proteobacteria;c__Alphaproteobacteria;o__Pelagibacterales;f__Pelagibacteraceae;g__Pelagibacter;s__Pelagibacter sp902524345	k__Bacteria;p__Proteobacteria;c__Alphaproteobacteria;o__SAR11_clade;f__Surface_1;g__?;s__?	0.27	1014459	19	242873	29.5505	88	2797026	SWC-09	BATS ML	BATS Mixed Layer ~20% narB	31.07 N	-64.17 E	10	2009-07-01
AG-895-K10	d__Bacteria;p__Proteobacteria;c__Alphaproteobacteria;o__Pelagibacterales;f__Pelagibacteraceae;g__Pelagibacter;s__Pelagibacter sp902524535	k__Bacteria;p__Proteobacteria;c__Alphaproteobacteria;o__SAR11_clade;f__Surface_1;g__?;s__?	0.28	1109734	7	605495	29.4199	93	3131644	SWC-09	BATS ML	BATS Mixed Layer ~20% narB	31.07 N	-64.17 E	10	2009-07-01
AG-337-D17	d__Bacteria;p__Proteobacteria;c__Alphaproteobacteria;o__Pelagibacterales;f__Pelagibacteraceae;g__Pelagibacter;s__Pelagibacter sp902524545	k__Bacteria;p__Proteobacteria;c__Alphaproteobacteria;o__SAR11_clade;f__Surface_1;g__?;s__?	<0.5	1061156	27	142378	29.2554	87	3584473	SWC-05	BiG-RAPA	Mixed layer, 50% PAR	-26.25 N	-103.96 E	14	2010-12-01
AG-337-D16	d__Bacteria;p__Proteobacteria;c__Alphaproteobacteria;o__Pelagibacterales;f__Pelagibacteraceae;g__Pelagibacter;s__Pelagibacter sp902524595	k__Bacteria;p__Proteobacteria;c__Alphaproteobacteria;o__SAR11_clade;f__Surface_1;g__?;s__?	<0.5	1204976	38	274521	29.0347	86	3290723	SWC-05	BiG-RAPA	Mixed layer, 50% PAR	-26.25 N	-103.96 E	14	2010-12-01
AG-337-E19	d__Bacteria;p__Proteobacteria;c__Alphaproteobacteria;o__Pelagibacterales;f__Pelagibacteraceae;g__Pelagibacter;s__Pelagibacter sp902524995	k__Bacteria;p__Proteobacteria;c__Alphaproteobacteria;o__SAR11_clade;f__Surface_1;g__?;s__?	<0.5	1121981	47	283213	29.3738	84	3191567	SWC-05	BiG-RAPA	Mixed layer, 50% PAR	-26.25 N	-103.96 E	14	2010-12-01
AG-337-G11	d__Bacteria;p__Proteobacteria;c__Alphaproteobacteria;o__Pelagibacterales;f__Pelagibacteraceae;g__Pelagibacter;s__Pelagibacter sp902525625	k__Bacteria;p__Proteobacteria;c__Alphaproteobacteria;o__SAR11_clade;f__Surface_1;g__?;s__?	<0.5	1059717	34	112533	29.5581	92	3143211	SWC-05	BiG-RAPA	Mixed layer, 50% PAR	-26.25 N	-103.96 E	14	2010-12-01
AG-337-I10	d__Bacteria;p__Proteobacteria;c__Alphaproteobacteria;o__Pelagibacterales;f__Pelagibacteraceae;g__Pelagibacter;s__Pelagibacter sp902525935	k__Bacteria;p__Proteobacteria;c__Alphaproteobacteria;o__SAR11_clade;f__Surface_1;g__?;s__?	<0.5	1063673	41	110895	29.2308	87	2781309	SWC-05	BiG-RAPA	Mixed layer, 50% PAR	-26.25 N	-103.96 E	14	2010-12-01
AG-337-J22	d__Bacteria;p__Proteobacteria;c__Alphaproteobacteria;o__Pelagibacterales;f__Pelagibacteraceae;g__Pelagibacter;s__Pelagibacter sp902526595	k__Bacteria;p__Proteobacteria;c__Alphaproteobacteria;o__SAR11_clade;f__Surface_1;g__?;s__?	<0.5	1044770	41	122625	29.5682	80	3616122	SWC-05	BiG-RAPA	Mixed layer, 50% PAR	-26.25 N	-103.96 E	14	2010-12-01
AG-896-C18	d__Bacteria;p__Proteobacteria;c__Alphaproteobacteria;o__Pelagibacterales;f__Pelagibacteraceae;g__Pelagibacter;s__Pelagibacter sp902526645	k__Bacteria;p__Proteobacteria;c__Alphaproteobacteria;o__SAR11_clade;f__Surface_1;g__?;s__?	0.23	1082154	35	167192	28.8363	93	3267547	SWC-09	BATS ML	BATS Mixed Layer ~20% narB	31.07 N	-64.17 E	10	2009-07-01
AG-896-F06	d__Bacteria;p__Proteobacteria;c__Alphaproteobacteria;o__Pelagibacterales;f__Pelagibacteraceae;g__Pelagibacter;s__Pelagibacter sp902527215	k__Bacteria;p__Proteobacteria;c__Alphaproteobacteria;o__SAR11_clade;f__Surface_1;g__?;s__?	0.36	1351935	9	563497	29.454	81	3359076	SWC-09	BATS ML	BATS Mixed Layer ~20% narB	31.07 N	-64.17 E	10	2009-07-01
AG-896-M10	d__Bacteria;p__Proteobacteria;c__Alphaproteobacteria;o__Pelagibacterales;f__Pelagibacteraceae;g__Pelagibacter;s__Pelagibacter sp902529105	k__Bacteria;p__Proteobacteria;c__Alphaproteobacteria;o__SAR11_clade;f__Surface_1;g__?;s__?	0.27	1116630	35	139129	29.0345	80	2980226	SWC-09	BATS ML	BATS Mixed Layer ~20% narB	31.07 N	-64.17 E	10	2009-07-01
AG-896-O18	d__Bacteria;p__Proteobacteria;c__Alphaproteobacteria;o__Pelagibacterales;f__Pelagibacteraceae;g__Pelagibacter;s__Pelagibacter sp902529645	k__Bacteria;p__Proteobacteria;c__Alphaproteobacteria;o__SAR11_clade;f__Surface_1;g__?;s__?	0.25	1292334	33	202382	29.2089	90	3763009	SWC-09	BATS ML	BATS Mixed Layer ~20% narB	31.07 N	-64.17 E	10	2009-07-01
AG-897-G09	d__Bacteria;p__Proteobacteria;c__Alphaproteobacteria;o__Pelagibacterales;f__Pelagibacteraceae;g__Pelagibacter;s__Pelagibacter sp902531175	k__Bacteria;p__Proteobacteria;c__Alphaproteobacteria;o__SAR11_clade;f__Surface_1;g__?;s__?	0.29	1297415	25	328288	29.1495	96	3350420	SWC-09	BATS ML	BATS Mixed Layer ~20% narB	31.07 N	-64.17 E	10	2009-07-01
AG-916-B06	d__Bacteria;p__Proteobacteria;c__Alphaproteobacteria;o__Pelagibacterales;f__Pelagibacteraceae;g__Pelagibacter;s__Pelagibacter sp902531175	k__Bacteria;p__Proteobacteria;c__Alphaproteobacteria;o__SAR11_clade;f__Surface_1;g__?;s__?	0.33	1176935	36	147800	29.1428	84	2959549	SWC-09	BATS ML	BATS Mixed Layer ~20% narB	31.07 N	-64.17 E	10	2009-07-01
AG-897-G15	d__Bacteria;p__Proteobacteria;c__Alphaproteobacteria;o__Pelagibacterales;f__Pelagibacteraceae;g__Pelagibacter;s__Pelagibacter sp902531765	k__Bacteria;p__Proteobacteria;c__Alphaproteobacteria;o__SAR11_clade;f__Surface_1;g__?;s__?	0.19	1052562	25	262370	29.2868	91	3131301	SWC-09	BATS ML	BATS Mixed Layer ~20% narB	31.07 N	-64.17 E	10	2009-07-01
AG-343-K02	d__Bacteria;p__Proteobacteria;c__Alphaproteobacteria;o__Pelagibacterales;f__Pelagibacteraceae;g__Pelagibacter;s__Pelagibacter sp902532195	k__Bacteria;p__Proteobacteria;c__Alphaproteobacteria;o__SAR11_clade;f__Surface_1;g__?;s__?	<0.5	973691	34	136800	28.0317	87	2474645	SWC-06	BiG-RAPA	DCM, only 3% of Pro detected by qPCR	-26.25 N	-103.96 E	180	2010-12-01
AG-897-O16	d__Bacteria;p__Proteobacteria;c__Alphaproteobacteria;o__Pelagibacterales;f__Pelagibacteraceae;g__Pelagibacter;s__Pelagibacter sp902532525	k__Bacteria;p__Proteobacteria;c__Alphaproteobacteria;o__SAR11_clade;f__Surface_1;g__?;s__?	0.28	1183021	38	188850	29.3321	90	3532331	SWC-09	BATS ML	BATS Mixed Layer ~20% narB	31.07 N	-64.17 E	10	2009-07-01
AG-898-C07	d__Bacteria;p__Proteobacteria;c__Alphaproteobacteria;o__Pelagibacterales;f__Pelagibacteraceae;g__Pelagibacter;s__Pelagibacter sp902533445	k__Bacteria;p__Proteobacteria;c__Alphaproteobacteria;o__SAR11_clade;f__Surface_1;g__?;s__?	0.7	1133988	26	164479	29.435	87	3026177	SWC-09	BATS ML	BATS Mixed Layer ~20% narB	31.07 N	-64.17 E	10	2009-07-01
AG-898-D09	d__Bacteria;p__Proteobacteria;c__Alphaproteobacteria;o__Pelagibacterales;f__Pelagibacteraceae;g__Pelagibacter;s__Pelagibacter sp902533775	k__Bacteria;p__Proteobacteria;c__Alphaproteobacteria;o__SAR11_clade;f__Surface_1;g__?;s__?	0.22	965275	53	70782	29.3826	86	3147364	SWC-09	BATS ML	BATS Mixed Layer ~20% narB	31.07 N	-64.17 E	10	2009-07-01
AG-898-F23	d__Bacteria;p__Proteobacteria;c__Alphaproteobacteria;o__Pelagibacterales;f__Pelagibacteraceae;g__Pelagibacter;s__Pelagibacter sp902534465	k__Bacteria;p__Proteobacteria;c__Alphaproteobacteria;o__SAR11_clade;f__Surface_1;g__?;s__?	0.31	1104587	30	188975	29.601	82	3688629	SWC-09	BATS ML	BATS Mixed Layer ~20% narB	31.07 N	-64.17 E	10	2009-07-01
AG-893-O16	d__Bacteria;p__Proteobacteria;c__Alphaproteobacteria;o__Pelagibacterales;f__Pelagibacteraceae;g__Pelagibacter;s__Pelagibacter sp902534735	k__Bacteria;p__Proteobacteria;c__Alphaproteobacteria;o__SAR11_clade;f__Surface_1;g__?;s__?	0.26	1174661	26	293767	29.4625	86	3278662	SWC-09	BATS ML	BATS Mixed Layer ~20% narB	31.07 N	-64.17 E	10	2009-07-01
AG-898-G21	d__Bacteria;p__Proteobacteria;c__Alphaproteobacteria;o__Pelagibacterales;f__Pelagibacteraceae;g__Pelagibacter;s__Pelagibacter sp902534735	k__Bacteria;p__Proteobacteria;c__Alphaproteobacteria;o__SAR11_clade;f__Surface_1;g__?;s__?	0.23	1149198	28	339861	29.2498	87	2824531	SWC-09	BATS ML	BATS Mixed Layer ~20% narB	31.07 N	-64.17 E	10	2009-07-01
AG-349-D19	d__Bacteria;p__Proteobacteria;c__Alphaproteobacteria;o__Pelagibacterales;f__Pelagibacteraceae;g__Pelagibacter;s__Pelagibacter sp902535745	k__Bacteria;p__Proteobacteria;c__Alphaproteobacteria;o__SAR11_clade;f__Surface_1;g__?;s__?	<0.5	919735	27	138382	29.6541	83	2717383	SWC-07	HOT ML	HOT Mixed Layer ~25% narB	23.75 N	-158.00 E	5	2009-08-01
AG-349-I05	d__Bacteria;p__Proteobacteria;c__Alphaproteobacteria;o__Pelagibacterales;f__Pelagibacteraceae;g__Pelagibacter;s__Pelagibacter sp902536765	k__Bacteria;p__Proteobacteria;c__Alphaproteobacteria;o__SAR11_clade;f__Surface_1;g__?;s__?	<0.5	1139341	20	265544	29.2614	90	2476558	SWC-07	HOT ML	HOT Mixed Layer ~25% narB	23.75 N	-158.00 E	5	2009-08-01
AG-359-N17	d__Bacteria;p__Proteobacteria;c__Alphaproteobacteria;o__Pelagibacterales;f__Pelagibacteraceae;g__Pelagibacter;s__Pelagibacter sp902537055	k__Bacteria;p__Proteobacteria;c__Alphaproteobacteria;o__SAR11_clade;f__Surface_1;g__?;s__?	<0.5	956239	42	218656	29.017	81	6714274	SWC-09	BATS ML	BATS Mixed Layer ~20% narB	31.07 N	-64.17 E	10	2009-07-01
AG-899-A06	d__Bacteria;p__Proteobacteria;c__Alphaproteobacteria;o__Pelagibacterales;f__Pelagibacteraceae;g__Pelagibacter;s__Pelagibacter sp902537055	k__Bacteria;p__Proteobacteria;c__Alphaproteobacteria;o__SAR11_clade;f__Surface_1;g__?;s__?	0.73	1215984	39	213059	29.0976	86	2909651	SWC-09	BATS ML	BATS Mixed Layer ~20% narB	31.07 N	-64.17 E	10	2009-07-01
AG-899-C17	d__Bacteria;p__Proteobacteria;c__Alphaproteobacteria;o__Pelagibacterales;f__Pelagibacteraceae;g__Pelagibacter;s__Pelagibacter sp902537555	k__Bacteria;p__Proteobacteria;c__Alphaproteobacteria;o__SAR11_clade;f__Surface_1;g__?;s__?	0.31	1113599	32	143118	29.1294	81	3033631	SWC-09	BATS ML	BATS Mixed Layer ~20% narB	31.07 N	-64.17 E	10	2009-07-01
AG-899-G02	d__Bacteria;p__Proteobacteria;c__Alphaproteobacteria;o__Pelagibacterales;f__Pelagibacteraceae;g__Pelagibacter;s__Pelagibacter sp902538495	k__Bacteria;p__Proteobacteria;c__Alphaproteobacteria;o__SAR11_clade;f__Surface_1;g__?;s__?	0.23	966357	26	179533	29.3638	83	2918800	SWC-09	BATS ML	BATS Mixed Layer ~20% narB	31.07 N	-64.17 E	10	2009-07-01
AG-917-B15	d__Bacteria;p__Proteobacteria;c__Alphaproteobacteria;o__Pelagibacterales;f__Pelagibacteraceae;g__Pelagibacter;s__Pelagibacter sp902538495	k__Bacteria;p__Proteobacteria;c__Alphaproteobacteria;o__SAR11_clade;f__Surface_1;g__?;s__?	0.26	958862	30	116648	29.7071	82	3220699	SWC-09	BATS ML	BATS Mixed Layer ~20% narB	31.07 N	-64.17 E	10	2009-07-01
AG-899-G03	d__Bacteria;p__Proteobacteria;c__Alphaproteobacteria;o__Pelagibacterales;f__Pelagibacteraceae;g__Pelagibacter;s__Pelagibacter sp902538525	k__Bacteria;p__Proteobacteria;c__Alphaproteobacteria;o__SAR11_clade;f__Surface_1;g__?;s__?	0.22	957889	43	209369	29.0604	88	2876670	SWC-09	BATS ML	BATS Mixed Layer ~20% narB	31.07 N	-64.17 E	10	2009-07-01
AG-349-O13	d__Bacteria;p__Proteobacteria;c__Alphaproteobacteria;o__Pelagibacterales;f__Pelagibacteraceae;g__Pelagibacter;s__Pelagibacter sp902538915	k__Bacteria;p__Proteobacteria;c__Alphaproteobacteria;o__SAR11_clade;f__Surface_1;g__?;s__?	<0.5	947620	24	553488	29.4093	83	2751389	SWC-07	HOT ML	HOT Mixed Layer ~25% narB	23.75 N	-158.00 E	5	2009-08-01
AG-899-J02	d__Bacteria;p__Proteobacteria;c__Alphaproteobacteria;o__Pelagibacterales;f__Pelagibacteraceae;g__Pelagibacter;s__Pelagibacter sp902539165	k__Bacteria;p__Proteobacteria;c__Alphaproteobacteria;o__SAR11_clade;f__Surface_1;g__?;s__?	0.22	1207928	26	266438	29.535	91	3132544	SWC-09	BATS ML	BATS Mixed Layer ~20% narB	31.07 N	-64.17 E	10	2009-07-01
AG-899-J23	d__Bacteria;p__Proteobacteria;c__Alphaproteobacteria;o__Pelagibacterales;f__Pelagibacteraceae;g__Pelagibacter;s__Pelagibacter sp902539445	k__Bacteria;p__Proteobacteria;c__Alphaproteobacteria;o__SAR11_clade;f__Surface_1;g__?;s__?	0.21	1104271	24	273902	29.3312	94	3431531	SWC-09	BATS ML	BATS Mixed Layer ~20% narB	31.07 N	-64.17 E	10	2009-07-01
AG-899-M07	d__Bacteria;p__Proteobacteria;c__Alphaproteobacteria;o__Pelagibacterales;f__Pelagibacteraceae;g__Pelagibacter;s__Pelagibacter sp902540235	k__Bacteria;p__Proteobacteria;c__Alphaproteobacteria;o__SAR11_clade;f__Surface_1;g__?;s__?	0.23	1164637	22	167490	29.6025	93	3020678	SWC-09	BATS ML	BATS Mixed Layer ~20% narB	31.07 N	-64.17 E	10	2009-07-01
AG-359-D09	d__Bacteria;p__Proteobacteria;c__Alphaproteobacteria;o__Pelagibacterales;f__Pelagibacteraceae;g__Pelagibacter;s__Pelagibacter sp902540275	k__Bacteria;p__Proteobacteria;c__Alphaproteobacteria;o__SAR11_clade;f__Surface_1;g__?;s__?	<0.5	1203901	19	201207	28.3145	92	6966637	SWC-09	BATS ML	BATS Mixed Layer ~20% narB	31.07 N	-64.17 E	10	2009-07-01
AG-899-N21	d__Bacteria;p__Proteobacteria;c__Alphaproteobacteria;o__Pelagibacterales;f__Pelagibacteraceae;g__Pelagibacter;s__Pelagibacter sp902540595	k__Bacteria;p__Proteobacteria;c__Alphaproteobacteria;o__SAR11_clade;f__Surface_1;g__?;s__?	0.31	1206609	37	159932	29.7714	85	3396470	SWC-09	BATS ML	BATS Mixed Layer ~20% narB	31.07 N	-64.17 E	10	2009-07-01
AG-904-F17	d__Bacteria;p__Proteobacteria;c__Alphaproteobacteria;o__Pelagibacterales;f__Pelagibacteraceae;g__Pelagibacter;s__Pelagibacter sp902540595	k__Bacteria;p__Proteobacteria;c__Alphaproteobacteria;o__SAR11_clade;f__Surface_1;g__?;s__?	0.28	1199650	24	348295	30.0278	95	3410336	SWC-09	BATS ML	BATS Mixed Layer ~20% narB	31.07 N	-64.17 E	10	2009-07-01
AG-359-G17	d__Bacteria;p__Proteobacteria;c__Alphaproteobacteria;o__Pelagibacterales;f__Pelagibacteraceae;g__Pelagibacter;s__Pelagibacter sp902541285	k__Bacteria;p__Proteobacteria;c__Alphaproteobacteria;o__SAR11_clade;f__Surface_1;g__?;s__?	<0.5	1164429	32	92350	28.9529	88	7078335	SWC-09	BATS ML	BATS Mixed Layer ~20% narB	31.07 N	-64.17 E	10	2009-07-01
AG-359-G18	d__Bacteria;p__Proteobacteria;c__Alphaproteobacteria;o__Pelagibacterales;f__Pelagibacteraceae;g__Pelagibacter;s__Pelagibacter sp902541315	k__Bacteria;p__Proteobacteria;c__Alphaproteobacteria;o__SAR11_clade;f__Surface_1;g__?;s__?	<0.5	1032735	35	192079	29.1876	89	7463795	SWC-09	BATS ML	BATS Mixed Layer ~20% narB	31.07 N	-64.17 E	10	2009-07-01
AG-894-K15	d__Bacteria;p__Proteobacteria;c__Alphaproteobacteria;o__Pelagibacterales;f__Pelagibacteraceae;g__Pelagibacter;s__Pelagibacter sp902541315	k__Bacteria;p__Proteobacteria;c__Alphaproteobacteria;o__SAR11_clade;f__Surface_1;g__?;s__?	0.2	1013316	32	260250	29.4652	80	3451147	SWC-09	BATS ML	BATS Mixed Layer ~20% narB	31.07 N	-64.17 E	10	2009-07-01
AG-904-L02	d__Bacteria;p__Proteobacteria;c__Alphaproteobacteria;o__Pelagibacterales;f__Pelagibacteraceae;g__Pelagibacter;s__Pelagibacter sp902541515	k__Bacteria;p__Proteobacteria;c__Alphaproteobacteria;o__SAR11_clade;f__Surface_1;g__?;s__?	0.32	1055860	38	171440	29.53	89	3219733	SWC-09	BATS ML	BATS Mixed Layer ~20% narB	31.07 N	-64.17 E	10	2009-07-01
AG-359-J06	d__Bacteria;p__Proteobacteria;c__Alphaproteobacteria;o__Pelagibacterales;f__Pelagibacteraceae;g__Pelagibacter;s__Pelagibacter sp902541745	k__Bacteria;p__Proteobacteria;c__Alphaproteobacteria;o__SAR11_clade;f__Surface_1;g__?;s__?	<0.5	1073355	55	117835	29.2333	82	6613019	SWC-09	BATS ML	BATS Mixed Layer ~20% narB	31.07 N	-64.17 E	10	2009-07-01
AG-897-O11	d__Bacteria;p__Proteobacteria;c__Alphaproteobacteria;o__Pelagibacterales;f__Pelagibacteraceae;g__Pelagibacter;s__Pelagibacter sp902541745	k__Bacteria;p__Proteobacteria;c__Alphaproteobacteria;o__SAR11_clade;f__Surface_1;g__?;s__?	0.27	1091099	35	169701	29.1228	81	3800803	SWC-09	BATS ML	BATS Mixed Layer ~20% narB	31.07 N	-64.17 E	10	2009-07-01
AG-893-M22	d__Bacteria;p__Proteobacteria;c__Alphaproteobacteria;o__Pelagibacterales;f__Pelagibacteraceae;g__Pelagibacter;s__Pelagibacter sp902543295	k__Bacteria;p__Proteobacteria;c__Alphaproteobacteria;o__SAR11_clade;f__Surface_1;g__?;s__?	0.29	1328457	21	435078	29.207	89	3018338	SWC-09	BATS ML	BATS Mixed Layer ~20% narB	31.07 N	-64.17 E	10	2009-07-01
AG-900-G16	d__Bacteria;p__Proteobacteria;c__Alphaproteobacteria;o__Pelagibacterales;f__Pelagibacteraceae;g__Pelagibacter;s__Pelagibacter sp902543295	k__Bacteria;p__Proteobacteria;c__Alphaproteobacteria;o__SAR11_clade;f__Surface_1;g__?;s__?	0.36	1309971	17	361958	29.2692	95	2669701	SWC-09	BATS ML	BATS Mixed Layer ~20% narB	31.07 N	-64.17 E	10	2009-07-01
AG-359-P18	d__Bacteria;p__Proteobacteria;c__Alphaproteobacteria;o__Pelagibacterales;f__Pelagibacteraceae;g__Pelagibacter;s__Pelagibacter sp902543375	k__Bacteria;p__Proteobacteria;c__Alphaproteobacteria;o__SAR11_clade;f__Surface_1;g__?;s__?	<0.5	1069946	20	227861	29.2201	91	6011411	SWC-09	BATS ML	BATS Mixed Layer ~20% narB	31.07 N	-64.17 E	10	2009-07-01
AG-900-G22	d__Bacteria;p__Proteobacteria;c__Alphaproteobacteria;o__Pelagibacterales;f__Pelagibacteraceae;g__Pelagibacter;s__Pelagibacter sp902543405	k__Bacteria;p__Proteobacteria;c__Alphaproteobacteria;o__SAR11_clade;f__Surface_1;g__?;s__?	0.25	1134754	37	197819	29.5075	84	2959853	SWC-09	BATS ML	BATS Mixed Layer ~20% narB	31.07 N	-64.17 E	10	2009-07-01
AG-900-I13	d__Bacteria;p__Proteobacteria;c__Alphaproteobacteria;o__Pelagibacterales;f__Pelagibacteraceae;g__Pelagibacter;s__Pelagibacter sp902543485	k__Bacteria;p__Proteobacteria;c__Alphaproteobacteria;o__SAR11_clade;f__Surface_1;g__?;s__?	1.27	1309552	21	282761	29.1315	99	2865478	SWC-09	BATS ML	BATS Mixed Layer ~20% narB	31.07 N	-64.17 E	10	2009-07-01
AG-900-I19	d__Bacteria;p__Proteobacteria;c__Alphaproteobacteria;o__Pelagibacterales;f__Pelagibacteraceae;g__Pelagibacter;s__Pelagibacter sp902543575	k__Bacteria;p__Proteobacteria;c__Alphaproteobacteria;o__SAR11_clade;f__Surface_1;g__?;s__?	0.32	1191560	33	174948	29.3545	96	2661961	SWC-09	BATS ML	BATS Mixed Layer ~20% narB	31.07 N	-64.17 E	10	2009-07-01
AG-900-K21	d__Bacteria;p__Proteobacteria;c__Alphaproteobacteria;o__Pelagibacterales;f__Pelagibacteraceae;g__Pelagibacter;s__Pelagibacter sp902544135	k__Bacteria;p__Proteobacteria;c__Alphaproteobacteria;o__SAR11_clade;f__Surface_1;g__?;s__?	0.27	1137313	22	231643	29.4558	96	2616433	SWC-09	BATS ML	BATS Mixed Layer ~20% narB	31.07 N	-64.17 E	10	2009-07-01
AG-908-F20	d__Bacteria;p__Proteobacteria;c__Alphaproteobacteria;o__Pelagibacterales;f__Pelagibacteraceae;g__Pelagibacter;s__Pelagibacter sp902544135	k__Bacteria;p__Proteobacteria;c__Alphaproteobacteria;o__SAR11_clade;f__Surface_1;g__?;s__?	0.34	1057415	27	384228	29.71	86	3837584	SWC-09	BATS ML	BATS Mixed Layer ~20% narB	31.07 N	-64.17 E	10	2009-07-01
AG-900-P18	d__Bacteria;p__Proteobacteria;c__Alphaproteobacteria;o__Pelagibacterales;f__Pelagibacteraceae;g__Pelagibacter;s__Pelagibacter sp902545405	k__Bacteria;p__Proteobacteria;c__Alphaproteobacteria;o__SAR11_clade;f__Surface_1;g__?;s__?	0.32	989062	34	199966	29.5107	81	2994568	SWC-09	BATS ML	BATS Mixed Layer ~20% narB	31.07 N	-64.17 E	10	2009-07-01
AG-901-A07	d__Bacteria;p__Proteobacteria;c__Alphaproteobacteria;o__Pelagibacterales;f__Pelagibacteraceae;g__Pelagibacter;s__Pelagibacter sp902545635	k__Bacteria;p__Proteobacteria;c__Alphaproteobacteria;o__SAR11_clade;f__Surface_1;g__?;s__?	0.29	1147963	30	157683	29.4145	86	2552310	SWC-09	BATS ML	BATS Mixed Layer ~20% narB	31.07 N	-64.17 E	10	2009-07-01
AG-901-I06	d__Bacteria;p__Proteobacteria;c__Alphaproteobacteria;o__Pelagibacterales;f__Pelagibacteraceae;g__Pelagibacter;s__Pelagibacter sp902547535	k__Bacteria;p__Proteobacteria;c__Alphaproteobacteria;o__SAR11_clade;f__Surface_1;g__?;s__?	0.34	1279909	10	529711	29.4409	85	3243526	SWC-09	BATS ML	BATS Mixed Layer ~20% narB	31.07 N	-64.17 E	10	2009-07-01
AG-365-C14	d__Bacteria;p__Proteobacteria;c__Alphaproteobacteria;o__Pelagibacterales;f__Pelagibacteraceae;g__Pelagibacter;s__Pelagibacter sp902550805	k__Bacteria;p__Proteobacteria;c__Alphaproteobacteria;o__SAR11_clade;f__Surface_1;g__?;s__?	<0.5	1078735	29	176776	28.2645	85	2796476	SWC-10	BATS DCM	BATS DCM region >30% narB	31.07 N	-64.17 E	100	2009-11-01
AG-903-K07	d__Bacteria;p__Proteobacteria;c__Alphaproteobacteria;o__Pelagibacterales;f__Pelagibacteraceae;g__Pelagibacter;s__Pelagibacter sp902551755	k__Bacteria;p__Proteobacteria;c__Alphaproteobacteria;o__SAR11_clade;f__Surface_1;g__?;s__?	0.25	1070994	12	469591	29.5128	90	5370641	SWC-09	BATS ML	BATS Mixed Layer ~20% narB	31.07 N	-64.17 E	10	2009-07-01
AG-903-L07	d__Bacteria;p__Proteobacteria;c__Alphaproteobacteria;o__Pelagibacterales;f__Pelagibacteraceae;g__Pelagibacter;s__Pelagibacter sp902551985	k__Bacteria;p__Proteobacteria;c__Alphaproteobacteria;o__SAR11_clade;f__Surface_1;g__?;s__?	0.4	1255748	21	273403	29.5177	95	5841119	SWC-09	BATS ML	BATS Mixed Layer ~20% narB	31.07 N	-64.17 E	10	2009-07-01
AG-903-O08	d__Bacteria;p__Proteobacteria;c__Alphaproteobacteria;o__Pelagibacterales;f__Pelagibacteraceae;g__Pelagibacter;s__Pelagibacter sp902552805	k__Bacteria;p__Proteobacteria;c__Alphaproteobacteria;o__SAR11_clade;f__Surface_1;g__?;s__?	0.24	1072515	22	149844	29.4476	85	4519981	SWC-09	BATS ML	BATS Mixed Layer ~20% narB	31.07 N	-64.17 E	10	2009-07-01
AG-365-L04	d__Bacteria;p__Proteobacteria;c__Alphaproteobacteria;o__Pelagibacterales;f__Pelagibacteraceae;g__Pelagibacter;s__Pelagibacter sp902552985	k__Bacteria;p__Proteobacteria;c__Alphaproteobacteria;o__SAR11_clade;f__Surface_1;g__?;s__?	<0.5	1032038	23	189560	28.13	80	2674949	SWC-10	BATS DCM	BATS DCM region >30% narB	31.07 N	-64.17 E	100	2009-11-01
AG-904-G21	d__Bacteria;p__Proteobacteria;c__Alphaproteobacteria;o__Pelagibacterales;f__Pelagibacteraceae;g__Pelagibacter;s__Pelagibacter sp902555275	k__Bacteria;p__Proteobacteria;c__Alphaproteobacteria;o__SAR11_clade;f__Surface_1;g__?;s__?	0.25	1229387	32	191885	29.5435	87	3339874	SWC-09	BATS ML	BATS Mixed Layer ~20% narB	31.07 N	-64.17 E	10	2009-07-01
AG-390-C17	d__Bacteria;p__Proteobacteria;c__Alphaproteobacteria;o__Pelagibacterales;f__Pelagibacteraceae;g__Pelagibacter;s__Pelagibacter sp902555435	k__Bacteria;p__Proteobacteria;c__Alphaproteobacteria;o__SAR11_clade;f__Surface_1;g__?;s__?	<0.5	1292976	24	283344	29.3674	93	2861374	SWC-11	GEOTRACES	Northern edge of Sargasso Sea	36.20 N	-53.31 E	10	2010-05-01
AG-390-C19	d__Bacteria;p__Proteobacteria;c__Alphaproteobacteria;o__Pelagibacterales;f__Pelagibacteraceae;g__Pelagibacter;s__Pelagibacter sp902555465	k__Bacteria;p__Proteobacteria;c__Alphaproteobacteria;o__SAR11_clade;f__Surface_1;g__?;s__?	<0.5	1164792	39	100162	28.766	95	2666865	SWC-11	GEOTRACES	Northern edge of Sargasso Sea	36.20 N	-53.31 E	10	2010-05-01
AG-426-F11	d__Bacteria;p__Proteobacteria;c__Alphaproteobacteria;o__Pelagibacterales;f__Pelagibacteraceae;g__Pelagibacter;s__Pelagibacter sp902555585	k__Bacteria;p__Proteobacteria;c__Alphaproteobacteria;o__SAR11_clade;f__Surface_1;g__?;s__?	<0.5	1098530	42	135725	29.7093	80	2694518	SWC-15	GEOTRACES	Off the North American Shelf, SE of WHOI	38.32 N	-68.87 E	90	2011-11-01
AG-893-L07	d__Bacteria;p__Proteobacteria;c__Alphaproteobacteria;o__Pelagibacterales;f__Pelagibacteraceae;g__Pelagibacter;s__Pelagibacter sp902555585	k__Bacteria;p__Proteobacteria;c__Alphaproteobacteria;o__SAR11_clade;f__Surface_1;g__?;s__?	0.32	1318445	17	409650	29.525	92	2741884	SWC-09	BATS ML	BATS Mixed Layer ~20% narB	31.07 N	-64.17 E	10	2009-07-01
AG-904-K03	d__Bacteria;p__Proteobacteria;c__Alphaproteobacteria;o__Pelagibacterales;f__Pelagibacteraceae;g__Pelagibacter;s__Pelagibacter sp902555585	k__Bacteria;p__Proteobacteria;c__Alphaproteobacteria;o__SAR11_clade;f__Surface_1;g__?;s__?	0.38	1348513	26	307964	29.5404	98	3206478	SWC-09	BATS ML	BATS Mixed Layer ~20% narB	31.07 N	-64.17 E	10	2009-07-01
AG-910-J22	d__Bacteria;p__Proteobacteria;c__Alphaproteobacteria;o__Pelagibacterales;f__Pelagibacteraceae;g__Pelagibacter;s__Pelagibacter sp902555585	k__Bacteria;p__Proteobacteria;c__Alphaproteobacteria;o__SAR11_clade;f__Surface_1;g__?;s__?	0.34	1096647	36	186782	29.7511	81	3982492	SWC-09	BATS ML	BATS Mixed Layer ~20% narB	31.07 N	-64.17 E	10	2009-07-01
AG-390-D05	d__Bacteria;p__Proteobacteria;c__Alphaproteobacteria;o__Pelagibacterales;f__Pelagibacteraceae;g__Pelagibacter;s__Pelagibacter sp902555665	k__Bacteria;p__Proteobacteria;c__Alphaproteobacteria;o__SAR11_clade;f__Surface_1;g__?;s__?	<0.5	1067304	45	114307	29.3937	90	3249855	SWC-11	GEOTRACES	Northern edge of Sargasso Sea	36.20 N	-53.31 E	10	2010-05-01
AG-390-E04	d__Bacteria;p__Proteobacteria;c__Alphaproteobacteria;o__Pelagibacterales;f__Pelagibacteraceae;g__Pelagibacter;s__Pelagibacter sp902555945	k__Bacteria;p__Proteobacteria;c__Alphaproteobacteria;o__SAR11_clade;f__Surface_1;g__?;s__?	<0.5	1139467	26	141258	28.5354	89	2833161	SWC-11	GEOTRACES	Northern edge of Sargasso Sea	36.20 N	-53.31 E	10	2010-05-01
AG-390-E21	d__Bacteria;p__Proteobacteria;c__Alphaproteobacteria;o__Pelagibacterales;f__Pelagibacteraceae;g__Pelagibacter;s__Pelagibacter sp902556265	k__Bacteria;p__Proteobacteria;c__Alphaproteobacteria;o__SAR11_clade;f__Surface_1;g__?;s__?	<0.5	1005223	37	180128	28.715	80	2723816	SWC-11	GEOTRACES	Northern edge of Sargasso Sea	36.20 N	-53.31 E	10	2010-05-01
AG-390-G11	d__Bacteria;p__Proteobacteria;c__Alphaproteobacteria;o__Pelagibacterales;f__Pelagibacteraceae;g__Pelagibacter;s__Pelagibacter sp902556905	k__Bacteria;p__Proteobacteria;c__Alphaproteobacteria;o__SAR11_clade;f__Surface_1;g__?;s__?	<0.5	1275792	42	187271	29.4464	84	2908914	SWC-11	GEOTRACES	Northern edge of Sargasso Sea	36.20 N	-53.31 E	10	2010-05-01
AG-390-G23	d__Bacteria;p__Proteobacteria;c__Alphaproteobacteria;o__Pelagibacterales;f__Pelagibacteraceae;g__Pelagibacter;s__Pelagibacter sp902557155	k__Bacteria;p__Proteobacteria;c__Alphaproteobacteria;o__SAR11_clade;f__Surface_1;g__?;s__?	<0.5	1269898	22	326689	29.248	93	3395840	SWC-11	GEOTRACES	Northern edge of Sargasso Sea	36.20 N	-53.31 E	10	2010-05-01
AG-905-A07	d__Bacteria;p__Proteobacteria;c__Alphaproteobacteria;o__Pelagibacterales;f__Pelagibacteraceae;g__Pelagibacter;s__Pelagibacter sp902557215	k__Bacteria;p__Proteobacteria;c__Alphaproteobacteria;o__SAR11_clade;f__Surface_1;g__?;s__?	0.19	1120211	24	257857	29.2781	92	4873023	SWC-09	BATS ML	BATS Mixed Layer ~20% narB	31.07 N	-64.17 E	10	2009-07-01
AG-390-I17	d__Bacteria;p__Proteobacteria;c__Alphaproteobacteria;o__Pelagibacterales;f__Pelagibacteraceae;g__Pelagibacter;s__Pelagibacter sp902557235	k__Bacteria;p__Proteobacteria;c__Alphaproteobacteria;o__SAR11_clade;f__Surface_1;g__?;s__?	<0.5	1007122	34	224630	29.0226	82	2771524	SWC-11	GEOTRACES	Northern edge of Sargasso Sea	36.20 N	-53.31 E	10	2010-05-01
AG-390-I22	d__Bacteria;p__Proteobacteria;c__Alphaproteobacteria;o__Pelagibacterales;f__Pelagibacteraceae;g__Pelagibacter;s__Pelagibacter sp902557385	k__Bacteria;p__Proteobacteria;c__Alphaproteobacteria;o__SAR11_clade;f__Surface_1;g__?;s__?	<0.5	959851	39	241839	28.8274	86	2722561	SWC-11	GEOTRACES	Northern edge of Sargasso Sea	36.20 N	-53.31 E	10	2010-05-01
AG-896-D15	d__Bacteria;p__Proteobacteria;c__Alphaproteobacteria;o__Pelagibacterales;f__Pelagibacteraceae;g__Pelagibacter;s__Pelagibacter sp902558435	k__Bacteria;p__Proteobacteria;c__Alphaproteobacteria;o__SAR11_clade;f__Surface_1;g__?;s__?	0.28	1074969	40	199044	29.5526	86	3167112	SWC-09	BATS ML	BATS Mixed Layer ~20% narB	31.07 N	-64.17 E	10	2009-07-01
AG-905-E11	d__Bacteria;p__Proteobacteria;c__Alphaproteobacteria;o__Pelagibacterales;f__Pelagibacteraceae;g__Pelagibacter;s__Pelagibacter sp902558435	k__Bacteria;p__Proteobacteria;c__Alphaproteobacteria;o__SAR11_clade;f__Surface_1;g__?;s__?	0.34	1320466	28	294918	29.2859	93	5053178	SWC-09	BATS ML	BATS Mixed Layer ~20% narB	31.07 N	-64.17 E	10	2009-07-01
AG-913-O18	d__Bacteria;p__Proteobacteria;c__Alphaproteobacteria;o__Pelagibacterales;f__Pelagibacteraceae;g__Pelagibacter;s__Pelagibacter sp902558435	k__Bacteria;p__Proteobacteria;c__Alphaproteobacteria;o__SAR11_clade;f__Surface_1;g__?;s__?	0.42	1198263	36	185755	29.3566	83	3902186	SWC-09	BATS ML	BATS Mixed Layer ~20% narB	31.07 N	-64.17 E	10	2009-07-01
AG-390-L16	d__Bacteria;p__Proteobacteria;c__Alphaproteobacteria;o__Pelagibacterales;f__Pelagibacteraceae;g__Pelagibacter;s__Pelagibacter sp902558545	k__Bacteria;p__Proteobacteria;c__Alphaproteobacteria;o__SAR11_clade;f__Surface_1;g__?;s__?	<0.5	1092299	56	97533	29.4951	85	2861822	SWC-11	GEOTRACES	Northern edge of Sargasso Sea	36.20 N	-53.31 E	10	2010-05-01
AG-390-M02	d__Bacteria;p__Proteobacteria;c__Alphaproteobacteria;o__Pelagibacterales;f__Pelagibacteraceae;g__Pelagibacter;s__Pelagibacter sp902558705	k__Bacteria;p__Proteobacteria;c__Alphaproteobacteria;o__SAR11_clade;f__Surface_1;g__?;s__?	<0.5	986325	41	169891	29.0657	82	3171605	SWC-11	GEOTRACES	Northern edge of Sargasso Sea	36.20 N	-53.31 E	10	2010-05-01
AG-349-E20	d__Bacteria;p__Proteobacteria;c__Alphaproteobacteria;o__Pelagibacterales;f__Pelagibacteraceae;g__Pelagibacter;s__Pelagibacter sp902558815	k__Bacteria;p__Proteobacteria;c__Alphaproteobacteria;o__SAR11_clade;f__Surface_1;g__?;s__?	<0.5	864300	36	104575	28.886	80	3226705	SWC-07	HOT ML	HOT Mixed Layer ~25% narB	23.75 N	-158.00 E	5	2009-08-01
AG-390-M07	d__Bacteria;p__Proteobacteria;c__Alphaproteobacteria;o__Pelagibacterales;f__Pelagibacteraceae;g__Pelagibacter;s__Pelagibacter sp902558815	k__Bacteria;p__Proteobacteria;c__Alphaproteobacteria;o__SAR11_clade;f__Surface_1;g__?;s__?	<0.5	1105900	25	346917	28.6836	81	3046492	SWC-11	GEOTRACES	Northern edge of Sargasso Sea	36.20 N	-53.31 E	10	2010-05-01
AG-390-M14	d__Bacteria;p__Proteobacteria;c__Alphaproteobacteria;o__Pelagibacterales;f__Pelagibacteraceae;g__Pelagibacter;s__Pelagibacter sp902558835	k__Bacteria;p__Proteobacteria;c__Alphaproteobacteria;o__SAR11_clade;f__Surface_1;g__?;s__?	<0.5	1085051	43	178944	29.1321	90	2814553	SWC-11	GEOTRACES	Northern edge of Sargasso Sea	36.20 N	-53.31 E	10	2010-05-01
AG-905-M05	d__Bacteria;p__Proteobacteria;c__Alphaproteobacteria;o__Pelagibacterales;f__Pelagibacteraceae;g__Pelagibacter;s__Pelagibacter sp902560075	k__Bacteria;p__Proteobacteria;c__Alphaproteobacteria;o__SAR11_clade;f__Surface_1;g__?;s__?	0.3	1177254	20	365125	29.0558	96	5538546	SWC-09	BATS ML	BATS Mixed Layer ~20% narB	31.07 N	-64.17 E	10	2009-07-01
AG-894-J16	d__Bacteria;p__Proteobacteria;c__Alphaproteobacteria;o__Pelagibacterales;f__Pelagibacteraceae;g__Pelagibacter;s__Pelagibacter sp902560185	k__Bacteria;p__Proteobacteria;c__Alphaproteobacteria;o__SAR11_clade;f__Surface_1;g__?;s__?	0.28	897356	27	168622	29.9537	80	3416600	SWC-09	BATS ML	BATS Mixed Layer ~20% narB	31.07 N	-64.17 E	10	2009-07-01
AG-905-M18	d__Bacteria;p__Proteobacteria;c__Alphaproteobacteria;o__Pelagibacterales;f__Pelagibacteraceae;g__Pelagibacter;s__Pelagibacter sp902560185	k__Bacteria;p__Proteobacteria;c__Alphaproteobacteria;o__SAR11_clade;f__Surface_1;g__?;s__?	0.24	903251	44	150380	29.7614	80	5967417	SWC-09	BATS ML	BATS Mixed Layer ~20% narB	31.07 N	-64.17 E	10	2009-07-01
AG-404-B06	d__Bacteria;p__Proteobacteria;c__Alphaproteobacteria;o__Pelagibacterales;f__Pelagibacteraceae;g__Pelagibacter;s__Pelagibacter sp902560565	k__Bacteria;p__Proteobacteria;c__Alphaproteobacteria;o__SAR11_clade;f__Surface_1;g__?;s__?	<0.5	1086069	28	230634	29.1321	85	4999377	SWC-08	HOT DCM	HOT DCM region >30% narB (HLII and LLI)	23.75 N	-158.00 E	100	2009-11-01
AG-404-B04	d__Bacteria;p__Proteobacteria;c__Alphaproteobacteria;o__Pelagibacterales;f__Pelagibacteraceae;g__Pelagibacter;s__Pelagibacter sp902560625	k__Bacteria;p__Proteobacteria;c__Alphaproteobacteria;o__SAR11_clade;f__Surface_1;g__?;s__?	<0.5	1067204	26	218343	28.8262	86	4819216	SWC-08	HOT DCM	HOT DCM region >30% narB (HLII and LLI)	23.75 N	-158.00 E	100	2009-11-01
AG-365-P03	d__Bacteria;p__Proteobacteria;c__Alphaproteobacteria;o__Pelagibacterales;f__Pelagibacteraceae;g__Pelagibacter;s__Pelagibacter sp902560685	k__Bacteria;p__Proteobacteria;c__Alphaproteobacteria;o__SAR11_clade;f__Surface_1;g__?;s__?	<0.5	1097152	36	123966	28.5002	83	2715234	SWC-10	BATS DCM	BATS DCM region >30% narB	31.07 N	-64.17 E	100	2009-11-01
AG-905-P05	d__Bacteria;p__Proteobacteria;c__Alphaproteobacteria;o__Pelagibacterales;f__Pelagibacteraceae;g__Pelagibacter;s__Pelagibacter sp902560805	k__Bacteria;p__Proteobacteria;c__Alphaproteobacteria;o__SAR11_clade;f__Surface_1;g__?;s__?	0.35	1211492	27	356197	29.2783	84	4568445	SWC-09	BATS ML	BATS Mixed Layer ~20% narB	31.07 N	-64.17 E	10	2009-07-01
AG-404-C02	d__Bacteria;p__Proteobacteria;c__Alphaproteobacteria;o__Pelagibacterales;f__Pelagibacteraceae;g__Pelagibacter;s__Pelagibacter sp902560815	k__Bacteria;p__Proteobacteria;c__Alphaproteobacteria;o__SAR11_clade;f__Surface_1;g__?;s__?	<0.5	1104297	36	113838	28.3302	88	4536472	SWC-08	HOT DCM	HOT DCM region >30% narB (HLII and LLI)	23.75 N	-158.00 E	100	2009-11-01
AG-907-A11	d__Bacteria;p__Proteobacteria;c__Alphaproteobacteria;o__Pelagibacterales;f__Pelagibacteraceae;g__Pelagibacter;s__Pelagibacter sp902561095	k__Bacteria;p__Proteobacteria;c__Alphaproteobacteria;o__SAR11_clade;f__Surface_1;g__?;s__?	0.24	972835	38	171255	30.0545	81	4062715	SWC-09	BATS ML	BATS Mixed Layer ~20% narB	31.07 N	-64.17 E	10	2009-07-01
AG-907-C09	d__Bacteria;p__Proteobacteria;c__Alphaproteobacteria;o__Pelagibacterales;f__Pelagibacteraceae;g__Pelagibacter;s__Pelagibacter sp902561765	k__Bacteria;p__Proteobacteria;c__Alphaproteobacteria;o__SAR11_clade;f__Surface_1;g__?;s__?	0.34	1213573	36	203691	29.1796	82	5523027	SWC-09	BATS ML	BATS Mixed Layer ~20% narB	31.07 N	-64.17 E	10	2009-07-01
AG-907-E04	d__Bacteria;p__Proteobacteria;c__Alphaproteobacteria;o__Pelagibacterales;f__Pelagibacteraceae;g__Pelagibacter;s__Pelagibacter sp902562205	k__Bacteria;p__Proteobacteria;c__Alphaproteobacteria;o__SAR11_clade;f__Surface_1;g__?;s__?	0.25	1027610	26	180523	29.65	92	5058731	SWC-09	BATS ML	BATS Mixed Layer ~20% narB	31.07 N	-64.17 E	10	2009-07-01
AG-404-P13	d__Bacteria;p__Proteobacteria;c__Alphaproteobacteria;o__Pelagibacterales;f__Pelagibacteraceae;g__Pelagibacter;s__Pelagibacter sp902562645	k__Bacteria;p__Proteobacteria;c__Alphaproteobacteria;o__SAR11_clade;f__Surface_1;g__?;s__?	<0.5	1170960	36	229549	29.3239	83	4729050	SWC-08	HOT DCM	HOT DCM region >30% narB (HLII and LLI)	23.75 N	-158.00 E	100	2009-11-01
AG-907-F09	d__Bacteria;p__Proteobacteria;c__Alphaproteobacteria;o__Pelagibacterales;f__Pelagibacteraceae;g__Pelagibacter;s__Pelagibacter sp902562645	k__Bacteria;p__Proteobacteria;c__Alphaproteobacteria;o__SAR11_clade;f__Surface_1;g__?;s__?	0.3	1215757	38	146977	29.2652	89	5419579	SWC-09	BATS ML	BATS Mixed Layer ~20% narB	31.07 N	-64.17 E	10	2009-07-01
AG-404-J20	d__Bacteria;p__Proteobacteria;c__Alphaproteobacteria;o__Pelagibacterales;f__Pelagibacteraceae;g__Pelagibacter;s__Pelagibacter sp902562875	k__Bacteria;p__Proteobacteria;c__Alphaproteobacteria;o__SAR11_clade;f__Surface_1;g__?;s__?	<0.5	1068550	27	197147	28.8017	87	4447538	SWC-08	HOT DCM	HOT DCM region >30% narB (HLII and LLI)	23.75 N	-158.00 E	100	2009-11-01
AG-404-O18	d__Bacteria;p__Proteobacteria;c__Alphaproteobacteria;o__Pelagibacterales;f__Pelagibacteraceae;g__Pelagibacter;s__Pelagibacter sp902564245	k__Bacteria;p__Proteobacteria;c__Alphaproteobacteria;o__SAR11_clade;f__Surface_1;g__?;s__?	<0.5	1021389	38	150711	27.6779	86	5135167	SWC-08	HOT DCM	HOT DCM region >30% narB (HLII and LLI)	23.75 N	-158.00 E	100	2009-11-01
AG-907-M07	d__Bacteria;p__Proteobacteria;c__Alphaproteobacteria;o__Pelagibacterales;f__Pelagibacteraceae;g__Pelagibacter;s__Pelagibacter sp902564385	k__Bacteria;p__Proteobacteria;c__Alphaproteobacteria;o__SAR11_clade;f__Surface_1;g__?;s__?	0.38	1080287	28	272321	29.4026	87	4281664	SWC-09	BATS ML	BATS Mixed Layer ~20% narB	31.07 N	-64.17 E	10	2009-07-01
AG-404-P20	d__Bacteria;p__Proteobacteria;c__Alphaproteobacteria;o__Pelagibacterales;f__Pelagibacteraceae;g__Pelagibacter;s__Pelagibacter sp902564565	k__Bacteria;p__Proteobacteria;c__Alphaproteobacteria;o__SAR11_clade;f__Surface_1;g__?;s__?	<0.5	1058654	34	198508	28.7188	87	5428799	SWC-08	HOT DCM	HOT DCM region >30% narB (HLII and LLI)	23.75 N	-158.00 E	100	2009-11-01
AG-410-K05	d__Bacteria;p__Proteobacteria;c__Alphaproteobacteria;o__Pelagibacterales;f__Pelagibacteraceae;g__Pelagibacter;s__Pelagibacter sp902565935	k__Bacteria;p__Proteobacteria;c__Alphaproteobacteria;o__SAR11_clade;f__Surface_1;g__?;s__?	<0.5	1094908	34	134357	28.7368	87	3557534	SWC-13	GEOTRACES	North Equatorial Current	9.55 N	-50.47 E	100	2010-06-01
AG-430-K05	d__Bacteria;p__Proteobacteria;c__Alphaproteobacteria;o__Pelagibacterales;f__Pelagibacteraceae;g__Pelagibacter;s__Pelagibacter sp902565935	k__Bacteria;p__Proteobacteria;c__Alphaproteobacteria;o__SAR11_clade;f__Surface_1;g__?;s__?	<0.5	921526	49	97822	29.0083	81	2855028	SWC-16	GEOTRACES	Over Mid-Atlantic Ridge	26.14 N	-44.83 E	90	2011-11-01
AG-410-L19	d__Bacteria;p__Proteobacteria;c__Alphaproteobacteria;o__Pelagibacterales;f__Pelagibacteraceae;g__Pelagibacter;s__Pelagibacter sp902566365	k__Bacteria;p__Proteobacteria;c__Alphaproteobacteria;o__SAR11_clade;f__Surface_1;g__?;s__?	<0.5	1074421	20	163202	28.8517	96	4755104	SWC-13	GEOTRACES	North Equatorial Current	9.55 N	-50.47 E	100	2010-06-01
AG-410-O02	d__Bacteria;p__Proteobacteria;c__Alphaproteobacteria;o__Pelagibacterales;f__Pelagibacteraceae;g__Pelagibacter;s__Pelagibacter sp902566705	k__Bacteria;p__Proteobacteria;c__Alphaproteobacteria;o__SAR11_clade;f__Surface_1;g__?;s__?	<0.5	1117333	37	186022	29.2843	91	3095125	SWC-13	GEOTRACES	North Equatorial Current	9.55 N	-50.47 E	100	2010-06-01
AG-410-O14	d__Bacteria;p__Proteobacteria;c__Alphaproteobacteria;o__Pelagibacterales;f__Pelagibacteraceae;g__Pelagibacter;s__Pelagibacter sp902566775	k__Bacteria;p__Proteobacteria;c__Alphaproteobacteria;o__SAR11_clade;f__Surface_1;g__?;s__?	<0.5	995794	40	129844	28.6939	82	4097624	SWC-13	GEOTRACES	North Equatorial Current	9.55 N	-50.47 E	100	2010-06-01
AG-908-F18	d__Bacteria;p__Proteobacteria;c__Alphaproteobacteria;o__Pelagibacterales;f__Pelagibacteraceae;g__Pelagibacter;s__Pelagibacter sp902567045	k__Bacteria;p__Proteobacteria;c__Alphaproteobacteria;o__SAR11_clade;f__Surface_1;g__?;s__?	0.31	1180729	27	212865	29.7257	81	4108980	SWC-09	BATS ML	BATS Mixed Layer ~20% narB	31.07 N	-64.17 E	10	2009-07-01
AG-912-E13	d__Bacteria;p__Proteobacteria;c__Alphaproteobacteria;o__Pelagibacterales;f__Pelagibacteraceae;g__Pelagibacter;s__Pelagibacter sp902567045	k__Bacteria;p__Proteobacteria;c__Alphaproteobacteria;o__SAR11_clade;f__Surface_1;g__?;s__?	0.29	914654	40	113943	29.5646	80	3643598	SWC-09	BATS ML	BATS Mixed Layer ~20% narB	31.07 N	-64.17 E	10	2009-07-01
AG-414-B08	d__Bacteria;p__Proteobacteria;c__Alphaproteobacteria;o__Pelagibacterales;f__Pelagibacteraceae;g__Pelagibacter;s__Pelagibacter sp902567235	k__Bacteria;p__Proteobacteria;c__Alphaproteobacteria;o__SAR11_clade;f__Surface_1;g__?;s__?	<0.5	1126983	39	163654	28.6321	89	3456448	SWC-12	GEOTRACES	SW edge of Sargosso Sea, N of Puerto Rico	24.71 N	24.71 N	100	2010-06-01
AG-414-F21	d__Bacteria;p__Proteobacteria;c__Alphaproteobacteria;o__Pelagibacterales;f__Pelagibacteraceae;g__Pelagibacter;s__Pelagibacter sp902568235	k__Bacteria;p__Proteobacteria;c__Alphaproteobacteria;o__SAR11_clade;f__Surface_1;g__?;s__?	<0.5	1119665	32	219870	28.5334	82	4027929	SWC-12	GEOTRACES	SW edge of Sargosso Sea, N of Puerto Rico	24.71 N	24.71 N	100	2010-06-01
AG-414-K15	d__Bacteria;p__Proteobacteria;c__Alphaproteobacteria;o__Pelagibacterales;f__Pelagibacteraceae;g__Pelagibacter;s__Pelagibacter sp902569245	k__Bacteria;p__Proteobacteria;c__Alphaproteobacteria;o__SAR11_clade;f__Surface_1;g__?;s__?	<0.5	1047474	31	239377	29.7728	80	3595866	SWC-12	GEOTRACES	SW edge of Sargosso Sea, N of Puerto Rico	24.71 N	24.71 N	100	2010-06-01
AG-414-L04	d__Bacteria;p__Proteobacteria;c__Alphaproteobacteria;o__Pelagibacterales;f__Pelagibacteraceae;g__Pelagibacter;s__Pelagibacter sp902569405	k__Bacteria;p__Proteobacteria;c__Alphaproteobacteria;o__SAR11_clade;f__Surface_1;g__?;s__?	<0.5	1212848	20	521578	28.4694	99	3239276	SWC-12	GEOTRACES	SW edge of Sargosso Sea, N of Puerto Rico	24.71 N	24.71 N	100	2010-06-01
AG-414-O09	d__Bacteria;p__Proteobacteria;c__Alphaproteobacteria;o__Pelagibacterales;f__Pelagibacteraceae;g__Pelagibacter;s__Pelagibacter sp902570125	k__Bacteria;p__Proteobacteria;c__Alphaproteobacteria;o__SAR11_clade;f__Surface_1;g__?;s__?	<0.5	1265326	38	190988	29.5085	89	3163097	SWC-12	GEOTRACES	SW edge of Sargosso Sea, N of Puerto Rico	24.71 N	24.71 N	100	2010-06-01
AG-909-E04	d__Bacteria;p__Proteobacteria;c__Alphaproteobacteria;o__Pelagibacterales;f__Pelagibacteraceae;g__Pelagibacter;s__Pelagibacter sp902570425	k__Bacteria;p__Proteobacteria;c__Alphaproteobacteria;o__SAR11_clade;f__Surface_1;g__?;s__?	0.19	922378	23	262501	28.7868	82	2500885	SWC-09	BATS ML	BATS Mixed Layer ~20% narB	31.07 N	-64.17 E	10	2009-07-01
AG-898-J19	d__Bacteria;p__Proteobacteria;c__Alphaproteobacteria;o__Pelagibacterales;f__Pelagibacteraceae;g__Pelagibacter;s__Pelagibacter sp902570695	k__Bacteria;p__Proteobacteria;c__Alphaproteobacteria;o__SAR11_clade;f__Surface_1;g__?;s__?	0.19	1095549	22	238385	29.365	89	3073012	SWC-09	BATS ML	BATS Mixed Layer ~20% narB	31.07 N	-64.17 E	10	2009-07-01
AG-909-F14	d__Bacteria;p__Proteobacteria;c__Alphaproteobacteria;o__Pelagibacterales;f__Pelagibacteraceae;g__Pelagibacter;s__Pelagibacter sp902570695	k__Bacteria;p__Proteobacteria;c__Alphaproteobacteria;o__SAR11_clade;f__Surface_1;g__?;s__?	0.35	1300591	27	301691	29.219	98	3546243	SWC-09	BATS ML	BATS Mixed Layer ~20% narB	31.07 N	-64.17 E	10	2009-07-01
AG-912-I02	d__Bacteria;p__Proteobacteria;c__Alphaproteobacteria;o__Pelagibacterales;f__Pelagibacteraceae;g__Pelagibacter;s__Pelagibacter sp902570695	k__Bacteria;p__Proteobacteria;c__Alphaproteobacteria;o__SAR11_clade;f__Surface_1;g__?;s__?	0.27	1329628	25	552676	29.2711	93	3851322	SWC-09	BATS ML	BATS Mixed Layer ~20% narB	31.07 N	-64.17 E	10	2009-07-01
AG-914-L03	d__Bacteria;p__Proteobacteria;c__Alphaproteobacteria;o__Pelagibacterales;f__Pelagibacteraceae;g__Pelagibacter;s__Pelagibacter sp902570695	k__Bacteria;p__Proteobacteria;c__Alphaproteobacteria;o__SAR11_clade;f__Surface_1;g__?;s__?	0.29	1099116	44	217008	29.4714	83	2018026	SWC-09	BATS ML	BATS Mixed Layer ~20% narB	31.07 N	-64.17 E	10	2009-07-01
AG-909-I04	d__Bacteria;p__Proteobacteria;c__Alphaproteobacteria;o__Pelagibacterales;f__Pelagibacteraceae;g__Pelagibacter;s__Pelagibacter sp902570915	k__Bacteria;p__Proteobacteria;c__Alphaproteobacteria;o__SAR11_clade;f__Surface_1;g__?;s__?	0.19	948516	37	170045	29.7904	80	3354650	SWC-09	BATS ML	BATS Mixed Layer ~20% narB	31.07 N	-64.17 E	10	2009-07-01
AG-909-G08	d__Bacteria;p__Proteobacteria;c__Alphaproteobacteria;o__Pelagibacterales;f__Pelagibacteraceae;g__Pelagibacter;s__Pelagibacter sp902571015	k__Bacteria;p__Proteobacteria;c__Alphaproteobacteria;o__SAR11_clade;f__Surface_1;g__?;s__?	0.27	1120457	22	263395	29.1335	92	3199703	SWC-09	BATS ML	BATS Mixed Layer ~20% narB	31.07 N	-64.17 E	10	2009-07-01
AG-422-B19	d__Bacteria;p__Proteobacteria;c__Alphaproteobacteria;o__Pelagibacterales;f__Pelagibacteraceae;g__Pelagibacter;s__Pelagibacter sp902571055	k__Bacteria;p__Proteobacteria;c__Alphaproteobacteria;o__SAR11_clade;f__Surface_1;g__?;s__?	<0.5	1031911	38	218160	29.1501	81	3398620	SWC-14	GEOTRACES	Coastal North Africa	24.00 N	-22.00 E	60	2010-10-01
AG-422-B22	d__Bacteria;p__Proteobacteria;c__Alphaproteobacteria;o__Pelagibacterales;f__Pelagibacteraceae;g__Pelagibacter;s__Pelagibacter sp902571135	k__Bacteria;p__Proteobacteria;c__Alphaproteobacteria;o__SAR11_clade;f__Surface_1;g__?;s__?	<0.5	1156543	25	178682	29.2829	89	3614289	SWC-14	GEOTRACES	Coastal North Africa	24.00 N	-22.00 E	60	2010-10-01
AG-422-C13	d__Bacteria;p__Proteobacteria;c__Alphaproteobacteria;o__Pelagibacterales;f__Pelagibacteraceae;g__Pelagibacter;s__Pelagibacter sp902571375	k__Bacteria;p__Proteobacteria;c__Alphaproteobacteria;o__SAR11_clade;f__Surface_1;g__?;s__?	<0.5	1012425	24	272966	28.75	86	2865047	SWC-14	GEOTRACES	Coastal North Africa	24.00 N	-22.00 E	60	2010-10-01
AG-422-C20	d__Bacteria;p__Proteobacteria;c__Alphaproteobacteria;o__Pelagibacterales;f__Pelagibacteraceae;g__Pelagibacter;s__Pelagibacter sp902571425	k__Bacteria;p__Proteobacteria;c__Alphaproteobacteria;o__SAR11_clade;f__Surface_1;g__?;s__?	<0.5	1307971	22	359350	29.3288	94	3151018	SWC-14	GEOTRACES	Coastal North Africa	24.00 N	-22.00 E	60	2010-10-01
AG-422-E09	d__Bacteria;p__Proteobacteria;c__Alphaproteobacteria;o__Pelagibacterales;f__Pelagibacteraceae;g__Pelagibacter;s__Pelagibacter sp902571955	k__Bacteria;p__Proteobacteria;c__Alphaproteobacteria;o__SAR11_clade;f__Surface_1;g__?;s__?	<0.5	1153212	31	248876	29.1886	84	2726014	SWC-14	GEOTRACES	Coastal North Africa	24.00 N	-22.00 E	60	2010-10-01
AG-422-G03	d__Bacteria;p__Proteobacteria;c__Alphaproteobacteria;o__Pelagibacterales;f__Pelagibacteraceae;g__Pelagibacter;s__Pelagibacter sp902572515	k__Bacteria;p__Proteobacteria;c__Alphaproteobacteria;o__SAR11_clade;f__Surface_1;g__?;s__?	<0.5	1167165	41	173414	29.2968	88	2860004	SWC-14	GEOTRACES	Coastal North Africa	24.00 N	-22.00 E	60	2010-10-01
AG-422-J03	d__Bacteria;p__Proteobacteria;c__Alphaproteobacteria;o__Pelagibacterales;f__Pelagibacteraceae;g__Pelagibacter;s__Pelagibacter sp902573235	k__Bacteria;p__Proteobacteria;c__Alphaproteobacteria;o__SAR11_clade;f__Surface_1;g__?;s__?	<0.5	1045996	35	183398	28.7364	85	2646110	SWC-14	GEOTRACES	Coastal North Africa	24.00 N	-22.00 E	60	2010-10-01
AG-910-B05	d__Bacteria;p__Proteobacteria;c__Alphaproteobacteria;o__Pelagibacterales;f__Pelagibacteraceae;g__Pelagibacter;s__Pelagibacter sp902573465	k__Bacteria;p__Proteobacteria;c__Alphaproteobacteria;o__SAR11_clade;f__Surface_1;g__?;s__?	0.31	1083907	29	206270	29.3761	93	2279082	SWC-09	BATS ML	BATS Mixed Layer ~20% narB	31.07 N	-64.17 E	10	2009-07-01
AG-910-E21	d__Bacteria;p__Proteobacteria;c__Alphaproteobacteria;o__Pelagibacterales;f__Pelagibacteraceae;g__Pelagibacter;s__Pelagibacter sp902574685	k__Bacteria;p__Proteobacteria;c__Alphaproteobacteria;o__SAR11_clade;f__Surface_1;g__?;s__?	0.23	1040154	31	125446	29.279	83	3312424	SWC-09	BATS ML	BATS Mixed Layer ~20% narB	31.07 N	-64.17 E	10	2009-07-01
AG-422-N15	d__Bacteria;p__Proteobacteria;c__Alphaproteobacteria;o__Pelagibacterales;f__Pelagibacteraceae;g__Pelagibacter;s__Pelagibacter sp902574695	k__Bacteria;p__Proteobacteria;c__Alphaproteobacteria;o__SAR11_clade;f__Surface_1;g__?;s__?	<0.5	1039097	32	307252	29.0848	92	3086180	SWC-14	GEOTRACES	Coastal North Africa	24.00 N	-22.00 E	60	2010-10-01
AG-422-N14	d__Bacteria;p__Proteobacteria;c__Alphaproteobacteria;o__Pelagibacterales;f__Pelagibacteraceae;g__Pelagibacter;s__Pelagibacter sp902574705	k__Bacteria;p__Proteobacteria;c__Alphaproteobacteria;o__SAR11_clade;f__Surface_1;g__?;s__?	<0.5	1069950	40	141167	29.0477	80	4156133	SWC-14	GEOTRACES	Coastal North Africa	24.00 N	-22.00 E	60	2010-10-01
AG-426-C16	d__Bacteria;p__Proteobacteria;c__Alphaproteobacteria;o__Pelagibacterales;f__Pelagibacteraceae;g__Pelagibacter;s__Pelagibacter sp902576045	k__Bacteria;p__Proteobacteria;c__Alphaproteobacteria;o__SAR11_clade;f__Surface_1;g__?;s__?	<0.5	1137228	51	102252	29.4868	86	2950430	SWC-15	GEOTRACES	Off the North American Shelf, SE of WHOI	38.32 N	-68.87 E	90	2011-11-01
AG-899-B09	d__Bacteria;p__Proteobacteria;c__Alphaproteobacteria;o__Pelagibacterales;f__Pelagibacteraceae;g__Pelagibacter;s__Pelagibacter sp902576045	k__Bacteria;p__Proteobacteria;c__Alphaproteobacteria;o__SAR11_clade;f__Surface_1;g__?;s__?	0.38	1223674	42	149526	29.4449	88	3303551	SWC-09	BATS ML	BATS Mixed Layer ~20% narB	31.07 N	-64.17 E	10	2009-07-01
AG-918-G15	d__Bacteria;p__Proteobacteria;c__Alphaproteobacteria;o__Pelagibacterales;f__Pelagibacteraceae;g__Pelagibacter;s__Pelagibacter sp902576045	k__Bacteria;p__Proteobacteria;c__Alphaproteobacteria;o__SAR11_clade;f__Surface_1;g__?;s__?	0.26	1219305	27	237369	29.4553	93	3463603	SWC-09	BATS ML	BATS Mixed Layer ~20% narB	31.07 N	-64.17 E	10	2009-07-01
AG-919-I11	d__Bacteria;p__Proteobacteria;c__Alphaproteobacteria;o__Pelagibacterales;f__Pelagibacteraceae;g__Pelagibacter;s__Pelagibacter sp902576045	k__Bacteria;p__Proteobacteria;c__Alphaproteobacteria;o__SAR11_clade;f__Surface_1;g__?;s__?	0.35	1045118	35	199605	29.6718	80	3177387	SWC-09	BATS ML	BATS Mixed Layer ~20% narB	31.07 N	-64.17 E	10	2009-07-01
AG-426-D09	d__Bacteria;p__Proteobacteria;c__Alphaproteobacteria;o__Pelagibacterales;f__Pelagibacteraceae;g__Pelagibacter;s__Pelagibacter sp902576375	k__Bacteria;p__Proteobacteria;c__Alphaproteobacteria;o__SAR11_clade;f__Surface_1;g__?;s__?	<0.5	1170751	18	537790	29.3688	92	2959085	SWC-15	GEOTRACES	Off the North American Shelf, SE of WHOI	38.32 N	-68.87 E	90	2011-11-01
AG-426-D13	d__Bacteria;p__Proteobacteria;c__Alphaproteobacteria;o__Pelagibacterales;f__Pelagibacteraceae;g__Pelagibacter;s__Pelagibacter sp902576395	k__Bacteria;p__Proteobacteria;c__Alphaproteobacteria;o__SAR11_clade;f__Surface_1;g__?;s__?	<0.5	1111233	54	135619	29.5331	80	3270301	SWC-15	GEOTRACES	Off the North American Shelf, SE of WHOI	38.32 N	-68.87 E	90	2011-11-01
AG-426-E13	d__Bacteria;p__Proteobacteria;c__Alphaproteobacteria;o__Pelagibacterales;f__Pelagibacteraceae;g__Pelagibacter;s__Pelagibacter sp902576785	k__Bacteria;p__Proteobacteria;c__Alphaproteobacteria;o__SAR11_clade;f__Surface_1;g__?;s__?	<0.5	1195972	26	201134	28.8802	81	3598288	SWC-15	GEOTRACES	Off the North American Shelf, SE of WHOI	38.32 N	-68.87 E	90	2011-11-01
AG-910-M23	d__Bacteria;p__Proteobacteria;c__Alphaproteobacteria;o__Pelagibacterales;f__Pelagibacteraceae;g__Pelagibacter;s__Pelagibacter sp902576815	k__Bacteria;p__Proteobacteria;c__Alphaproteobacteria;o__SAR11_clade;f__Surface_1;g__?;s__?	0.31	1019154	32	105210	29.0473	84	2787950	SWC-09	BATS ML	BATS Mixed Layer ~20% narB	31.07 N	-64.17 E	10	2009-07-01
AG-426-F15	d__Bacteria;p__Proteobacteria;c__Alphaproteobacteria;o__Pelagibacterales;f__Pelagibacteraceae;g__Pelagibacter;s__Pelagibacter sp902577075	k__Bacteria;p__Proteobacteria;c__Alphaproteobacteria;o__SAR11_clade;f__Surface_1;g__?;s__?	<0.5	1360204	13	494381	29.4115	92	2914166	SWC-15	GEOTRACES	Off the North American Shelf, SE of WHOI	38.32 N	-68.87 E	90	2011-11-01
AG-359-F04	d__Bacteria;p__Proteobacteria;c__Alphaproteobacteria;o__Pelagibacterales;f__Pelagibacteraceae;g__Pelagibacter;s__Pelagibacter sp902577525	k__Bacteria;p__Proteobacteria;c__Alphaproteobacteria;o__SAR11_clade;f__Surface_1;g__?;s__?	<0.5	1129078	32	209763	28.4757	90	8762819	SWC-09	BATS ML	BATS Mixed Layer ~20% narB	31.07 N	-64.17 E	10	2009-07-01
AG-426-I10	d__Bacteria;p__Proteobacteria;c__Alphaproteobacteria;o__Pelagibacterales;f__Pelagibacteraceae;g__Pelagibacter;s__Pelagibacter sp902577525	k__Bacteria;p__Proteobacteria;c__Alphaproteobacteria;o__SAR11_clade;f__Surface_1;g__?;s__?	<0.5	1144123	30	136808	28.5854	91	2692646	SWC-15	GEOTRACES	Off the North American Shelf, SE of WHOI	38.32 N	-68.87 E	90	2011-11-01
AG-911-D18	d__Bacteria;p__Proteobacteria;c__Alphaproteobacteria;o__Pelagibacterales;f__Pelagibacteraceae;g__Pelagibacter;s__Pelagibacter sp902578255	k__Bacteria;p__Proteobacteria;c__Alphaproteobacteria;o__SAR11_clade;f__Surface_1;g__?;s__?	0.24	1009246	31	136139	29.6535	86	4155831	SWC-09	BATS ML	BATS Mixed Layer ~20% narB	31.07 N	-64.17 E	10	2009-07-01
AG-426-P08	d__Bacteria;p__Proteobacteria;c__Alphaproteobacteria;o__Pelagibacterales;f__Pelagibacteraceae;g__Pelagibacter;s__Pelagibacter sp902578775	k__Bacteria;p__Proteobacteria;c__Alphaproteobacteria;o__SAR11_clade;f__Surface_1;g__?;s__?	<0.5	1128687	24	235249	28.8746	95	3305192	SWC-15	GEOTRACES	Off the North American Shelf, SE of WHOI	38.32 N	-68.87 E	90	2011-11-01
AG-430-A11	d__Bacteria;p__Proteobacteria;c__Alphaproteobacteria;o__Pelagibacterales;f__Pelagibacteraceae;g__Pelagibacter;s__Pelagibacter sp902579105	k__Bacteria;p__Proteobacteria;c__Alphaproteobacteria;o__SAR11_clade;f__Surface_1;g__?;s__?	<0.5	1217768	39	213566	28.0108	91	2955094	SWC-16	GEOTRACES	Over Mid-Atlantic Ridge	26.14 N	-44.83 E	90	2011-11-01
AG-430-B09	d__Bacteria;p__Proteobacteria;c__Alphaproteobacteria;o__Pelagibacterales;f__Pelagibacteraceae;g__Pelagibacter;s__Pelagibacter sp902579985	k__Bacteria;p__Proteobacteria;c__Alphaproteobacteria;o__SAR11_clade;f__Surface_1;g__?;s__?	<0.5	1164300	25	313560	27.6317	96	3462834	SWC-16	GEOTRACES	Over Mid-Atlantic Ridge	26.14 N	-44.83 E	90	2011-11-01
AG-911-N14	d__Bacteria;p__Proteobacteria;c__Alphaproteobacteria;o__Pelagibacterales;f__Pelagibacteraceae;g__Pelagibacter;s__Pelagibacter sp902580275	k__Bacteria;p__Proteobacteria;c__Alphaproteobacteria;o__SAR11_clade;f__Surface_1;g__?;s__?	0.32	1177651	18	234593	29.16	90	3312936	SWC-09	BATS ML	BATS Mixed Layer ~20% narB	31.07 N	-64.17 E	10	2009-07-01
AG-911-P04	d__Bacteria;p__Proteobacteria;c__Alphaproteobacteria;o__Pelagibacterales;f__Pelagibacteraceae;g__Pelagibacter;s__Pelagibacter sp902580335	k__Bacteria;p__Proteobacteria;c__Alphaproteobacteria;o__SAR11_clade;f__Surface_1;g__?;s__?	0.23	1005368	26	153149	29.2571	81	2807869	SWC-09	BATS ML	BATS Mixed Layer ~20% narB	31.07 N	-64.17 E	10	2009-07-01
AG-911-G06	d__Bacteria;p__Proteobacteria;c__Alphaproteobacteria;o__Pelagibacterales;f__Pelagibacteraceae;g__Pelagibacter;s__Pelagibacter sp902580895	k__Bacteria;p__Proteobacteria;c__Alphaproteobacteria;o__SAR11_clade;f__Surface_1;g__?;s__?	0.3	969693	23	255652	29.5947	90	3077938	SWC-09	BATS ML	BATS Mixed Layer ~20% narB	31.07 N	-64.17 E	10	2009-07-01
AG-426-K09	d__Bacteria;p__Proteobacteria;c__Alphaproteobacteria;o__Pelagibacterales;f__Pelagibacteraceae;g__Pelagibacter;s__Pelagibacter sp902580945	k__Bacteria;p__Proteobacteria;c__Alphaproteobacteria;o__SAR11_clade;f__Surface_1;g__?;s__?	<0.5	1234982	31	148696	29.3829	83	3313590	SWC-15	GEOTRACES	Off the North American Shelf, SE of WHOI	38.32 N	-68.87 E	90	2011-11-01
AG-911-K05	d__Bacteria;p__Proteobacteria;c__Alphaproteobacteria;o__Pelagibacterales;f__Pelagibacteraceae;g__Pelagibacter;s__Pelagibacter sp902581405	k__Bacteria;p__Proteobacteria;c__Alphaproteobacteria;o__SAR11_clade;f__Surface_1;g__?;s__?	0.37	1116761	33	317311	29.8753	82	2994385	SWC-09	BATS ML	BATS Mixed Layer ~20% narB	31.07 N	-64.17 E	10	2009-07-01
AG-911-K15	d__Bacteria;p__Proteobacteria;c__Alphaproteobacteria;o__Pelagibacterales;f__Pelagibacteraceae;g__Pelagibacter;s__Pelagibacter sp902581445	k__Bacteria;p__Proteobacteria;c__Alphaproteobacteria;o__SAR11_clade;f__Surface_1;g__?;s__?	0.33	1135627	18	391325	29.2266	94	3577060	SWC-09	BATS ML	BATS Mixed Layer ~20% narB	31.07 N	-64.17 E	10	2009-07-01
AG-911-J19	d__Bacteria;p__Proteobacteria;c__Alphaproteobacteria;o__Pelagibacterales;f__Pelagibacteraceae;g__Pelagibacter;s__Pelagibacter sp902581585	k__Bacteria;p__Proteobacteria;c__Alphaproteobacteria;o__SAR11_clade;f__Surface_1;g__?;s__?	0.41	1259210	29	294921	29.4502	89	4480932	SWC-09	BATS ML	BATS Mixed Layer ~20% narB	31.07 N	-64.17 E	10	2009-07-01
AG-911-G16	d__Bacteria;p__Proteobacteria;c__Alphaproteobacteria;o__Pelagibacterales;f__Pelagibacteraceae;g__Pelagibacter;s__Pelagibacter sp902581605	k__Bacteria;p__Proteobacteria;c__Alphaproteobacteria;o__SAR11_clade;f__Surface_1;g__?;s__?	0.24	1156206	36	141401	29.4224	81	4304402	SWC-09	BATS ML	BATS Mixed Layer ~20% narB	31.07 N	-64.17 E	10	2009-07-01
AG-430-J04	d__Bacteria;p__Proteobacteria;c__Alphaproteobacteria;o__Pelagibacterales;f__Pelagibacteraceae;g__Pelagibacter;s__Pelagibacter sp902582235	k__Bacteria;p__Proteobacteria;c__Alphaproteobacteria;o__SAR11_clade;f__Surface_1;g__?;s__?	<0.5	995137	26	254759	29.6817	84	2244664	SWC-16	GEOTRACES	Over Mid-Atlantic Ridge	26.14 N	-44.83 E	90	2011-11-01
AG-430-I18	d__Bacteria;p__Proteobacteria;c__Alphaproteobacteria;o__Pelagibacterales;f__Pelagibacteraceae;g__Pelagibacter;s__Pelagibacter sp902582315	k__Bacteria;p__Proteobacteria;c__Alphaproteobacteria;o__SAR11_clade;f__Surface_1;g__?;s__?	<0.5	1181295	23	213914	29.3392	89	3038406	SWC-16	GEOTRACES	Over Mid-Atlantic Ridge	26.14 N	-44.83 E	90	2011-11-01
AG-430-J07	d__Bacteria;p__Proteobacteria;c__Alphaproteobacteria;o__Pelagibacterales;f__Pelagibacteraceae;g__Pelagibacter;s__Pelagibacter sp902582385	k__Bacteria;p__Proteobacteria;c__Alphaproteobacteria;o__SAR11_clade;f__Surface_1;g__?;s__?	<0.5	973546	44	105691	28.5577	87	3670610	SWC-16	GEOTRACES	Over Mid-Atlantic Ridge	26.14 N	-44.83 E	90	2011-11-01
AG-912-G22	d__Bacteria;p__Proteobacteria;c__Alphaproteobacteria;o__Pelagibacterales;f__Pelagibacteraceae;g__Pelagibacter;s__Pelagibacter sp902583075	k__Bacteria;p__Proteobacteria;c__Alphaproteobacteria;o__SAR11_clade;f__Surface_1;g__?;s__?	0.26	1186957	15	421787	29.3868	99	3879773	SWC-09	BATS ML	BATS Mixed Layer ~20% narB	31.07 N	-64.17 E	10	2009-07-01
AG-430-K19	d__Bacteria;p__Proteobacteria;c__Alphaproteobacteria;o__Pelagibacterales;f__Pelagibacteraceae;g__Pelagibacter;s__Pelagibacter sp902583295	k__Bacteria;p__Proteobacteria;c__Alphaproteobacteria;o__SAR11_clade;f__Surface_1;g__?;s__?	<0.5	1044705	42	108128	29.7372	85	3004572	SWC-16	GEOTRACES	Over Mid-Atlantic Ridge	26.14 N	-44.83 E	90	2011-11-01
AG-430-K07	d__Bacteria;p__Proteobacteria;c__Alphaproteobacteria;o__Pelagibacterales;f__Pelagibacteraceae;g__Pelagibacter;s__Pelagibacter sp902583345	k__Bacteria;p__Proteobacteria;c__Alphaproteobacteria;o__SAR11_clade;f__Surface_1;g__?;s__?	<0.5	1128055	47	161425	28.8482	81	2608915	SWC-16	GEOTRACES	Over Mid-Atlantic Ridge	26.14 N	-44.83 E	90	2011-11-01
AG-912-F23	d__Bacteria;p__Proteobacteria;c__Alphaproteobacteria;o__Pelagibacterales;f__Pelagibacteraceae;g__Pelagibacter;s__Pelagibacter sp902583455	k__Bacteria;p__Proteobacteria;c__Alphaproteobacteria;o__SAR11_clade;f__Surface_1;g__?;s__?	0.24	954718	19	322745	28.9441	88	3869344	SWC-09	BATS ML	BATS Mixed Layer ~20% narB	31.07 N	-64.17 E	10	2009-07-01
AG-430-O11	d__Bacteria;p__Proteobacteria;c__Alphaproteobacteria;o__Pelagibacterales;f__Pelagibacteraceae;g__Pelagibacter;s__Pelagibacter sp902583635	k__Bacteria;p__Proteobacteria;c__Alphaproteobacteria;o__SAR11_clade;f__Surface_1;g__?;s__?	<0.5	984387	42	131643	29.3655	82	3329552	SWC-16	GEOTRACES	Over Mid-Atlantic Ridge	26.14 N	-44.83 E	90	2011-11-01
AG-430-N16	d__Bacteria;p__Proteobacteria;c__Alphaproteobacteria;o__Pelagibacterales;f__Pelagibacteraceae;g__Pelagibacter;s__Pelagibacter sp902583645	k__Bacteria;p__Proteobacteria;c__Alphaproteobacteria;o__SAR11_clade;f__Surface_1;g__?;s__?	<0.5	1063948	39	95965	29.2469	89	3703212	SWC-16	GEOTRACES	Over Mid-Atlantic Ridge	26.14 N	-44.83 E	90	2011-11-01
AG-912-M06	d__Bacteria;p__Proteobacteria;c__Alphaproteobacteria;o__Pelagibacterales;f__Pelagibacteraceae;g__Pelagibacter;s__Pelagibacter sp902584995	k__Bacteria;p__Proteobacteria;c__Alphaproteobacteria;o__SAR11_clade;f__Surface_1;g__?;s__?	0.29	1088848	32	146658	29.7109	87	3930703	SWC-09	BATS ML	BATS Mixed Layer ~20% narB	31.07 N	-64.17 E	10	2009-07-01
AG-920-L19	d__Bacteria;p__Proteobacteria;c__Alphaproteobacteria;o__Pelagibacterales;f__Pelagibacteraceae;g__Pelagibacter;s__Pelagibacter sp902585365	k__Bacteria;p__Proteobacteria;c__Alphaproteobacteria;o__SAR11_clade;f__Surface_1;g__?;s__?	0.27	1071527	25	185866	28.8484	92	3592096	SWC-09	BATS ML	BATS Mixed Layer ~20% narB	31.07 N	-64.17 E	10	2009-07-01
AG-913-A07	d__Bacteria;p__Proteobacteria;c__Alphaproteobacteria;o__Pelagibacterales;f__Pelagibacteraceae;g__Pelagibacter;s__Pelagibacter sp902585415	k__Bacteria;p__Proteobacteria;c__Alphaproteobacteria;o__SAR11_clade;f__Surface_1;g__?;s__?	0.32	1035086	39	181756	28.8131	82	4032713	SWC-09	BATS ML	BATS Mixed Layer ~20% narB	31.07 N	-64.17 E	10	2009-07-01
AG-359-I09	d__Bacteria;p__Proteobacteria;c__Alphaproteobacteria;o__Pelagibacterales;f__Pelagibacteraceae;g__Pelagibacter;s__Pelagibacter sp902586125	k__Bacteria;p__Proteobacteria;c__Alphaproteobacteria;o__SAR11_clade;f__Surface_1;g__?;s__?	<0.5	943213	48	104722	29.3067	80	5960212	SWC-09	BATS ML	BATS Mixed Layer ~20% narB	31.07 N	-64.17 E	10	2009-07-01
AG-913-B21	d__Bacteria;p__Proteobacteria;c__Alphaproteobacteria;o__Pelagibacterales;f__Pelagibacteraceae;g__Pelagibacter;s__Pelagibacter sp902586125	k__Bacteria;p__Proteobacteria;c__Alphaproteobacteria;o__SAR11_clade;f__Surface_1;g__?;s__?	0.23	977245	38	154395	29.6709	87	3699150	SWC-09	BATS ML	BATS Mixed Layer ~20% narB	31.07 N	-64.17 E	10	2009-07-01
AG-913-E07	d__Bacteria;p__Proteobacteria;c__Alphaproteobacteria;o__Pelagibacterales;f__Pelagibacteraceae;g__Pelagibacter;s__Pelagibacter sp902586485	k__Bacteria;p__Proteobacteria;c__Alphaproteobacteria;o__SAR11_clade;f__Surface_1;g__?;s__?	0.32	1068253	31	219773	29.3342	81	6524230	SWC-09	BATS ML	BATS Mixed Layer ~20% narB	31.07 N	-64.17 E	10	2009-07-01
AG-913-E11	d__Bacteria;p__Proteobacteria;c__Alphaproteobacteria;o__Pelagibacterales;f__Pelagibacteraceae;g__Pelagibacter;s__Pelagibacter sp902586495	k__Bacteria;p__Proteobacteria;c__Alphaproteobacteria;o__SAR11_clade;f__Surface_1;g__?;s__?	0.33	1050714	30	115295	29.5438	81	3357560	SWC-09	BATS ML	BATS Mixed Layer ~20% narB	31.07 N	-64.17 E	10	2009-07-01
AG-913-I22	d__Bacteria;p__Proteobacteria;c__Alphaproteobacteria;o__Pelagibacterales;f__Pelagibacteraceae;g__Pelagibacter;s__Pelagibacter sp902587095	k__Bacteria;p__Proteobacteria;c__Alphaproteobacteria;o__SAR11_clade;f__Surface_1;g__?;s__?	0.18	871484	27	289199	28.9094	80	3722450	SWC-09	BATS ML	BATS Mixed Layer ~20% narB	31.07 N	-64.17 E	10	2009-07-01
AG-913-K15	d__Bacteria;p__Proteobacteria;c__Alphaproteobacteria;o__Pelagibacterales;f__Pelagibacteraceae;g__Pelagibacter;s__Pelagibacter sp902587665	k__Bacteria;p__Proteobacteria;c__Alphaproteobacteria;o__SAR11_clade;f__Surface_1;g__?;s__?	0.23	996235	32	160787	28.9961	80	3793660	SWC-09	BATS ML	BATS Mixed Layer ~20% narB	31.07 N	-64.17 E	10	2009-07-01
AG-913-L03	d__Bacteria;p__Proteobacteria;c__Alphaproteobacteria;o__Pelagibacterales;f__Pelagibacteraceae;g__Pelagibacter;s__Pelagibacter sp902587755	k__Bacteria;p__Proteobacteria;c__Alphaproteobacteria;o__SAR11_clade;f__Surface_1;g__?;s__?	0.35	1286243	22	393861	29.0119	96	2320964	SWC-09	BATS ML	BATS Mixed Layer ~20% narB	31.07 N	-64.17 E	10	2009-07-01
AG-914-A09	d__Bacteria;p__Proteobacteria;c__Alphaproteobacteria;o__Pelagibacterales;f__Pelagibacteraceae;g__Pelagibacter;s__Pelagibacter sp902588835	k__Bacteria;p__Proteobacteria;c__Alphaproteobacteria;o__SAR11_clade;f__Surface_1;g__?;s__?	0.23	967393	25	132485	29.7355	89	2787777	SWC-09	BATS ML	BATS Mixed Layer ~20% narB	31.07 N	-64.17 E	10	2009-07-01
AG-439-C21	d__Bacteria;p__Proteobacteria;c__Alphaproteobacteria;o__Pelagibacterales;f__Pelagibacteraceae;g__Pelagibacter;s__Pelagibacter sp902588895	k__Bacteria;p__Proteobacteria;c__Alphaproteobacteria;o__SAR11_clade;f__Surface_1;g__?;s__?	<0.5	1148811	36	275381	29.2769	83	3213296	SWC-18	GEOTRACES	TENATSO time-series station	17.40 N	-24.50 E	72	2011-12-01
AG-439-C18	d__Bacteria;p__Proteobacteria;c__Alphaproteobacteria;o__Pelagibacterales;f__Pelagibacteraceae;g__Pelagibacter;s__Pelagibacter sp902588965	k__Bacteria;p__Proteobacteria;c__Alphaproteobacteria;o__SAR11_clade;f__Surface_1;g__?;s__?	<0.5	1144340	14	238941	28.698	94	2924192	SWC-18	GEOTRACES	TENATSO time-series station	17.40 N	-24.50 E	72	2011-12-01
AG-914-C06	d__Bacteria;p__Proteobacteria;c__Alphaproteobacteria;o__Pelagibacterales;f__Pelagibacteraceae;g__Pelagibacter;s__Pelagibacter sp902589315	k__Bacteria;p__Proteobacteria;c__Alphaproteobacteria;o__SAR11_clade;f__Surface_1;g__?;s__?	0.33	1183514	35	262733	29.4623	84	2695534	SWC-09	BATS ML	BATS Mixed Layer ~20% narB	31.07 N	-64.17 E	10	2009-07-01
AG-430-K14	d__Bacteria;p__Proteobacteria;c__Alphaproteobacteria;o__Pelagibacterales;f__Pelagibacteraceae;g__Pelagibacter;s__Pelagibacter sp902589345	k__Bacteria;p__Proteobacteria;c__Alphaproteobacteria;o__SAR11_clade;f__Surface_1;g__?;s__?	<0.5	935726	56	72488	28.5408	80	2721297	SWC-16	GEOTRACES	Over Mid-Atlantic Ridge	26.14 N	-44.83 E	90	2011-11-01
AG-439-G19	d__Bacteria;p__Proteobacteria;c__Alphaproteobacteria;o__Pelagibacterales;f__Pelagibacteraceae;g__Pelagibacter;s__Pelagibacter sp902589345	k__Bacteria;p__Proteobacteria;c__Alphaproteobacteria;o__SAR11_clade;f__Surface_1;g__?;s__?	<0.5	1114807	23	430306	28.5292	83	3058033	SWC-18	GEOTRACES	TENATSO time-series station	17.40 N	-24.50 E	72	2011-12-01
AG-439-G13	d__Bacteria;p__Proteobacteria;c__Alphaproteobacteria;o__Pelagibacterales;f__Pelagibacteraceae;g__Pelagibacter;s__Pelagibacter sp902589395	k__Bacteria;p__Proteobacteria;c__Alphaproteobacteria;o__SAR11_clade;f__Surface_1;g__?;s__?	<0.5	1180905	46	268756	29.337	87	3472033	SWC-18	GEOTRACES	TENATSO time-series station	17.40 N	-24.50 E	72	2011-12-01
AG-439-D05	d__Bacteria;p__Proteobacteria;c__Alphaproteobacteria;o__Pelagibacterales;f__Pelagibacteraceae;g__Pelagibacter;s__Pelagibacter sp902589455	k__Bacteria;p__Proteobacteria;c__Alphaproteobacteria;o__SAR11_clade;f__Surface_1;g__?;s__?	<0.5	1188734	21	248282	29.5032	90	3106781	SWC-18	GEOTRACES	TENATSO time-series station	17.40 N	-24.50 E	72	2011-12-01
AG-914-B14	d__Bacteria;p__Proteobacteria;c__Alphaproteobacteria;o__Pelagibacterales;f__Pelagibacteraceae;g__Pelagibacter;s__Pelagibacter sp902589725	k__Bacteria;p__Proteobacteria;c__Alphaproteobacteria;o__SAR11_clade;f__Surface_1;g__?;s__?	0.2	1203512	39	220215	29.2952	90	2802965	SWC-09	BATS ML	BATS Mixed Layer ~20% narB	31.07 N	-64.17 E	10	2009-07-01
AG-439-I14	d__Bacteria;p__Proteobacteria;c__Alphaproteobacteria;o__Pelagibacterales;f__Pelagibacteraceae;g__Pelagibacter;s__Pelagibacter sp902589765	k__Bacteria;p__Proteobacteria;c__Alphaproteobacteria;o__SAR11_clade;f__Surface_1;g__?;s__?	<0.5	954042	51	171863	29.504	82	3122081	SWC-18	GEOTRACES	TENATSO time-series station	17.40 N	-24.50 E	72	2011-12-01
AG-914-G22	d__Bacteria;p__Proteobacteria;c__Alphaproteobacteria;o__Pelagibacterales;f__Pelagibacteraceae;g__Pelagibacter;s__Pelagibacter sp902590915	k__Bacteria;p__Proteobacteria;c__Alphaproteobacteria;o__SAR11_clade;f__Surface_1;g__?;s__?	0.2	1038338	37	320493	30.0807	92	2729553	SWC-09	BATS ML	BATS Mixed Layer ~20% narB	31.07 N	-64.17 E	10	2009-07-01
AG-426-B11	d__Bacteria;p__Proteobacteria;c__Alphaproteobacteria;o__Pelagibacterales;f__Pelagibacteraceae;g__Pelagibacter;s__Pelagibacter sp902591025	k__Bacteria;p__Proteobacteria;c__Alphaproteobacteria;o__SAR11_clade;f__Surface_1;g__?;s__?	<0.5	995307	26	227775	29.4047	87	2904833	SWC-15	GEOTRACES	Off the North American Shelf, SE of WHOI	38.32 N	-68.87 E	90	2011-11-01
AG-914-L04	d__Bacteria;p__Proteobacteria;c__Alphaproteobacteria;o__Pelagibacterales;f__Pelagibacteraceae;g__Pelagibacter;s__Pelagibacter sp902591025	k__Bacteria;p__Proteobacteria;c__Alphaproteobacteria;o__SAR11_clade;f__Surface_1;g__?;s__?	0.32	1093237	49	213738	29.3678	93	3000231	SWC-09	BATS ML	BATS Mixed Layer ~20% narB	31.07 N	-64.17 E	10	2009-07-01
AG-914-M14	d__Bacteria;p__Proteobacteria;c__Alphaproteobacteria;o__Pelagibacterales;f__Pelagibacteraceae;g__Pelagibacter;s__Pelagibacter sp902591755	k__Bacteria;p__Proteobacteria;c__Alphaproteobacteria;o__SAR11_clade;f__Surface_1;g__?;s__?	0.19	1012736	18	295762	29.5866	87	2684039	SWC-09	BATS ML	BATS Mixed Layer ~20% narB	31.07 N	-64.17 E	10	2009-07-01
AG-447-B22	d__Bacteria;p__Proteobacteria;c__Alphaproteobacteria;o__Pelagibacterales;f__Pelagibacteraceae;g__Pelagibacter;s__Pelagibacter sp902592265	k__Bacteria;p__Proteobacteria;c__Alphaproteobacteria;o__SAR11_clade;f__Surface_1;g__?;s__?	<0.5	1018782	31	248728	29.3056	83	3600472	SWC-19	GEOTRACES	Off the SW coast of South Africa	-34.98 N	16.02 E	20	2010-11-01
AG-447-C06	d__Bacteria;p__Proteobacteria;c__Alphaproteobacteria;o__Pelagibacterales;f__Pelagibacteraceae;g__Pelagibacter;s__Pelagibacter sp902592325	k__Bacteria;p__Proteobacteria;c__Alphaproteobacteria;o__SAR11_clade;f__Surface_1;g__?;s__?	<0.5	925153	43	281818	28.5578	81	3276567	SWC-19	GEOTRACES	Off the SW coast of South Africa	-34.98 N	16.02 E	20	2010-11-01
AG-447-C08	d__Bacteria;p__Proteobacteria;c__Alphaproteobacteria;o__Pelagibacterales;f__Pelagibacteraceae;g__Pelagibacter;s__Pelagibacter sp902592375	k__Bacteria;p__Proteobacteria;c__Alphaproteobacteria;o__SAR11_clade;f__Surface_1;g__?;s__?	<0.5	1247213	23	337102	29.4286	96	3918603	SWC-19	GEOTRACES	Off the SW coast of South Africa	-34.98 N	16.02 E	20	2010-11-01
AG-914-P22	d__Bacteria;p__Proteobacteria;c__Alphaproteobacteria;o__Pelagibacterales;f__Pelagibacteraceae;g__Pelagibacter;s__Pelagibacter sp902592445	k__Bacteria;p__Proteobacteria;c__Alphaproteobacteria;o__SAR11_clade;f__Surface_1;g__?;s__?	0.32	1105863	22	241085	29.4053	86	2686349	SWC-09	BATS ML	BATS Mixed Layer ~20% narB	31.07 N	-64.17 E	10	2009-07-01
AG-915-C08	d__Bacteria;p__Proteobacteria;c__Alphaproteobacteria;o__Pelagibacterales;f__Pelagibacteraceae;g__Pelagibacter;s__Pelagibacter sp902592675	k__Bacteria;p__Proteobacteria;c__Alphaproteobacteria;o__SAR11_clade;f__Surface_1;g__?;s__?	0.18	1001794	28	204549	29.1759	81	3330376	SWC-09	BATS ML	BATS Mixed Layer ~20% narB	31.07 N	-64.17 E	10	2009-07-01
AG-447-E07	d__Bacteria;p__Proteobacteria;c__Alphaproteobacteria;o__Pelagibacterales;f__Pelagibacteraceae;g__Pelagibacter;s__Pelagibacter sp902592985	k__Bacteria;p__Proteobacteria;c__Alphaproteobacteria;o__SAR11_clade;f__Surface_1;g__?;s__?	<0.5	1144128	44	197409	28.2156	89	2085869	SWC-19	GEOTRACES	Off the SW coast of South Africa	-34.98 N	16.02 E	20	2010-11-01
AG-447-G05	d__Bacteria;p__Proteobacteria;c__Alphaproteobacteria;o__Pelagibacterales;f__Pelagibacteraceae;g__Pelagibacter;s__Pelagibacter sp902593405	k__Bacteria;p__Proteobacteria;c__Alphaproteobacteria;o__SAR11_clade;f__Surface_1;g__?;s__?	<0.5	1061389	42	100114	29.4258	81	3689909	SWC-19	GEOTRACES	Off the SW coast of South Africa	-34.98 N	16.02 E	20	2010-11-01
AG-447-E19	d__Bacteria;p__Proteobacteria;c__Alphaproteobacteria;o__Pelagibacterales;f__Pelagibacteraceae;g__Pelagibacter;s__Pelagibacter sp902593445	k__Bacteria;p__Proteobacteria;c__Alphaproteobacteria;o__SAR11_clade;f__Surface_1;g__?;s__?	<0.5	1191749	50	85813	29.3966	88	3815735	SWC-19	GEOTRACES	Off the SW coast of South Africa	-34.98 N	16.02 E	20	2010-11-01
AG-447-F10	d__Bacteria;p__Proteobacteria;c__Alphaproteobacteria;o__Pelagibacterales;f__Pelagibacteraceae;g__Pelagibacter;s__Pelagibacter sp902593845	k__Bacteria;p__Proteobacteria;c__Alphaproteobacteria;o__SAR11_clade;f__Surface_1;g__?;s__?	<0.5	1059663	24	167084	29.4545	91	3314408	SWC-19	GEOTRACES	Off the SW coast of South Africa	-34.98 N	16.02 E	20	2010-11-01
AG-907-C04	d__Bacteria;p__Proteobacteria;c__Alphaproteobacteria;o__Pelagibacterales;f__Pelagibacteraceae;g__Pelagibacter;s__Pelagibacter sp902593845	k__Bacteria;p__Proteobacteria;c__Alphaproteobacteria;o__SAR11_clade;f__Surface_1;g__?;s__?	0.34	1127636	21	345195	29.3222	86	4060265	SWC-09	BATS ML	BATS Mixed Layer ~20% narB	31.07 N	-64.17 E	10	2009-07-01
AG-447-K09	d__Bacteria;p__Proteobacteria;c__Alphaproteobacteria;o__Pelagibacterales;f__Pelagibacteraceae;g__Pelagibacter;s__Pelagibacter sp902594235	k__Bacteria;p__Proteobacteria;c__Alphaproteobacteria;o__SAR11_clade;f__Surface_1;g__?;s__?	<0.5	1186992	12	496960	28.6724	92	3037233	SWC-19	GEOTRACES	Off the SW coast of South Africa	-34.98 N	16.02 E	20	2010-11-01
AG-915-J15	d__Bacteria;p__Proteobacteria;c__Alphaproteobacteria;o__Pelagibacterales;f__Pelagibacteraceae;g__Pelagibacter;s__Pelagibacter sp902594255	k__Bacteria;p__Proteobacteria;c__Alphaproteobacteria;o__SAR11_clade;f__Surface_1;g__?;s__?	0.28	1021206	36	146887	29.5234	80	3357940	SWC-09	BATS ML	BATS Mixed Layer ~20% narB	31.07 N	-64.17 E	10	2009-07-01
AG-915-K07	d__Bacteria;p__Proteobacteria;c__Alphaproteobacteria;o__Pelagibacterales;f__Pelagibacteraceae;g__Pelagibacter;s__Pelagibacter sp902594335	k__Bacteria;p__Proteobacteria;c__Alphaproteobacteria;o__SAR11_clade;f__Surface_1;g__?;s__?	0.28	1181254	25	166815	29.6278	85	3608917	SWC-09	BATS ML	BATS Mixed Layer ~20% narB	31.07 N	-64.17 E	10	2009-07-01
AG-915-G13	d__Bacteria;p__Proteobacteria;c__Alphaproteobacteria;o__Pelagibacterales;f__Pelagibacteraceae;g__Pelagibacter;s__Pelagibacter sp902594675	k__Bacteria;p__Proteobacteria;c__Alphaproteobacteria;o__SAR11_clade;f__Surface_1;g__?;s__?	0.42	1237317	31	199353	29.3237	90	3262963	SWC-09	BATS ML	BATS Mixed Layer ~20% narB	31.07 N	-64.17 E	10	2009-07-01
AG-359-O11	d__Bacteria;p__Proteobacteria;c__Alphaproteobacteria;o__Pelagibacterales;f__Pelagibacteraceae;g__Pelagibacter;s__Pelagibacter sp902594705	k__Bacteria;p__Proteobacteria;c__Alphaproteobacteria;o__SAR11_clade;f__Surface_1;g__?;s__?	<0.5	1140979	28	171667	29.1867	87	5713778	SWC-09	BATS ML	BATS Mixed Layer ~20% narB	31.07 N	-64.17 E	10	2009-07-01
AG-915-G14	d__Bacteria;p__Proteobacteria;c__Alphaproteobacteria;o__Pelagibacterales;f__Pelagibacteraceae;g__Pelagibacter;s__Pelagibacter sp902594705	k__Bacteria;p__Proteobacteria;c__Alphaproteobacteria;o__SAR11_clade;f__Surface_1;g__?;s__?	0.38	1317965	27	366624	29.2458	90	3552490	SWC-09	BATS ML	BATS Mixed Layer ~20% narB	31.07 N	-64.17 E	10	2009-07-01
AG-447-L07	d__Bacteria;p__Proteobacteria;c__Alphaproteobacteria;o__Pelagibacterales;f__Pelagibacteraceae;g__Pelagibacter;s__Pelagibacter sp902594865	k__Bacteria;p__Proteobacteria;c__Alphaproteobacteria;o__SAR11_clade;f__Surface_1;g__?;s__?	<0.5	1139756	39	134981	29.2012	84	3850948	SWC-19	GEOTRACES	Off the SW coast of South Africa	-34.98 N	16.02 E	20	2010-11-01
AG-447-L14	d__Bacteria;p__Proteobacteria;c__Alphaproteobacteria;o__Pelagibacterales;f__Pelagibacteraceae;g__Pelagibacter;s__Pelagibacter sp902594915	k__Bacteria;p__Proteobacteria;c__Alphaproteobacteria;o__SAR11_clade;f__Surface_1;g__?;s__?	<0.5	1052949	28	142831	28.743	91	3191561	SWC-19	GEOTRACES	Off the SW coast of South Africa	-34.98 N	16.02 E	20	2010-11-01
AG-447-N08	d__Bacteria;p__Proteobacteria;c__Alphaproteobacteria;o__Pelagibacterales;f__Pelagibacteraceae;g__Pelagibacter;s__Pelagibacter sp902595125	k__Bacteria;p__Proteobacteria;c__Alphaproteobacteria;o__SAR11_clade;f__Surface_1;g__?;s__?	<0.5	1180510	21	400559	28.6139	94	3228883	SWC-19	GEOTRACES	Off the SW coast of South Africa	-34.98 N	16.02 E	20	2010-11-01
AG-447-M05	d__Bacteria;p__Proteobacteria;c__Alphaproteobacteria;o__Pelagibacterales;f__Pelagibacteraceae;g__Pelagibacter;s__Pelagibacter sp902595535	k__Bacteria;p__Proteobacteria;c__Alphaproteobacteria;o__SAR11_clade;f__Surface_1;g__?;s__?	<0.5	1397586	32	233852	28.722	97	3624715	SWC-19	GEOTRACES	Off the SW coast of South Africa	-34.98 N	16.02 E	20	2010-11-01
AG-447-O08	d__Bacteria;p__Proteobacteria;c__Alphaproteobacteria;o__Pelagibacterales;f__Pelagibacteraceae;g__Pelagibacter;s__Pelagibacter sp902595795	k__Bacteria;p__Proteobacteria;c__Alphaproteobacteria;o__SAR11_clade;f__Surface_1;g__?;s__?	<0.5	1105688	43	103353	29.3097	82	3664792	SWC-19	GEOTRACES	Off the SW coast of South Africa	-34.98 N	16.02 E	20	2010-11-01
AG-447-O14	d__Bacteria;p__Proteobacteria;c__Alphaproteobacteria;o__Pelagibacterales;f__Pelagibacteraceae;g__Pelagibacter;s__Pelagibacter sp902595885	k__Bacteria;p__Proteobacteria;c__Alphaproteobacteria;o__SAR11_clade;f__Surface_1;g__?;s__?	<0.5	1119294	39	216001	29.2876	86	3548616	SWC-19	GEOTRACES	Off the SW coast of South Africa	-34.98 N	16.02 E	20	2010-11-01
AG-422-G15	d__Bacteria;p__Proteobacteria;c__Alphaproteobacteria;o__Pelagibacterales;f__Pelagibacteraceae;g__Pelagibacter;s__Pelagibacter sp902596045	k__Bacteria;p__Proteobacteria;c__Alphaproteobacteria;o__SAR11_clade;f__Surface_1;g__?;s__?	<0.5	982076	49	118676	28.8863	80	3367467	SWC-14	GEOTRACES	Coastal North Africa	24.00 N	-22.00 E	60	2010-10-01
AG-447-O23	d__Bacteria;p__Proteobacteria;c__Alphaproteobacteria;o__Pelagibacterales;f__Pelagibacteraceae;g__Pelagibacter;s__Pelagibacter sp902596045	k__Bacteria;p__Proteobacteria;c__Alphaproteobacteria;o__SAR11_clade;f__Surface_1;g__?;s__?	<0.5	1073109	32	206009	28.7118	84	3950919	SWC-19	GEOTRACES	Off the SW coast of South Africa	-34.98 N	16.02 E	20	2010-11-01
AG-426-M22	d__Bacteria;p__Proteobacteria;c__Alphaproteobacteria;o__Pelagibacterales;f__Pelagibacteraceae;g__Pelagibacter;s__Pelagibacter sp902596325	k__Bacteria;p__Proteobacteria;c__Alphaproteobacteria;o__SAR11_clade;f__Surface_1;g__?;s__?	<0.5	1040832	41	176269	29.0781	82	3036216	SWC-15	GEOTRACES	Off the North American Shelf, SE of WHOI	38.32 N	-68.87 E	90	2011-11-01
AG-893-L13	d__Bacteria;p__Proteobacteria;c__Alphaproteobacteria;o__Pelagibacterales;f__Pelagibacteraceae;g__Pelagibacter;s__Pelagibacter sp902596325	k__Bacteria;p__Proteobacteria;c__Alphaproteobacteria;o__SAR11_clade;f__Surface_1;g__?;s__?	0.26	1084004	26	327652	29.065	93	3153155	SWC-09	BATS ML	BATS Mixed Layer ~20% narB	31.07 N	-64.17 E	10	2009-07-01
AG-899-M19	d__Bacteria;p__Proteobacteria;c__Alphaproteobacteria;o__Pelagibacterales;f__Pelagibacteraceae;g__Pelagibacter;s__Pelagibacter sp902596325	k__Bacteria;p__Proteobacteria;c__Alphaproteobacteria;o__SAR11_clade;f__Surface_1;g__?;s__?	0.25	1114171	26	200477	28.999	87	3127628	SWC-09	BATS ML	BATS Mixed Layer ~20% narB	31.07 N	-64.17 E	10	2009-07-01
AG-917-F16	d__Bacteria;p__Proteobacteria;c__Alphaproteobacteria;o__Pelagibacterales;f__Pelagibacteraceae;g__Pelagibacter;s__Pelagibacter sp902596325	k__Bacteria;p__Proteobacteria;c__Alphaproteobacteria;o__SAR11_clade;f__Surface_1;g__?;s__?	0.28	1162775	30	156182	29.1258	93	3203046	SWC-09	BATS ML	BATS Mixed Layer ~20% narB	31.07 N	-64.17 E	10	2009-07-01
AG-895-B06	d__Bacteria;p__Proteobacteria;c__Alphaproteobacteria;o__Pelagibacterales;f__Pelagibacteraceae;g__Pelagibacter;s__Pelagibacter sp902596515	k__Bacteria;p__Proteobacteria;c__Alphaproteobacteria;o__SAR11_clade;f__Surface_1;g__?;s__?	0.3	1024703	15	257463	29.5406	80	3800134	SWC-09	BATS ML	BATS Mixed Layer ~20% narB	31.07 N	-64.17 E	10	2009-07-01
AG-896-L20	d__Bacteria;p__Proteobacteria;c__Alphaproteobacteria;o__Pelagibacterales;f__Pelagibacteraceae;g__Pelagibacter;s__Pelagibacter sp902596515	k__Bacteria;p__Proteobacteria;c__Alphaproteobacteria;o__SAR11_clade;f__Surface_1;g__?;s__?	0.41	1078158	28	223594	29.4328	85	3459245	SWC-09	BATS ML	BATS Mixed Layer ~20% narB	31.07 N	-64.17 E	10	2009-07-01
AG-916-A16	d__Bacteria;p__Proteobacteria;c__Alphaproteobacteria;o__Pelagibacterales;f__Pelagibacteraceae;g__Pelagibacter;s__Pelagibacter sp902596515	k__Bacteria;p__Proteobacteria;c__Alphaproteobacteria;o__SAR11_clade;f__Surface_1;g__?;s__?	0.23	1130222	27	192374	29.3841	94	3696684	SWC-09	BATS ML	BATS Mixed Layer ~20% narB	31.07 N	-64.17 E	10	2009-07-01
AG-918-E06	d__Bacteria;p__Proteobacteria;c__Alphaproteobacteria;o__Pelagibacterales;f__Pelagibacteraceae;g__Pelagibacter;s__Pelagibacter sp902596595	k__Bacteria;p__Proteobacteria;c__Alphaproteobacteria;o__SAR11_clade;f__Surface_1;g__?;s__?	0.22	973692	41	99429	29.0485	86	3407700	SWC-09	BATS ML	BATS Mixed Layer ~20% narB	31.07 N	-64.17 E	10	2009-07-01
AG-359-G22	d__Bacteria;p__Proteobacteria;c__Alphaproteobacteria;o__Pelagibacterales;f__Pelagibacteraceae;g__Pelagibacter;s__Pelagibacter sp902596925	k__Bacteria;p__Proteobacteria;c__Alphaproteobacteria;o__SAR11_clade;f__Surface_1;g__?;s__?	<0.5	979437	36	223634	29.2224	82	7757866	SWC-09	BATS ML	BATS Mixed Layer ~20% narB	31.07 N	-64.17 E	10	2009-07-01
AG-447-P22	d__Bacteria;p__Proteobacteria;c__Alphaproteobacteria;o__Pelagibacterales;f__Pelagibacteraceae;g__Pelagibacter;s__Pelagibacter sp902596925	k__Bacteria;p__Proteobacteria;c__Alphaproteobacteria;o__SAR11_clade;f__Surface_1;g__?;s__?	<0.5	1123103	22	199423	29.2964	93	3793965	SWC-19	GEOTRACES	Off the SW coast of South Africa	-34.98 N	16.02 E	20	2010-11-01
AG-426-F10	d__Bacteria;p__Proteobacteria;c__Alphaproteobacteria;o__Pelagibacterales;f__Pelagibacteraceae;g__Pelagibacter;s__Pelagibacter sp902596975	k__Bacteria;p__Proteobacteria;c__Alphaproteobacteria;o__SAR11_clade;f__Surface_1;g__?;s__?	<0.5	1114993	56	110102	29.3315	89	3012884	SWC-15	GEOTRACES	Off the North American Shelf, SE of WHOI	38.32 N	-68.87 E	90	2011-11-01
AG-916-E19	d__Bacteria;p__Proteobacteria;c__Alphaproteobacteria;o__Pelagibacterales;f__Pelagibacteraceae;g__Pelagibacter;s__Pelagibacter sp902596975	k__Bacteria;p__Proteobacteria;c__Alphaproteobacteria;o__SAR11_clade;f__Surface_1;g__?;s__?	0.26	1246502	32	147879	29.496	90	5813860	SWC-09	BATS ML	BATS Mixed Layer ~20% narB	31.07 N	-64.17 E	10	2009-07-01
AG-905-O08	d__Bacteria;p__Proteobacteria;c__Alphaproteobacteria;o__Pelagibacterales;f__Pelagibacteraceae;g__Pelagibacter;s__Pelagibacter sp902597335	k__Bacteria;p__Proteobacteria;c__Alphaproteobacteria;o__SAR11_clade;f__Surface_1;g__?;s__?	0.23	1210555	34	158108	29.5423	90	5557125	SWC-09	BATS ML	BATS Mixed Layer ~20% narB	31.07 N	-64.17 E	10	2009-07-01
AG-916-G09	d__Bacteria;p__Proteobacteria;c__Alphaproteobacteria;o__Pelagibacterales;f__Pelagibacteraceae;g__Pelagibacter;s__Pelagibacter sp902597335	k__Bacteria;p__Proteobacteria;c__Alphaproteobacteria;o__SAR11_clade;f__Surface_1;g__?;s__?	0.41	1266004	19	355070	29.6565	90	3225433	SWC-09	BATS ML	BATS Mixed Layer ~20% narB	31.07 N	-64.17 E	10	2009-07-01
AG-430-J21	d__Bacteria;p__Proteobacteria;c__Alphaproteobacteria;o__Pelagibacterales;f__Pelagibacteraceae;g__Pelagibacter;s__Pelagibacter sp902597895	k__Bacteria;p__Proteobacteria;c__Alphaproteobacteria;o__SAR11_clade;f__Surface_1;g__?;s__?	<0.5	1037294	32	209392	28.7066	81	3823841	SWC-16	GEOTRACES	Over Mid-Atlantic Ridge	26.14 N	-44.83 E	90	2011-11-01
AG-894-P17	d__Bacteria;p__Proteobacteria;c__Alphaproteobacteria;o__Pelagibacterales;f__Pelagibacteraceae;g__Pelagibacter;s__Pelagibacter sp902597895	k__Bacteria;p__Proteobacteria;c__Alphaproteobacteria;o__SAR11_clade;f__Surface_1;g__?;s__?	0.27	1031863	35	163470	28.6378	80	3515678	SWC-09	BATS ML	BATS Mixed Layer ~20% narB	31.07 N	-64.17 E	10	2009-07-01
AG-916-I17	d__Bacteria;p__Proteobacteria;c__Alphaproteobacteria;o__Pelagibacterales;f__Pelagibacteraceae;g__Pelagibacter;s__Pelagibacter sp902597895	k__Bacteria;p__Proteobacteria;c__Alphaproteobacteria;o__SAR11_clade;f__Surface_1;g__?;s__?	0.31	1009563	29	369213	28.68	88	3323889	SWC-09	BATS ML	BATS Mixed Layer ~20% narB	31.07 N	-64.17 E	10	2009-07-01
AG-453-G21	d__Bacteria;p__Proteobacteria;c__Alphaproteobacteria;o__Pelagibacterales;f__Pelagibacteraceae;g__Pelagibacter;s__Pelagibacter sp902598425	k__Bacteria;p__Proteobacteria;c__Alphaproteobacteria;o__SAR11_clade;f__Surface_1;g__?;s__?	<0.5	915646	38	110228	29.0092	80	3450467	SWC-20	GEOTRACES	Austrialia coast	-30.00 N	156.00 E	50	2011-05-01
AG-453-I04	d__Bacteria;p__Proteobacteria;c__Alphaproteobacteria;o__Pelagibacterales;f__Pelagibacteraceae;g__Pelagibacter;s__Pelagibacter sp902598485	k__Bacteria;p__Proteobacteria;c__Alphaproteobacteria;o__SAR11_clade;f__Surface_1;g__?;s__?	<0.5	1123169	45	160016	29.1865	80	2527949	SWC-20	GEOTRACES	Austrialia coast	-30.00 N	156.00 E	50	2011-05-01
AG-916-L11	d__Bacteria;p__Proteobacteria;c__Alphaproteobacteria;o__Pelagibacterales;f__Pelagibacteraceae;g__Pelagibacter;s__Pelagibacter sp902598655	k__Bacteria;p__Proteobacteria;c__Alphaproteobacteria;o__SAR11_clade;f__Surface_1;g__?;s__?	0.28	1096508	29	242359	29.2138	80	3241123	SWC-09	BATS ML	BATS Mixed Layer ~20% narB	31.07 N	-64.17 E	10	2009-07-01
AG-916-N14	d__Bacteria;p__Proteobacteria;c__Alphaproteobacteria;o__Pelagibacterales;f__Pelagibacteraceae;g__Pelagibacter;s__Pelagibacter sp902599335	k__Bacteria;p__Proteobacteria;c__Alphaproteobacteria;o__SAR11_clade;f__Surface_1;g__?;s__?	0.36	1273736	23	235559	28.9861	93	3388441	SWC-09	BATS ML	BATS Mixed Layer ~20% narB	31.07 N	-64.17 E	10	2009-07-01
AG-453-K22	d__Bacteria;p__Proteobacteria;c__Alphaproteobacteria;o__Pelagibacterales;f__Pelagibacteraceae;g__Pelagibacter;s__Pelagibacter sp902599605	k__Bacteria;p__Proteobacteria;c__Alphaproteobacteria;o__SAR11_clade;f__Surface_1;g__?;s__?	<0.5	975459	33	184123	29.6849	83	2822204	SWC-20	GEOTRACES	Austrialia coast	-30.00 N	156.00 E	50	2011-05-01
AG-916-O13	d__Bacteria;p__Proteobacteria;c__Alphaproteobacteria;o__Pelagibacterales;f__Pelagibacteraceae;g__Pelagibacter;s__Pelagibacter sp902599625	k__Bacteria;p__Proteobacteria;c__Alphaproteobacteria;o__SAR11_clade;f__Surface_1;g__?;s__?	0.19	1078715	13	386053	29.7245	90	3341246	SWC-09	BATS ML	BATS Mixed Layer ~20% narB	31.07 N	-64.17 E	10	2009-07-01
AG-916-O20	d__Bacteria;p__Proteobacteria;c__Alphaproteobacteria;o__Pelagibacterales;f__Pelagibacteraceae;g__Pelagibacter;s__Pelagibacter sp902599665	k__Bacteria;p__Proteobacteria;c__Alphaproteobacteria;o__SAR11_clade;f__Surface_1;g__?;s__?	0.37	1215504	41	148426	29.5189	89	3100731	SWC-09	BATS ML	BATS Mixed Layer ~20% narB	31.07 N	-64.17 E	10	2009-07-01
AG-916-P21	d__Bacteria;p__Proteobacteria;c__Alphaproteobacteria;o__Pelagibacterales;f__Pelagibacteraceae;g__Pelagibacter;s__Pelagibacter sp902599995	k__Bacteria;p__Proteobacteria;c__Alphaproteobacteria;o__SAR11_clade;f__Surface_1;g__?;s__?	0.3	947012	23	143340	29.9563	81	3194187	SWC-09	BATS ML	BATS Mixed Layer ~20% narB	31.07 N	-64.17 E	10	2009-07-01
AG-917-B07	d__Bacteria;p__Proteobacteria;c__Alphaproteobacteria;o__Pelagibacterales;f__Pelagibacteraceae;g__Pelagibacter;s__Pelagibacter sp902600485	k__Bacteria;p__Proteobacteria;c__Alphaproteobacteria;o__SAR11_clade;f__Surface_1;g__?;s__?	0.28	1086696	19	298391	28.8397	94	3261695	SWC-09	BATS ML	BATS Mixed Layer ~20% narB	31.07 N	-64.17 E	10	2009-07-01
AG-917-E05	d__Bacteria;p__Proteobacteria;c__Alphaproteobacteria;o__Pelagibacterales;f__Pelagibacteraceae;g__Pelagibacter;s__Pelagibacter sp902601315	k__Bacteria;p__Proteobacteria;c__Alphaproteobacteria;o__SAR11_clade;f__Surface_1;g__?;s__?	0.34	1205625	31	152516	29.4622	90	3344489	SWC-09	BATS ML	BATS Mixed Layer ~20% narB	31.07 N	-64.17 E	10	2009-07-01
AG-457-B14	d__Bacteria;p__Proteobacteria;c__Alphaproteobacteria;o__Pelagibacterales;f__Pelagibacteraceae;g__Pelagibacter;s__Pelagibacter sp902601785	k__Bacteria;p__Proteobacteria;c__Alphaproteobacteria;o__SAR11_clade;f__Surface_1;g__?;s__?	<0.5	1040446	33	129149	29.6112	82	3118877	SWC-21	GEOTRACES	North of New Zealand	-30.00 N	174.00 E	50	2011-05-01
AG-917-G09	d__Bacteria;p__Proteobacteria;c__Alphaproteobacteria;o__Pelagibacterales;f__Pelagibacteraceae;g__Pelagibacter;s__Pelagibacter sp902601895	k__Bacteria;p__Proteobacteria;c__Alphaproteobacteria;o__SAR11_clade;f__Surface_1;g__?;s__?	0.33	1155265	42	144687	29.0844	83	3147770	SWC-09	BATS ML	BATS Mixed Layer ~20% narB	31.07 N	-64.17 E	10	2009-07-01
AG-457-O03	d__Bacteria;p__Proteobacteria;c__Alphaproteobacteria;o__Pelagibacterales;f__Pelagibacteraceae;g__Pelagibacter;s__Pelagibacter sp902604245	k__Bacteria;p__Proteobacteria;c__Alphaproteobacteria;o__SAR11_clade;f__Surface_1;g__?;s__?	<0.5	1072495	40	133865	29.5792	82	3040227	SWC-21	GEOTRACES	North of New Zealand	-30.00 N	174.00 E	50	2011-05-01
AG-461-B13	d__Bacteria;p__Proteobacteria;c__Alphaproteobacteria;o__Pelagibacterales;f__Pelagibacteraceae;g__Pelagibacter;s__Pelagibacter sp902604525	k__Bacteria;p__Proteobacteria;c__Alphaproteobacteria;o__SAR11_clade;f__Surface_1;g__?;s__?	<0.5	1072723	37	105226	29.8845	88	3101238	SWC-22	GEOTRACES	32.5 S Line SW Pacific	-32.50 N	-170.00 E	75	2011-05-01
AG-461-C04	d__Bacteria;p__Proteobacteria;c__Alphaproteobacteria;o__Pelagibacterales;f__Pelagibacteraceae;g__Pelagibacter;s__Pelagibacter sp902604795	k__Bacteria;p__Proteobacteria;c__Alphaproteobacteria;o__SAR11_clade;f__Surface_1;g__?;s__?	<0.5	1067584	29	165747	29.244	84	3136147	SWC-22	GEOTRACES	32.5 S Line SW Pacific	-32.50 N	-170.00 E	75	2011-05-01
AG-461-E05	d__Bacteria;p__Proteobacteria;c__Alphaproteobacteria;o__Pelagibacterales;f__Pelagibacteraceae;g__Pelagibacter;s__Pelagibacter sp902604975	k__Bacteria;p__Proteobacteria;c__Alphaproteobacteria;o__SAR11_clade;f__Surface_1;g__?;s__?	<0.5	1032798	42	194716	29.4265	81	3210430	SWC-22	GEOTRACES	32.5 S Line SW Pacific	-32.50 N	-170.00 E	75	2011-05-01
AG-461-L09	d__Bacteria;p__Proteobacteria;c__Alphaproteobacteria;o__Pelagibacterales;f__Pelagibacteraceae;g__Pelagibacter;s__Pelagibacter sp902605865	k__Bacteria;p__Proteobacteria;c__Alphaproteobacteria;o__SAR11_clade;f__Surface_1;g__?;s__?	<0.5	1244271	30	196416	29.5301	93	3427062	SWC-22	GEOTRACES	32.5 S Line SW Pacific	-32.50 N	-170.00 E	75	2011-05-01
AG-461-M14	d__Bacteria;p__Proteobacteria;c__Alphaproteobacteria;o__Pelagibacterales;f__Pelagibacteraceae;g__Pelagibacter;s__Pelagibacter sp902606105	k__Bacteria;p__Proteobacteria;c__Alphaproteobacteria;o__SAR11_clade;f__Surface_1;g__?;s__?	<0.5	1033838	49	122054	29.6786	80	3135496	SWC-22	GEOTRACES	32.5 S Line SW Pacific	-32.50 N	-170.00 E	75	2011-05-01
AG-461-M18	d__Bacteria;p__Proteobacteria;c__Alphaproteobacteria;o__Pelagibacterales;f__Pelagibacteraceae;g__Pelagibacter;s__Pelagibacter sp902606115	k__Bacteria;p__Proteobacteria;c__Alphaproteobacteria;o__SAR11_clade;f__Surface_1;g__?;s__?	<0.5	1020573	33	236310	29.0288	91	3192474	SWC-22	GEOTRACES	32.5 S Line SW Pacific	-32.50 N	-170.00 E	75	2011-05-01
AG-464-P13	d__Bacteria;p__Proteobacteria;c__Alphaproteobacteria;o__Pelagibacterales;f__Pelagibacteraceae;g__Pelagibacter;s__Pelagibacter sp902608385	k__Bacteria;p__Proteobacteria;c__Alphaproteobacteria;o__SAR11_clade;f__Surface_1;g__?;s__?	<0.5	1179665	37	101043	28.4011	80	2651020	SWC-23	GEOTRACES	32.5 S Line SW Pacific	-32.50 N	-170.00 E	200	2011-06-01
AG-470-D16	d__Bacteria;p__Proteobacteria;c__Alphaproteobacteria;o__Pelagibacterales;f__Pelagibacteraceae;g__Pelagibacter;s__Pelagibacter sp902608975	k__Bacteria;p__Proteobacteria;c__Alphaproteobacteria;o__SAR11_clade;f__Surface_1;g__?;s__?	<0.5	1004165	35	265658	28.5198	89	3644601	SWC-24	GEOTRACES	32.5 S Line SW Pacific	-32.50 N	-154.00 E	100	2011-06-01
AG-903-E15	d__Bacteria;p__Proteobacteria;c__Alphaproteobacteria;o__Pelagibacterales;f__Pelagibacteraceae;g__Pelagibacter;s__Pelagibacter sp902609685	k__Bacteria;p__Proteobacteria;c__Alphaproteobacteria;o__SAR11_clade;f__Surface_1;g__?;s__?	0.35	964850	27	195307	29.7193	80	4707445	SWC-09	BATS ML	BATS Mixed Layer ~20% narB	31.07 N	-64.17 E	10	2009-07-01
AG-905-E10	d__Bacteria;p__Proteobacteria;c__Alphaproteobacteria;o__Pelagibacterales;f__Pelagibacteraceae;g__Pelagibacter;s__Pelagibacter sp902609685	k__Bacteria;p__Proteobacteria;c__Alphaproteobacteria;o__SAR11_clade;f__Surface_1;g__?;s__?	0.25	1065393	30	115483	29.5063	84	5736720	SWC-09	BATS ML	BATS Mixed Layer ~20% narB	31.07 N	-64.17 E	10	2009-07-01
AG-917-K06	d__Bacteria;p__Proteobacteria;c__Alphaproteobacteria;o__Pelagibacterales;f__Pelagibacteraceae;g__Pelagibacter;s__Pelagibacter sp902609685	k__Bacteria;p__Proteobacteria;c__Alphaproteobacteria;o__SAR11_clade;f__Surface_1;g__?;s__?	0.23	1189543	20	315274	29.4748	99	3224952	SWC-09	BATS ML	BATS Mixed Layer ~20% narB	31.07 N	-64.17 E	10	2009-07-01
AG-917-M15	d__Bacteria;p__Proteobacteria;c__Alphaproteobacteria;o__Pelagibacterales;f__Pelagibacteraceae;g__Pelagibacter;s__Pelagibacter sp902610315	k__Bacteria;p__Proteobacteria;c__Alphaproteobacteria;o__SAR11_clade;f__Surface_1;g__?;s__?	0.23	1063557	26	183884	28.8248	88	3116847	SWC-09	BATS ML	BATS Mixed Layer ~20% narB	31.07 N	-64.17 E	10	2009-07-01
AG-470-L20	d__Bacteria;p__Proteobacteria;c__Alphaproteobacteria;o__Pelagibacterales;f__Pelagibacteraceae;g__Pelagibacter;s__Pelagibacter sp902610655	k__Bacteria;p__Proteobacteria;c__Alphaproteobacteria;o__SAR11_clade;f__Surface_1;g__?;s__?	<0.5	1073183	44	158806	29.0985	89	3394798	SWC-24	GEOTRACES	32.5 S Line SW Pacific	-32.50 N	-154.00 E	100	2011-06-01
AG-470-O10	d__Bacteria;p__Proteobacteria;c__Alphaproteobacteria;o__Pelagibacterales;f__Pelagibacteraceae;g__Pelagibacter;s__Pelagibacter sp902611145	k__Bacteria;p__Proteobacteria;c__Alphaproteobacteria;o__SAR11_clade;f__Surface_1;g__?;s__?	<0.5	1125476	29	155399	27.9861	80	3495902	SWC-24	GEOTRACES	32.5 S Line SW Pacific	-32.50 N	-154.00 E	100	2011-06-01
AG-918-B06	d__Bacteria;p__Proteobacteria;c__Alphaproteobacteria;o__Pelagibacterales;f__Pelagibacteraceae;g__Pelagibacter;s__Pelagibacter sp902611265	k__Bacteria;p__Proteobacteria;c__Alphaproteobacteria;o__SAR11_clade;f__Surface_1;g__?;s__?	0.26	1150377	32	332127	29.7156	87	3070404	SWC-09	BATS ML	BATS Mixed Layer ~20% narB	31.07 N	-64.17 E	10	2009-07-01
AG-891-A05	d__Bacteria;p__Proteobacteria;c__Alphaproteobacteria;o__Pelagibacterales;f__Pelagibacteraceae;g__Pelagibacter;s__Pelagibacter sp902611405	k__Bacteria;p__Proteobacteria;c__Alphaproteobacteria;o__SAR11_clade;f__Surface_1;g__?;s__?	0.26	1217377	39	227191	29.3258	90	3049152	SWC-09	BATS ML	BATS Mixed Layer ~20% narB	31.07 N	-64.17 E	10	2009-07-01
AG-918-C15	d__Bacteria;p__Proteobacteria;c__Alphaproteobacteria;o__Pelagibacterales;f__Pelagibacteraceae;g__Pelagibacter;s__Pelagibacter sp902611465	k__Bacteria;p__Proteobacteria;c__Alphaproteobacteria;o__SAR11_clade;f__Surface_1;g__?;s__?	0.29	1184160	38	185539	29.3291	82	3802098	SWC-09	BATS ML	BATS Mixed Layer ~20% narB	31.07 N	-64.17 E	10	2009-07-01
AG-913-G10	d__Bacteria;p__Proteobacteria;c__Alphaproteobacteria;o__Pelagibacterales;f__Pelagibacteraceae;g__Pelagibacter;s__Pelagibacter sp902611845	k__Bacteria;p__Proteobacteria;c__Alphaproteobacteria;o__SAR11_clade;f__Surface_1;g__?;s__?	0.4	1100860	21	159663	29.2122	80	3211371	SWC-09	BATS ML	BATS Mixed Layer ~20% narB	31.07 N	-64.17 E	10	2009-07-01
AG-918-E02	d__Bacteria;p__Proteobacteria;c__Alphaproteobacteria;o__Pelagibacterales;f__Pelagibacteraceae;g__Pelagibacter;s__Pelagibacter sp902611845	k__Bacteria;p__Proteobacteria;c__Alphaproteobacteria;o__SAR11_clade;f__Surface_1;g__?;s__?	0.35	1261292	26	293732	29.3832	92	2790938	SWC-09	BATS ML	BATS Mixed Layer ~20% narB	31.07 N	-64.17 E	10	2009-07-01
AG-903-F09	d__Bacteria;p__Proteobacteria;c__Alphaproteobacteria;o__Pelagibacterales;f__Pelagibacteraceae;g__Pelagibacter;s__Pelagibacter sp902612325	k__Bacteria;p__Proteobacteria;c__Alphaproteobacteria;o__SAR11_clade;f__Surface_1;g__?;s__?	0.31	1077502	32	217467	29.6407	90	2501118	SWC-09	BATS ML	BATS Mixed Layer ~20% narB	31.07 N	-64.17 E	10	2009-07-01
AG-918-G06	d__Bacteria;p__Proteobacteria;c__Alphaproteobacteria;o__Pelagibacterales;f__Pelagibacteraceae;g__Pelagibacter;s__Pelagibacter sp902612325	k__Bacteria;p__Proteobacteria;c__Alphaproteobacteria;o__SAR11_clade;f__Surface_1;g__?;s__?	0.19	1212273	13	259158	29.4296	97	3598808	SWC-09	BATS ML	BATS Mixed Layer ~20% narB	31.07 N	-64.17 E	10	2009-07-01
AG-919-L14	d__Bacteria;p__Proteobacteria;c__Alphaproteobacteria;o__Pelagibacterales;f__Pelagibacteraceae;g__Pelagibacter;s__Pelagibacter sp902612325	k__Bacteria;p__Proteobacteria;c__Alphaproteobacteria;o__SAR11_clade;f__Surface_1;g__?;s__?	0.32	980443	49	97095	29.8572	91	3219029	SWC-09	BATS ML	BATS Mixed Layer ~20% narB	31.07 N	-64.17 E	10	2009-07-01
AG-891-D10	d__Bacteria;p__Proteobacteria;c__Alphaproteobacteria;o__Pelagibacterales;f__Pelagibacteraceae;g__Pelagibacter;s__Pelagibacter sp902612345	k__Bacteria;p__Proteobacteria;c__Alphaproteobacteria;o__SAR11_clade;f__Surface_1;g__?;s__?	0.3	1074014	34	202995	28.7877	93	3229830	SWC-09	BATS ML	BATS Mixed Layer ~20% narB	31.07 N	-64.17 E	10	2009-07-01
AG-918-G22	d__Bacteria;p__Proteobacteria;c__Alphaproteobacteria;o__Pelagibacterales;f__Pelagibacteraceae;g__Pelagibacter;s__Pelagibacter sp902612605	k__Bacteria;p__Proteobacteria;c__Alphaproteobacteria;o__SAR11_clade;f__Surface_1;g__?;s__?	0.31	1358899	25	490095	28.977	97	3887546	SWC-09	BATS ML	BATS Mixed Layer ~20% narB	31.07 N	-64.17 E	10	2009-07-01
AG-908-I21	d__Bacteria;p__Proteobacteria;c__Alphaproteobacteria;o__Pelagibacterales;f__Pelagibacteraceae;g__Pelagibacter;s__Pelagibacter sp902613065	k__Bacteria;p__Proteobacteria;c__Alphaproteobacteria;o__SAR11_clade;f__Surface_1;g__?;s__?	0.31	1122642	42	249475	29.2452	87	3191297	SWC-09	BATS ML	BATS Mixed Layer ~20% narB	31.07 N	-64.17 E	10	2009-07-01
AG-918-K13	d__Bacteria;p__Proteobacteria;c__Alphaproteobacteria;o__Pelagibacterales;f__Pelagibacteraceae;g__Pelagibacter;s__Pelagibacter sp902613065	k__Bacteria;p__Proteobacteria;c__Alphaproteobacteria;o__SAR11_clade;f__Surface_1;g__?;s__?	0.3	1271315	37	205514	29.1847	91	3059368	SWC-09	BATS ML	BATS Mixed Layer ~20% narB	31.07 N	-64.17 E	10	2009-07-01
AG-891-I18	d__Bacteria;p__Proteobacteria;c__Alphaproteobacteria;o__Pelagibacterales;f__Pelagibacteraceae;g__Pelagibacter;s__Pelagibacter sp902613755	k__Bacteria;p__Proteobacteria;c__Alphaproteobacteria;o__SAR11_clade;f__Surface_1;g__?;s__?	0.24	1381610	19	243267	29.1873	98	3205373	SWC-09	BATS ML	BATS Mixed Layer ~20% narB	31.07 N	-64.17 E	10	2009-07-01
AG-891-J07	d__Bacteria;p__Proteobacteria;c__Alphaproteobacteria;o__Pelagibacterales;f__Pelagibacteraceae;g__Pelagibacter;s__Pelagibacter sp902613855	k__Bacteria;p__Proteobacteria;c__Alphaproteobacteria;o__SAR11_clade;f__Surface_1;g__?;s__?	0.31	1211589	21	467901	29.3766	98	3274402	SWC-09	BATS ML	BATS Mixed Layer ~20% narB	31.07 N	-64.17 E	10	2009-07-01
AG-918-P10	d__Bacteria;p__Proteobacteria;c__Alphaproteobacteria;o__Pelagibacterales;f__Pelagibacteraceae;g__Pelagibacter;s__Pelagibacter sp902614055	k__Bacteria;p__Proteobacteria;c__Alphaproteobacteria;o__SAR11_clade;f__Surface_1;g__?;s__?	0.31	1170220	35	463256	29.5993	87	3019754	SWC-09	BATS ML	BATS Mixed Layer ~20% narB	31.07 N	-64.17 E	10	2009-07-01
AG-919-A02	d__Bacteria;p__Proteobacteria;c__Alphaproteobacteria;o__Pelagibacterales;f__Pelagibacteraceae;g__Pelagibacter;s__Pelagibacter sp902614125	k__Bacteria;p__Proteobacteria;c__Alphaproteobacteria;o__SAR11_clade;f__Surface_1;g__?;s__?	0.31	1181478	31	245113	29.6395	80	3340532	SWC-09	BATS ML	BATS Mixed Layer ~20% narB	31.07 N	-64.17 E	10	2009-07-01
AG-891-L02	d__Bacteria;p__Proteobacteria;c__Alphaproteobacteria;o__Pelagibacterales;f__Pelagibacteraceae;g__Pelagibacter;s__Pelagibacter sp902614355	k__Bacteria;p__Proteobacteria;c__Alphaproteobacteria;o__SAR11_clade;f__Surface_1;g__?;s__?	0.22	972340	26	241100	29.5696	89	3119417	SWC-09	BATS ML	BATS Mixed Layer ~20% narB	31.07 N	-64.17 E	10	2009-07-01
AG-891-M18	d__Bacteria;p__Proteobacteria;c__Alphaproteobacteria;o__Pelagibacterales;f__Pelagibacteraceae;g__Pelagibacter;s__Pelagibacter sp902614905	k__Bacteria;p__Proteobacteria;c__Alphaproteobacteria;o__SAR11_clade;f__Surface_1;g__?;s__?	0.23	1013030	37	174594	28.8823	84	3598952	SWC-09	BATS ML	BATS Mixed Layer ~20% narB	31.07 N	-64.17 E	10	2009-07-01
AG-891-N03	d__Bacteria;p__Proteobacteria;c__Alphaproteobacteria;o__Pelagibacterales;f__Pelagibacteraceae;g__Pelagibacter;s__Pelagibacter sp902614975	k__Bacteria;p__Proteobacteria;c__Alphaproteobacteria;o__SAR11_clade;f__Surface_1;g__?;s__?	0.28	1202930	25	239204	29.3572	83	3029578	SWC-09	BATS ML	BATS Mixed Layer ~20% narB	31.07 N	-64.17 E	10	2009-07-01
AG-898-A03	d__Bacteria;p__Proteobacteria;c__Alphaproteobacteria;o__Pelagibacterales;f__Pelagibacteraceae;g__Pelagibacter;s__Pelagibacter sp902614975	k__Bacteria;p__Proteobacteria;c__Alphaproteobacteria;o__SAR11_clade;f__Surface_1;g__?;s__?	0.31	1127743	41	183227	29.4995	82	1921395	SWC-09	BATS ML	BATS Mixed Layer ~20% narB	31.07 N	-64.17 E	10	2009-07-01
AG-919-F03	d__Bacteria;p__Proteobacteria;c__Alphaproteobacteria;o__Pelagibacterales;f__Pelagibacteraceae;g__Pelagibacter;s__Pelagibacter sp902615445	k__Bacteria;p__Proteobacteria;c__Alphaproteobacteria;o__SAR11_clade;f__Surface_1;g__?;s__?	0.29	1117344	29	166905	29.4126	92	2961941	SWC-09	BATS ML	BATS Mixed Layer ~20% narB	31.07 N	-64.17 E	10	2009-07-01
AG-892-A22	d__Bacteria;p__Proteobacteria;c__Alphaproteobacteria;o__Pelagibacterales;f__Pelagibacteraceae;g__Pelagibacter;s__Pelagibacter sp902615975	k__Bacteria;p__Proteobacteria;c__Alphaproteobacteria;o__SAR11_clade;f__Surface_1;g__?;s__?	0.27	1194572	19	236446	29.3682	92	3350157	SWC-09	BATS ML	BATS Mixed Layer ~20% narB	31.07 N	-64.17 E	10	2009-07-01
AG-359-B05	d__Bacteria;p__Proteobacteria;c__Alphaproteobacteria;o__Pelagibacterales;f__Pelagibacteraceae;g__Pelagibacter;s__Pelagibacter sp902616245	k__Bacteria;p__Proteobacteria;c__Alphaproteobacteria;o__SAR11_clade;f__Surface_1;g__?;s__?	<0.5	1119711	33	141631	29.0002	88	10676919	SWC-09	BATS ML	BATS Mixed Layer ~20% narB	31.07 N	-64.17 E	10	2009-07-01
AG-892-B11	d__Bacteria;p__Proteobacteria;c__Alphaproteobacteria;o__Pelagibacterales;f__Pelagibacteraceae;g__Pelagibacter;s__Pelagibacter sp902616245	k__Bacteria;p__Proteobacteria;c__Alphaproteobacteria;o__SAR11_clade;f__Surface_1;g__?;s__?	0.26	1310922	12	536333	29.1274	95	3274715	SWC-09	BATS ML	BATS Mixed Layer ~20% narB	31.07 N	-64.17 E	10	2009-07-01
AG-894-E10	d__Bacteria;p__Proteobacteria;c__Alphaproteobacteria;o__Pelagibacterales;f__Pelagibacteraceae;g__Pelagibacter;s__Pelagibacter sp902616245	k__Bacteria;p__Proteobacteria;c__Alphaproteobacteria;o__SAR11_clade;f__Surface_1;g__?;s__?	0.32	1203965	23	368650	29.1771	90	3474066	SWC-09	BATS ML	BATS Mixed Layer ~20% narB	31.07 N	-64.17 E	10	2009-07-01
AG-908-L09	d__Bacteria;p__Proteobacteria;c__Alphaproteobacteria;o__Pelagibacterales;f__Pelagibacteraceae;g__Pelagibacter;s__Pelagibacter sp902616245	k__Bacteria;p__Proteobacteria;c__Alphaproteobacteria;o__SAR11_clade;f__Surface_1;g__?;s__?	0.3	1272546	40	162825	29.2208	89	4028994	SWC-09	BATS ML	BATS Mixed Layer ~20% narB	31.07 N	-64.17 E	10	2009-07-01
AG-917-D14	d__Bacteria;p__Proteobacteria;c__Alphaproteobacteria;o__Pelagibacterales;f__Pelagibacteraceae;g__Pelagibacter;s__Pelagibacter sp902616245	k__Bacteria;p__Proteobacteria;c__Alphaproteobacteria;o__SAR11_clade;f__Surface_1;g__?;s__?	0.4	1230808	48	117691	29.3603	96	3208181	SWC-09	BATS ML	BATS Mixed Layer ~20% narB	31.07 N	-64.17 E	10	2009-07-01
AG-426-K19	d__Bacteria;p__Proteobacteria;c__Alphaproteobacteria;o__Pelagibacterales;f__Pelagibacteraceae;g__Pelagibacter;s__Pelagibacter sp902616645	k__Bacteria;p__Proteobacteria;c__Alphaproteobacteria;o__SAR11_clade;f__Surface_1;g__?;s__?	<0.5	1025046	40	124667	29.0917	84	2976296	SWC-15	GEOTRACES	Off the North American Shelf, SE of WHOI	38.32 N	-68.87 E	90	2011-11-01
AG-892-C18	d__Bacteria;p__Proteobacteria;c__Alphaproteobacteria;o__Pelagibacterales;f__Pelagibacteraceae;g__Pelagibacter;s__Pelagibacter sp902616645	k__Bacteria;p__Proteobacteria;c__Alphaproteobacteria;o__SAR11_clade;f__Surface_1;g__?;s__?	0.24	1039657	26	231906	29.1459	91	3658927	SWC-09	BATS ML	BATS Mixed Layer ~20% narB	31.07 N	-64.17 E	10	2009-07-01
AG-916-K04	d__Bacteria;p__Proteobacteria;c__Alphaproteobacteria;o__Pelagibacterales;f__Pelagibacteraceae;g__Pelagibacter;s__Pelagibacter sp902616725	k__Bacteria;p__Proteobacteria;c__Alphaproteobacteria;o__SAR11_clade;f__Surface_1;g__?;s__?	0.27	958015	21	226233	29.7181	80	2759040	SWC-09	BATS ML	BATS Mixed Layer ~20% narB	31.07 N	-64.17 E	10	2009-07-01
AG-919-C02	d__Bacteria;p__Proteobacteria;c__Alphaproteobacteria;o__Pelagibacterales;f__Pelagibacteraceae;g__Pelagibacter;s__Pelagibacter sp902616725	k__Bacteria;p__Proteobacteria;c__Alphaproteobacteria;o__SAR11_clade;f__Surface_1;g__?;s__?	0.2	1128542	17	315250	29.6147	91	2845164	SWC-09	BATS ML	BATS Mixed Layer ~20% narB	31.07 N	-64.17 E	10	2009-07-01
AG-919-L02	d__Bacteria;p__Proteobacteria;c__Alphaproteobacteria;o__Pelagibacterales;f__Pelagibacteraceae;g__Pelagibacter;s__Pelagibacter sp902616725	k__Bacteria;p__Proteobacteria;c__Alphaproteobacteria;o__SAR11_clade;f__Surface_1;g__?;s__?	0.21	1144269	16	223292	29.6075	94	3007270	SWC-09	BATS ML	BATS Mixed Layer ~20% narB	31.07 N	-64.17 E	10	2009-07-01
AG-919-O02	d__Bacteria;p__Proteobacteria;c__Alphaproteobacteria;o__Pelagibacterales;f__Pelagibacteraceae;g__Pelagibacter;s__Pelagibacter sp902617625	k__Bacteria;p__Proteobacteria;c__Alphaproteobacteria;o__SAR11_clade;f__Surface_1;g__?;s__?	0.31	1025326	27	150247	29.6193	90	3355547	SWC-09	BATS ML	BATS Mixed Layer ~20% narB	31.07 N	-64.17 E	10	2009-07-01
AG-892-J03	d__Bacteria;p__Proteobacteria;c__Alphaproteobacteria;o__Pelagibacterales;f__Pelagibacteraceae;g__Pelagibacter;s__Pelagibacter sp902618205	k__Bacteria;p__Proteobacteria;c__Alphaproteobacteria;o__SAR11_clade;f__Surface_1;g__?;s__?	0.35	1376173	28	399332	29.4236	95	2975212	SWC-09	BATS ML	BATS Mixed Layer ~20% narB	31.07 N	-64.17 E	10	2009-07-01
AG-892-K05	d__Bacteria;p__Proteobacteria;c__Alphaproteobacteria;o__Pelagibacterales;f__Pelagibacteraceae;g__Pelagibacter;s__Pelagibacter sp902618485	k__Bacteria;p__Proteobacteria;c__Alphaproteobacteria;o__SAR11_clade;f__Surface_1;g__?;s__?	0.25	1038353	23	219023	29.5346	96	3555294	SWC-09	BATS ML	BATS Mixed Layer ~20% narB	31.07 N	-64.17 E	10	2009-07-01
AG-912-C08	d__Bacteria;p__Proteobacteria;c__Alphaproteobacteria;o__Pelagibacterales;f__Pelagibacteraceae;g__Pelagibacter;s__Pelagibacter sp902618485	k__Bacteria;p__Proteobacteria;c__Alphaproteobacteria;o__SAR11_clade;f__Surface_1;g__?;s__?	0.26	1073849	23	238059	29.3904	89	3379965	SWC-09	BATS ML	BATS Mixed Layer ~20% narB	31.07 N	-64.17 E	10	2009-07-01
AG-920-D05	d__Bacteria;p__Proteobacteria;c__Alphaproteobacteria;o__Pelagibacterales;f__Pelagibacteraceae;g__Pelagibacter;s__Pelagibacter sp902618695	k__Bacteria;p__Proteobacteria;c__Alphaproteobacteria;o__SAR11_clade;f__Surface_1;g__?;s__?	0.4	1228166	35	377512	29.25	97	3424200	SWC-09	BATS ML	BATS Mixed Layer ~20% narB	31.07 N	-64.17 E	10	2009-07-01
AG-892-L05	d__Bacteria;p__Proteobacteria;c__Alphaproteobacteria;o__Pelagibacterales;f__Pelagibacteraceae;g__Pelagibacter;s__Pelagibacter sp902618855	k__Bacteria;p__Proteobacteria;c__Alphaproteobacteria;o__SAR11_clade;f__Surface_1;g__?;s__?	0.27	990034	34	157254	28.9873	86	3275814	SWC-09	BATS ML	BATS Mixed Layer ~20% narB	31.07 N	-64.17 E	10	2009-07-01
AG-892-O03	d__Bacteria;p__Proteobacteria;c__Alphaproteobacteria;o__Pelagibacterales;f__Pelagibacteraceae;g__Pelagibacter;s__Pelagibacter sp902619595	k__Bacteria;p__Proteobacteria;c__Alphaproteobacteria;o__SAR11_clade;f__Surface_1;g__?;s__?	0.3	1004816	29	177279	29.1586	82	3482906	SWC-09	BATS ML	BATS Mixed Layer ~20% narB	31.07 N	-64.17 E	10	2009-07-01
AG-426-L19	d__Bacteria;p__Proteobacteria;c__Alphaproteobacteria;o__Pelagibacterales;f__Pelagibacteraceae;g__Pelagibacter;s__Pelagibacter sp902619665	k__Bacteria;p__Proteobacteria;c__Alphaproteobacteria;o__SAR11_clade;f__Surface_1;g__?;s__?	<0.5	938734	45	77015	28.8699	81	3176605	SWC-15	GEOTRACES	Off the North American Shelf, SE of WHOI	38.32 N	-68.87 E	90	2011-11-01
AG-920-I06	d__Bacteria;p__Proteobacteria;c__Alphaproteobacteria;o__Pelagibacterales;f__Pelagibacteraceae;g__Pelagibacter;s__Pelagibacter sp902619665	k__Bacteria;p__Proteobacteria;c__Alphaproteobacteria;o__SAR11_clade;f__Surface_1;g__?;s__?	0.23	978849	28	173499	28.876	81	3358115	SWC-09	BATS ML	BATS Mixed Layer ~20% narB	31.07 N	-64.17 E	10	2009-07-01
AG-898-P13	d__Bacteria;p__Proteobacteria;c__Alphaproteobacteria;o__Pelagibacterales;f__Pelagibacteraceae;g__Pelagibacter;s__Pelagibacter sp902619925	k__Bacteria;p__Proteobacteria;c__Alphaproteobacteria;o__SAR11_clade;f__Surface_1;g__?;s__?	0.21	1042781	30	186709	28.7717	87	1966156	SWC-09	BATS ML	BATS Mixed Layer ~20% narB	31.07 N	-64.17 E	10	2009-07-01
AG-920-I23	d__Bacteria;p__Proteobacteria;c__Alphaproteobacteria;o__Pelagibacterales;f__Pelagibacteraceae;g__Pelagibacter;s__Pelagibacter sp902619925	k__Bacteria;p__Proteobacteria;c__Alphaproteobacteria;o__SAR11_clade;f__Surface_1;g__?;s__?	0.24	1101300	30	207375	29.032	87	3842773	SWC-09	BATS ML	BATS Mixed Layer ~20% narB	31.07 N	-64.17 E	10	2009-07-01
AG-920-L03	d__Bacteria;p__Proteobacteria;c__Alphaproteobacteria;o__Pelagibacterales;f__Pelagibacteraceae;g__Pelagibacter;s__Pelagibacter sp902620465	k__Bacteria;p__Proteobacteria;c__Alphaproteobacteria;o__SAR11_clade;f__Surface_1;g__?;s__?	0.24	968844	13	369695	29.7473	85	3259310	SWC-09	BATS ML	BATS Mixed Layer ~20% narB	31.07 N	-64.17 E	10	2009-07-01
AG-893-F11	d__Bacteria;p__Proteobacteria;c__Alphaproteobacteria;o__Pelagibacterales;f__Pelagibacteraceae;g__Pelagibacter;s__Pelagibacter sp902621345	k__Bacteria;p__Proteobacteria;c__Alphaproteobacteria;o__SAR11_clade;f__Surface_1;g__?;s__?	0.26	1190016	4	953439	29.5043	100	3169061	SWC-09	BATS ML	BATS Mixed Layer ~20% narB	31.07 N	-64.17 E	10	2009-07-01
AG-893-J08	d__Bacteria;p__Proteobacteria;c__Alphaproteobacteria;o__Pelagibacterales;f__Pelagibacteraceae;g__Pelagibacter;s__Pelagibacter sp902622245	k__Bacteria;p__Proteobacteria;c__Alphaproteobacteria;o__SAR11_clade;f__Surface_1;g__?;s__?	0.34	1337460	17	333424	29.1407	96	2795812	SWC-09	BATS ML	BATS Mixed Layer ~20% narB	31.07 N	-64.17 E	10	2009-07-01
AG-893-K09	d__Bacteria;p__Proteobacteria;c__Alphaproteobacteria;o__Pelagibacterales;f__Pelagibacteraceae;g__Pelagibacter;s__Pelagibacter sp902622545	k__Bacteria;p__Proteobacteria;c__Alphaproteobacteria;o__SAR11_clade;f__Surface_1;g__?;s__?	0.21	1153653	9	317696	28.9257	98	2864559	SWC-09	BATS ML	BATS Mixed Layer ~20% narB	31.07 N	-64.17 E	10	2009-07-01
AG-901-I21	d__Bacteria;p__Proteobacteria;c__Alphaproteobacteria;o__Pelagibacterales;f__Pelagibacteraceae;g__Pelagibacter;s__Pelagibacter sp902622545	k__Bacteria;p__Proteobacteria;c__Alphaproteobacteria;o__SAR11_clade;f__Surface_1;g__?;s__?	0.23	1006321	18	264700	28.7825	90	2734997	SWC-09	BATS ML	BATS Mixed Layer ~20% narB	31.07 N	-64.17 E	10	2009-07-01
AG-390-I15	d__Bacteria;p__Proteobacteria;c__Alphaproteobacteria;o__Pelagibacterales;f__Pelagibacteraceae;g__Pelagibacter;s__Pelagibacter sp902622795	k__Bacteria;p__Proteobacteria;c__Alphaproteobacteria;o__SAR11_clade;f__Surface_1;g__?;s__?	<0.5	1137165	33	147414	29.5948	86	2657904	SWC-11	GEOTRACES	Northern edge of Sargasso Sea	36.20 N	-53.31 E	10	2010-05-01
AG-893-L06	d__Bacteria;p__Proteobacteria;c__Alphaproteobacteria;o__Pelagibacterales;f__Pelagibacteraceae;g__Pelagibacter;s__Pelagibacter sp902622795	k__Bacteria;p__Proteobacteria;c__Alphaproteobacteria;o__SAR11_clade;f__Surface_1;g__?;s__?	0.31	1016908	19	329199	29.4345	85	3197458	SWC-09	BATS ML	BATS Mixed Layer ~20% narB	31.07 N	-64.17 E	10	2009-07-01
AH-287-B07	d__Bacteria;p__Proteobacteria;c__Alphaproteobacteria;o__Pelagibacterales;f__Pelagibacteraceae;g__Pelagibacter;s__Pelagibacter sp902623075	k__Bacteria;p__Proteobacteria;c__Alphaproteobacteria;o__SAR11_clade;f__Surface_1;g__?;s__?	0.14	1206709	31	213346	29.3641	87	2787858	117 Fiji-Hawaii 2007	3 c.1	equatorial	-3 N	-166 E	15	2007-04-23
AG-359-J18	d__Bacteria;p__Proteobacteria;c__Alphaproteobacteria;o__Pelagibacterales;f__Pelagibacteraceae;g__Pelagibacter;s__Pelagibacter sp902623495	k__Bacteria;p__Proteobacteria;c__Alphaproteobacteria;o__SAR11_clade;f__Surface_1;g__?;s__?	<0.5	1147298	33	180030	29.085	82	6316396	SWC-09	BATS ML	BATS Mixed Layer ~20% narB	31.07 N	-64.17 E	10	2009-07-01
AG-893-N07	d__Bacteria;p__Proteobacteria;c__Alphaproteobacteria;o__Pelagibacterales;f__Pelagibacteraceae;g__Pelagibacter;s__Pelagibacter sp902623495	k__Bacteria;p__Proteobacteria;c__Alphaproteobacteria;o__SAR11_clade;f__Surface_1;g__?;s__?	0.28	1257574	31	271705	29.16	86	2757752	SWC-09	BATS ML	BATS Mixed Layer ~20% narB	31.07 N	-64.17 E	10	2009-07-01
AG-892-C08	d__Bacteria;p__Proteobacteria;c__Alphaproteobacteria;o__Pelagibacterales;f__Pelagibacteraceae;g__Pelagibacter;s__Pelagibacter sp902623975	k__Bacteria;p__Proteobacteria;c__Alphaproteobacteria;o__SAR11_clade;f__Surface_1;g__?;s__?	0.24	948978	32	129817	28.9838	80	3155551	SWC-09	BATS ML	BATS Mixed Layer ~20% narB	31.07 N	-64.17 E	10	2009-07-01
AG-893-P10	d__Bacteria;p__Proteobacteria;c__Alphaproteobacteria;o__Pelagibacterales;f__Pelagibacteraceae;g__Pelagibacter;s__Pelagibacter sp902623975	k__Bacteria;p__Proteobacteria;c__Alphaproteobacteria;o__SAR11_clade;f__Surface_1;g__?;s__?	0.22	1031115	32	179754	29.1898	89	2850383	SWC-09	BATS ML	BATS Mixed Layer ~20% narB	31.07 N	-64.17 E	10	2009-07-01
AH-287-E09	d__Bacteria;p__Proteobacteria;c__Alphaproteobacteria;o__Pelagibacterales;f__Pelagibacteraceae;g__Pelagibacter;s__Pelagibacter sp902624045	k__Bacteria;p__Proteobacteria;c__Alphaproteobacteria;o__SAR11_clade;f__Surface_1;g__?;s__?	0.3	1149207	53	154528	29.4908	86	3381996	117 Fiji-Hawaii 2007	3 c.1	equatorial	-3 N	-166 E	15	2007-04-23
AH-287-E08	d__Bacteria;p__Proteobacteria;c__Alphaproteobacteria;o__Pelagibacterales;f__Pelagibacteraceae;g__Pelagibacter;s__Pelagibacter sp902624075	k__Bacteria;p__Proteobacteria;c__Alphaproteobacteria;o__SAR11_clade;f__Surface_1;g__?;s__?	0.22	1018888	34	156119	28.3324	82	2605994	117 Fiji-Hawaii 2007	3 c.1	equatorial	-3 N	-166 E	15	2007-04-23
AH-287-G05	d__Bacteria;p__Proteobacteria;c__Alphaproteobacteria;o__Pelagibacterales;f__Pelagibacteraceae;g__Pelagibacter;s__Pelagibacter sp902624315	k__Bacteria;p__Proteobacteria;c__Alphaproteobacteria;o__SAR11_clade;f__Surface_1;g__?;s__?	0.22	1130256	27	199237	29.7212	92	3944373	117 Fiji-Hawaii 2007	3 c.1	equatorial	-3 N	-166 E	15	2007-04-23
AH-287-J18	d__Bacteria;p__Proteobacteria;c__Alphaproteobacteria;o__Pelagibacterales;f__Pelagibacteraceae;g__Pelagibacter;s__Pelagibacter sp902625035	k__Bacteria;p__Proteobacteria;c__Alphaproteobacteria;o__SAR11_clade;f__Surface_1;g__?;s__?	0.21	1030379	26	146876	29.3255	87	3790259	117 Fiji-Hawaii 2007	3 c.1	equatorial	-3 N	-166 E	15	2007-04-23
AH-287-O09	d__Bacteria;p__Proteobacteria;c__Alphaproteobacteria;o__Pelagibacterales;f__Pelagibacteraceae;g__Pelagibacter;s__Pelagibacter sp902625715	k__Bacteria;p__Proteobacteria;c__Alphaproteobacteria;o__SAR11_clade;f__Surface_1;g__?;s__?	0.3	1161492	29	254059	29.3937	92	2615485	117 Fiji-Hawaii 2007	3 c.1	equatorial	-3 N	-166 E	15	2007-04-23
AH-321-D13	d__Bacteria;p__Proteobacteria;c__Alphaproteobacteria;o__Pelagibacterales;f__Pelagibacteraceae;g__Pelagibacter;s__Pelagibacter sp902626575	k__Bacteria;p__Proteobacteria;c__Alphaproteobacteria;o__SAR11_clade;f__Surface_1;g__?;s__?	0.21	985792	21	439710	29.1681	85	3222127	133 Fiji-Hawaii 2007	5 c.1	equatorial	5 N	-162 E	15	2007-04-26
AH-321-D17	d__Bacteria;p__Proteobacteria;c__Alphaproteobacteria;o__Pelagibacterales;f__Pelagibacteraceae;g__Pelagibacter;s__Pelagibacter sp902626645	k__Bacteria;p__Proteobacteria;c__Alphaproteobacteria;o__SAR11_clade;f__Surface_1;g__?;s__?	0.22	1095062	26	191886	29.6781	92	3455504	133 Fiji-Hawaii 2007	5 c.1	equatorial	5 N	-162 E	15	2007-04-26
AH-321-G15	d__Bacteria;p__Proteobacteria;c__Alphaproteobacteria;o__Pelagibacterales;f__Pelagibacteraceae;g__Pelagibacter;s__Pelagibacter sp902627045	k__Bacteria;p__Proteobacteria;c__Alphaproteobacteria;o__SAR11_clade;f__Surface_1;g__?;s__?	0.94	913227	33	220082	29.5585	82	3423886	133 Fiji-Hawaii 2007	5 c.1	equatorial	5 N	-162 E	15	2007-04-26
AH-321-K15	d__Bacteria;p__Proteobacteria;c__Alphaproteobacteria;o__Pelagibacterales;f__Pelagibacteraceae;g__Pelagibacter;s__Pelagibacter sp902627565	k__Bacteria;p__Proteobacteria;c__Alphaproteobacteria;o__SAR11_clade;f__Surface_1;g__?;s__?	0.17	1034696	31	178325	28.9777	88	3561365	133 Fiji-Hawaii 2007	5 c.1	equatorial	5 N	-162 E	15	2007-04-26
AH-321-L23	d__Bacteria;p__Proteobacteria;c__Alphaproteobacteria;o__Pelagibacterales;f__Pelagibacteraceae;g__Pelagibacter;s__Pelagibacter sp902627735	k__Bacteria;p__Proteobacteria;c__Alphaproteobacteria;o__SAR11_clade;f__Surface_1;g__?;s__?	0.28	1032268	38	165481	28.4548	85	3877760	133 Fiji-Hawaii 2007	5 c.1	equatorial	5 N	-162 E	15	2007-04-26
AH-321-M13	d__Bacteria;p__Proteobacteria;c__Alphaproteobacteria;o__Pelagibacterales;f__Pelagibacteraceae;g__Pelagibacter;s__Pelagibacter sp902627805	k__Bacteria;p__Proteobacteria;c__Alphaproteobacteria;o__SAR11_clade;f__Surface_1;g__?;s__?	0.23	1137314	24	298993	29.5072	94	3763693	133 Fiji-Hawaii 2007	5 c.1	equatorial	5 N	-162 E	15	2007-04-26
AH-321-N11	d__Bacteria;p__Proteobacteria;c__Alphaproteobacteria;o__Pelagibacterales;f__Pelagibacteraceae;g__Pelagibacter;s__Pelagibacter sp902627935	k__Bacteria;p__Proteobacteria;c__Alphaproteobacteria;o__SAR11_clade;f__Surface_1;g__?;s__?	0.17	1042751	14	274333	29.0843	89	3259738	133 Fiji-Hawaii 2007	5 c.1	equatorial	5 N	-162 E	15	2007-04-26
AH-321-P04	d__Bacteria;p__Proteobacteria;c__Alphaproteobacteria;o__Pelagibacterales;f__Pelagibacteraceae;g__Pelagibacter;s__Pelagibacter sp902628195	k__Bacteria;p__Proteobacteria;c__Alphaproteobacteria;o__SAR11_clade;f__Surface_1;g__?;s__?	0.2	1024646	43	190331	28.4764	92	2669276	133 Fiji-Hawaii 2007	5 c.1	equatorial	5 N	-162 E	15	2007-04-26
AH-321-P10	d__Bacteria;p__Proteobacteria;c__Alphaproteobacteria;o__Pelagibacterales;f__Pelagibacteraceae;g__Pelagibacter;s__Pelagibacter sp902628275	k__Bacteria;p__Proteobacteria;c__Alphaproteobacteria;o__SAR11_clade;f__Surface_1;g__?;s__?	0.24	1140557	20	217096	29.1881	81	2657530	133 Fiji-Hawaii 2007	5 c.1	equatorial	5 N	-162 E	15	2007-04-26
AH-324-B10	d__Bacteria;p__Proteobacteria;c__Alphaproteobacteria;o__Pelagibacterales;f__Pelagibacteraceae;g__Pelagibacter;s__Pelagibacter sp902628495	k__Bacteria;p__Proteobacteria;c__Alphaproteobacteria;o__SAR11_clade;f__Surface_1;g__?;s__?	0.22	1004259	17	427293	28.9441	87	3164384	121 Fiji-Hawaii 2007	3 c.1	equatorial	-3 N	-166 E	100	2007-04-23
AH-324-F03	d__Bacteria;p__Proteobacteria;c__Alphaproteobacteria;o__Pelagibacterales;f__Pelagibacteraceae;g__Pelagibacter;s__Pelagibacter sp902628965	k__Bacteria;p__Proteobacteria;c__Alphaproteobacteria;o__SAR11_clade;f__Surface_1;g__?;s__?	0.17	1217759	29	299162	29.0714	93	3307012	121 Fiji-Hawaii 2007	3 c.1	equatorial	-3 N	-166 E	100	2007-04-23
AH-324-G08	d__Bacteria;p__Proteobacteria;c__Alphaproteobacteria;o__Pelagibacterales;f__Pelagibacteraceae;g__Pelagibacter;s__Pelagibacter sp902629075	k__Bacteria;p__Proteobacteria;c__Alphaproteobacteria;o__SAR11_clade;f__Surface_1;g__?;s__?	0.14	969379	32	179770	28.8013	81	2965083	121 Fiji-Hawaii 2007	3 c.1	equatorial	-3 N	-166 E	100	2007-04-23
AH-324-I20	d__Bacteria;p__Proteobacteria;c__Alphaproteobacteria;o__Pelagibacterales;f__Pelagibacteraceae;g__Pelagibacter;s__Pelagibacter sp902629215	k__Bacteria;p__Proteobacteria;c__Alphaproteobacteria;o__SAR11_clade;f__Surface_1;g__?;s__?	0.15	1059278	47	133667	28.4198	81	2850447	121 Fiji-Hawaii 2007	3 c.1	equatorial	-3 N	-166 E	100	2007-04-23
AH-324-J07	d__Bacteria;p__Proteobacteria;c__Alphaproteobacteria;o__Pelagibacterales;f__Pelagibacteraceae;g__Pelagibacter;s__Pelagibacter sp902629285	k__Bacteria;p__Proteobacteria;c__Alphaproteobacteria;o__SAR11_clade;f__Surface_1;g__?;s__?	0.26	1309982	36	170641	28.9733	90	3052387	121 Fiji-Hawaii 2007	3 c.1	equatorial	-3 N	-166 E	100	2007-04-23
AH-324-K07	d__Bacteria;p__Proteobacteria;c__Alphaproteobacteria;o__Pelagibacterales;f__Pelagibacteraceae;g__Pelagibacter;s__Pelagibacter sp902629575	k__Bacteria;p__Proteobacteria;c__Alphaproteobacteria;o__SAR11_clade;f__Surface_1;g__?;s__?	0.32	1061141	27	208270	29.1155	90	3176162	121 Fiji-Hawaii 2007	3 c.1	equatorial	-3 N	-166 E	100	2007-04-23
AH-324-K11	d__Bacteria;p__Proteobacteria;c__Alphaproteobacteria;o__Pelagibacterales;f__Pelagibacteraceae;g__Pelagibacter;s__Pelagibacter sp902629585	k__Bacteria;p__Proteobacteria;c__Alphaproteobacteria;o__SAR11_clade;f__Surface_1;g__?;s__?	0.28	1068427	39	158426	29.0298	87	3455825	121 Fiji-Hawaii 2007	3 c.1	equatorial	-3 N	-166 E	100	2007-04-23
AH-324-N03	d__Bacteria;p__Proteobacteria;c__Alphaproteobacteria;o__Pelagibacterales;f__Pelagibacteraceae;g__Pelagibacter;s__Pelagibacter sp902629935	k__Bacteria;p__Proteobacteria;c__Alphaproteobacteria;o__SAR11_clade;f__Surface_1;g__?;s__?	0.21	1202212	37	221818	29.5668	93	3141116	121 Fiji-Hawaii 2007	3 c.1	equatorial	-3 N	-166 E	100	2007-04-23
AG-426-M05	d__Bacteria;p__Proteobacteria;c__Alphaproteobacteria;o__Pelagibacterales;f__Pelagibacteraceae;g__Pelagibacter;s__Pelagibacter sp902633985	k__Bacteria;p__Proteobacteria;c__Alphaproteobacteria;o__SAR11_clade;f__Surface_1;g__?;s__?	<0.5	1224332	40	155656	29.2283	85	3031383	SWC-15	GEOTRACES	Off the North American Shelf, SE of WHOI	38.32 N	-68.87 E	90	2011-11-01
AG-439-B12	d__Bacteria;p__Proteobacteria;c__Alphaproteobacteria;o__Pelagibacterales;f__Pelagibacteraceae;g__Pelagibacter;s__Pelagibacter sp902634305	k__Bacteria;p__Proteobacteria;c__Alphaproteobacteria;o__SAR11_clade;f__Surface_1;g__?;s__?	<0.5	1139547	43	116568	28.2817	85	3063007	SWC-18	GEOTRACES	TENATSO time-series station	17.40 N	-24.50 E	72	2011-12-01
AG-439-I19	d__Bacteria;p__Proteobacteria;c__Alphaproteobacteria;o__Pelagibacterales;f__Pelagibacteraceae;g__Pelagibacter;s__Pelagibacter sp902634455	k__Bacteria;p__Proteobacteria;c__Alphaproteobacteria;o__SAR11_clade;f__Surface_1;g__?;s__?	<0.5	1085841	35	202230	28.0474	90	3290586	SWC-18	GEOTRACES	TENATSO time-series station	17.40 N	-24.50 E	72	2011-12-01
AG-439-C22	d__Bacteria;p__Proteobacteria;c__Alphaproteobacteria;o__Pelagibacterales;f__Pelagibacteraceae;g__Pelagibacter;s__Pelagibacter sp902634485	k__Bacteria;p__Proteobacteria;c__Alphaproteobacteria;o__SAR11_clade;f__Surface_1;g__?;s__?	<0.5	1037669	38	109720	28.1835	86	3135523	SWC-18	GEOTRACES	TENATSO time-series station	17.40 N	-24.50 E	72	2011-12-01
AG-447-I09	d__Bacteria;p__Proteobacteria;c__Alphaproteobacteria;o__Pelagibacterales;f__Pelagibacteraceae;g__Pelagibacter;s__Pelagibacter sp902635515	k__Bacteria;p__Proteobacteria;c__Alphaproteobacteria;o__SAR11_clade;f__Surface_1;g__?;s__?	<0.5	1124921	34	165306	29.3047	84	3048995	SWC-19	GEOTRACES	Off the SW coast of South Africa	-34.98 N	16.02 E	20	2010-11-01
AG-915-K17	d__Bacteria;p__Proteobacteria;c__Alphaproteobacteria;o__Pelagibacterales;f__Pelagibacteraceae;g__Pelagibacter;s__Pelagibacter sp902635685	k__Bacteria;p__Proteobacteria;c__Alphaproteobacteria;o__SAR11_clade;f__Surface_1;g__?;s__?	0.25	991918	33	223416	29.4278	81	4128429	SWC-09	BATS ML	BATS Mixed Layer ~20% narB	31.07 N	-64.17 E	10	2009-07-01
AG-916-B11	d__Bacteria;p__Proteobacteria;c__Alphaproteobacteria;o__Pelagibacterales;f__Pelagibacteraceae;g__Pelagibacter;s__Pelagibacter sp902636025	k__Bacteria;p__Proteobacteria;c__Alphaproteobacteria;o__SAR11_clade;f__Surface_1;g__?;s__?	0.36	929432	33	435635	29.1722	86	3471126	SWC-09	BATS ML	BATS Mixed Layer ~20% narB	31.07 N	-64.17 E	10	2009-07-01
AG-918-P15	d__Bacteria;p__Proteobacteria;c__Alphaproteobacteria;o__Pelagibacterales;f__Pelagibacteraceae;g__Pelagibacter;s__Pelagibacter ubique_E	k__Bacteria;p__Proteobacteria;c__Alphaproteobacteria;o__SAR11_clade;f__Surface_1;g__?;s__?	0.31	962605	46	91990	28.8422	81	2813664	SWC-09	BATS ML	BATS Mixed Layer ~20% narB	31.07 N	-64.17 E	10	2009-07-01
AG-461-B21	d__Bacteria;p__Proteobacteria;c__Alphaproteobacteria;o__Pelagibacterales;f__Pelagibacteraceae;g__TMED170;s__TMED170 sp902604695	k__Bacteria;p__Proteobacteria;c__Alphaproteobacteria;o__SAR11_clade;f__?;g__?;s__?	<0.5	815218	21	215344	29.263	81	3353974	SWC-22	GEOTRACES	32.5 S Line SW Pacific	-32.50 N	-170.00 E	75	2011-05-01
AG-390-L20	d__Bacteria;p__Proteobacteria;c__Alphaproteobacteria;o__Puniceispirillales;f__AAA536-G10;g__AAA536-G10;s__AAA536-G10 sp003278095	k__Bacteria;p__Proteobacteria;c__Alphaproteobacteria;o__Rickettsiales;f__SAR116_clade;g__?;s__?	<0.5	2226049	33	322234	30.9368	90	9474947	SWC-11	GEOTRACES	Northern edge of Sargasso Sea	36.20 N	-53.31 E	10	2010-05-01
AG-337-N21	d__Bacteria;p__Proteobacteria;c__Alphaproteobacteria;o__Puniceispirillales;f__AAA536-G10;g__AAA536-G10;s__AAA536-G10 sp003282145	k__Bacteria;p__Proteobacteria;c__Alphaproteobacteria;o__Rickettsiales;f__SAR116_clade;g__?;s__?	<0.5	2044868	55	273483	31.059	80	10976539	SWC-05	BiG-RAPA	Mixed layer, 50% PAR	-26.25 N	-103.96 E	14	2010-12-01
AG-894-A16	d__Bacteria;p__Proteobacteria;c__Alphaproteobacteria;o__Puniceispirillales;f__AAA536-G10;g__AAA536-G10;s__AAA536-G10 sp902517815	k__Bacteria;p__Proteobacteria;c__Alphaproteobacteria;o__Rickettsiales;f__SAR116_clade;g__?;s__?	0.52	2040735	62	362168	30.8431	85	3757596	SWC-09	BATS ML	BATS Mixed Layer ~20% narB	31.07 N	-64.17 E	10	2009-07-01
AG-892-O07	d__Bacteria;p__Proteobacteria;c__Alphaproteobacteria;o__Puniceispirillales;f__AAA536-G10;g__AAA536-G10;s__AAA536-G10 sp902619615	k__Bacteria;p__Proteobacteria;c__Alphaproteobacteria;o__Rickettsiales;f__SAR116_clade;g__?;s__?	0.36	2156702	59	305430	30.6192	91	3515166	SWC-09	BATS ML	BATS Mixed Layer ~20% narB	31.07 N	-64.17 E	10	2009-07-01
AG-892-O16	d__Bacteria;p__Proteobacteria;c__Alphaproteobacteria;o__Puniceispirillales;f__AAA536-G10;g__AAA536-G10;s__AAA536-G10 sp902619805	k__Bacteria;p__Proteobacteria;c__Alphaproteobacteria;o__Rickettsiales;f__SAR116_clade;g__?;s__?	0.3	1983176	52	324447	30.6479	84	3597253	SWC-09	BATS ML	BATS Mixed Layer ~20% narB	31.07 N	-64.17 E	10	2009-07-01
AG-893-P05	d__Bacteria;p__Proteobacteria;c__Alphaproteobacteria;o__Puniceispirillales;f__AAA536-G10;g__AAA536-G10;s__AAA536-G10 sp902623995	k__Bacteria;p__Proteobacteria;c__Alphaproteobacteria;o__Rickettsiales;f__SAR116_clade;g__?;s__?	0.33	2083332	48	265499	30.6992	88	2850562	SWC-09	BATS ML	BATS Mixed Layer ~20% narB	31.07 N	-64.17 E	10	2009-07-01
AH-287-L13	d__Bacteria;p__Proteobacteria;c__Alphaproteobacteria;o__Puniceispirillales;f__AAA536-G10;g__AAA536-G10;s__AAA536-G10 sp902625215	k__Bacteria;p__Proteobacteria;c__Alphaproteobacteria;o__Rickettsiales;f__SAR116_clade;g__?;s__?	0.19	2008688	66	223711	30.906	86	4003916	117 Fiji-Hawaii 2007	3 c.1	equatorial	-3 N	-166 E	15	2007-04-23
AG-325-I21	d__Bacteria;p__Proteobacteria;c__Alphaproteobacteria;o__Puniceispirillales;f__Puniceispirillaceae;g__UBA3439;s__UBA3439 sp003282865	k__Bacteria;p__Proteobacteria;c__Alphaproteobacteria;o__Rickettsiales;f__SAR116_clade;g__?;s__?	<0.5	2159797	122	100418	45.8924	83	14309110	SWC-03	BiG-RAPA	Mixed layer, 50% PAR	-23.46 N	-88.77 E	14	2010-12-01
AG-894-M09	d__Bacteria;p__Proteobacteria;c__Alphaproteobacteria;o__Puniceispirillales;f__Puniceispirillaceae;g__UBA5951;s__UBA5951 sp902520885	k__Bacteria;p__Proteobacteria;c__Alphaproteobacteria;o__Rickettsiales;f__SAR116_clade;g__?;s__?	0.47	2172012	39	213497	37.0988	94	3649196	SWC-09	BATS ML	BATS Mixed Layer ~20% narB	31.07 N	-64.17 E	10	2009-07-01
AG-893-K07	d__Bacteria;p__Proteobacteria;c__Alphaproteobacteria;o__Puniceispirillales;f__Puniceispirillaceae;g__UBA5951;s__UBA5951 sp902622515	k__Bacteria;p__Proteobacteria;c__Alphaproteobacteria;o__Rickettsiales;f__SAR116_clade;g__?;s__?	0.38	2111018	39	371930	37.1041	94	3067445	SWC-09	BATS ML	BATS Mixed Layer ~20% narB	31.07 N	-64.17 E	10	2009-07-01
AH-287-O21	d__Bacteria;p__Proteobacteria;c__Alphaproteobacteria;o__Puniceispirillales;f__Puniceispirillaceae;g__UBA5951;s__UBA5951 sp902625725	k__Bacteria;p__Proteobacteria;c__Alphaproteobacteria;o__Rickettsiales;f__SAR116_clade;g__?;s__?	0.24	2005388	39	310046	37.6491	90	4444347	117 Fiji-Hawaii 2007	3 c.1	equatorial	-3 N	-166 E	15	2007-04-23
AG-426-F20	d__Bacteria;p__Proteobacteria;c__Alphaproteobacteria;o__Rhizobiales_B;f__MED-G09;g__AG-430-B22;s__AG-430-B22 sp002728335	k__Bacteria;p__Proteobacteria;c__Alphaproteobacteria;o__Rhizobiales;f__PS1_clade;g__?;s__?	<0.5	1336178	26	209901	32.2743	86	3410086	SWC-15	GEOTRACES	Off the North American Shelf, SE of WHOI	38.32 N	-68.87 E	90	2011-11-01
AG-390-N04	d__Bacteria;p__Proteobacteria;c__Alphaproteobacteria;o__Rhizobiales_B;f__MED-G09;g__AG-430-B22;s__AG-430-B22 sp003212795	k__Bacteria;p__Proteobacteria;c__Alphaproteobacteria;o__Rhizobiales;f__PS1_clade;g__?;s__?	<0.5	1341067	27	300719	32.1008	87	2893806	SWC-11	GEOTRACES	Northern edge of Sargasso Sea	36.20 N	-53.31 E	10	2010-05-01
AG-435-F03	d__Bacteria;p__Proteobacteria;c__Alphaproteobacteria;o__Rhizobiales_B;f__MED-G09;g__AG-430-B22;s__AG-430-B22 sp003212795	k__Bacteria;p__Proteobacteria;c__Alphaproteobacteria;o__Rhizobiales;f__PS1_clade;g__?;s__?	<0.5	1444043	8	791894	32.1127	92	10023519	SWC-17	GEOTRACES	SE edge of Sargasso Sea	22.33 N	-35.87 E	100	2011-12-01
AG-453-B23	d__Bacteria;p__Proteobacteria;c__Alphaproteobacteria;o__Rhizobiales_B;f__MED-G09;g__AG-430-B22;s__AG-430-B22 sp003212795	k__Bacteria;p__Proteobacteria;c__Alphaproteobacteria;o__Rhizobiales;f__PS1_clade;g__?;s__?	<0.5	1277880	32	157574	32.1957	81	3176393	SWC-20	GEOTRACES	Austrialia coast	-30.00 N	156.00 E	50	2011-05-01
AG-343-E15	d__Bacteria;p__Proteobacteria;c__Alphaproteobacteria;o__Rhizobiales_B;f__MED-G09;g__AG-430-B22;s__AG-430-B22 sp902533755	k__Bacteria;p__Proteobacteria;c__Alphaproteobacteria;o__Rhizobiales;f__PS1_clade;g__?;s__?	<0.5	1340335	35	382238	31.9682	87	8957665	SWC-06	BiG-RAPA	DCM, only 3% of Pro detected by qPCR	-26.25 N	-103.96 E	180	2010-12-01
AG-390-A19	d__Bacteria;p__Proteobacteria;c__Alphaproteobacteria;o__Rhizobiales_B;f__MED-G09;g__MED-G09;s__MED-G09 sp003278145	k__Bacteria;p__Proteobacteria;c__Alphaproteobacteria;o__Rhizobiales;f__PS1_clade;g__?;s__?	<0.5	1370115	29	402520	32.0291	89	8931493	SWC-11	GEOTRACES	Northern edge of Sargasso Sea	36.20 N	-53.31 E	10	2010-05-01
AH-321-D15	d__Bacteria;p__Proteobacteria;c__Alphaproteobacteria;o__Rhizobiales_B;f__MED-G09;g__MED-G09;s__MED-G09 sp902626605	k__Bacteria;p__Proteobacteria;c__Alphaproteobacteria;o__Rhizobiales;f__PS1_clade;g__?;s__?	0.19	1294887	35	176504	31.8309	88	2988011	133 Fiji-Hawaii 2007	5 c.1	equatorial	5 N	-162 E	15	2007-04-26
AG-891-J06	d__Bacteria;p__Proteobacteria;c__Alphaproteobacteria;o__Rhizobiales_B;f__TMED25;g__TMED25;s__TMED25 sp902613795	k__Bacteria;p__Proteobacteria;c__Alphaproteobacteria;o__Rhizobiales;f__OCS116_clade;g__?;s__?	0.26	1322364	10	500138	35.9797	91	3491793	SWC-09	BATS ML	BATS Mixed Layer ~20% narB	31.07 N	-64.17 E	10	2009-07-01
AG-899-I09	d__Bacteria;p__Proteobacteria;c__Alphaproteobacteria;o__Rhizobiales_B;f__TMED25;g__TMED25;s__TMED25 sp902613795	k__Bacteria;p__Proteobacteria;c__Alphaproteobacteria;o__Rhizobiales;f__OCS116_clade;g__?;s__?	0.32	1271850	7	419807	35.9545	88	3096347	SWC-09	BATS ML	BATS Mixed Layer ~20% narB	31.07 N	-64.17 E	10	2009-07-01
AG-891-K18	d__Bacteria;p__Proteobacteria;c__Alphaproteobacteria;o__Rhizobiales_B;f__TMED25;g__TMED25;s__TMED25 sp902633855	k__Bacteria;p__Proteobacteria;c__Alphaproteobacteria;o__Rhizobiales;f__OCS116_clade;g__?;s__?	0.33	1200279	16	268130	36.0071	80	3484113	SWC-09	BATS ML	BATS Mixed Layer ~20% narB	31.07 N	-64.17 E	10	2009-07-01
AG-911-F16	d__Bacteria;p__Proteobacteria;c__Alphaproteobacteria;o__Rhodobacterales;f__Rhodobacteraceae;g__CACIIZ01;s__CACIIZ01 sp902578545	k__Bacteria;p__Proteobacteria;c__Alphaproteobacteria;o__Rhodobacterales;f__Rhodobacteraceae;g__?;s__?	0.62	1957330	74	327642	31.3065	82	4596572	SWC-09	BATS ML	BATS Mixed Layer ~20% narB	31.07 N	-64.17 E	10	2009-07-01
AG-899-B02	d__Bacteria;p__Proteobacteria;c__Alphaproteobacteria;o__Rhodobacterales;f__Rhodobacteraceae;g__CACIJG01;s__CACIJG01 sp902537215	k__Bacteria;p__Proteobacteria;c__Alphaproteobacteria;o__Rhodobacterales;f__Rhodobacteraceae;g__?;s__?	0.53	2107730	44	218891	36.8082	84	3414869	SWC-09	BATS ML	BATS Mixed Layer ~20% narB	31.07 N	-64.17 E	10	2009-07-01
AG-422-M03	d__Bacteria;p__Proteobacteria;c__Alphaproteobacteria;o__Rhodobacterales;f__Rhodobacteraceae;g__CACIJG01;s__CACIJG01 sp902574225	k__Bacteria;p__Proteobacteria;c__Alphaproteobacteria;o__Rhodobacterales;f__Rhodobacteraceae;g__?;s__?	<0.5	2091865	76	145558	36.8968	80	3387412	SWC-14	GEOTRACES	Coastal North Africa	24.00 N	-22.00 E	60	2010-10-01
AG-916-C10	d__Bacteria;p__Proteobacteria;c__Alphaproteobacteria;o__Rhodobacterales;f__Rhodobacteraceae;g__CACIJG01;s__CACIJG01 sp902596605	k__Bacteria;p__Proteobacteria;c__Alphaproteobacteria;o__Rhodobacterales;f__Rhodobacteraceae;g__?;s__?	0.44	1974238	48	172699	36.8022	84	3548813	SWC-09	BATS ML	BATS Mixed Layer ~20% narB	31.07 N	-64.17 E	10	2009-07-01
AG-892-M03	d__Bacteria;p__Proteobacteria;c__Alphaproteobacteria;o__Rhodobacterales;f__Rhodobacteraceae;g__CACIJG01;s__CACIJG01 sp902619165	k__Bacteria;p__Proteobacteria;c__Alphaproteobacteria;o__Rhodobacterales;f__Rhodobacteraceae;g__?;s__?	0.57	2282643	51	234521	36.9743	85	3150347	SWC-09	BATS ML	BATS Mixed Layer ~20% narB	31.07 N	-64.17 E	10	2009-07-01
AG-897-G20	d__Bacteria;p__Proteobacteria;c__Alphaproteobacteria;o__Rhodobacterales;f__Rhodobacteraceae;g__MED-G52;s__MED-G52 sp001627925	k__Bacteria;p__Proteobacteria;c__Alphaproteobacteria;o__Rhodobacterales;f__Rhodobacteraceae;g__?;s__?	0.52	2354795	45	235161	40.4859	85	3860586	SWC-09	BATS ML	BATS Mixed Layer ~20% narB	31.07 N	-64.17 E	10	2009-07-01
AG-898-J17	d__Bacteria;p__Proteobacteria;c__Alphaproteobacteria;o__Rhodobacterales;f__Rhodobacteraceae;g__MED-G52;s__MED-G52 sp001627925	k__Bacteria;p__Proteobacteria;c__Alphaproteobacteria;o__Rhodobacterales;f__Rhodobacteraceae;g__?;s__?	0.56	2339571	54	301083	40.5079	81	2584853	SWC-09	BATS ML	BATS Mixed Layer ~20% narB	31.07 N	-64.17 E	10	2009-07-01
AG-447-C21	d__Bacteria;p__Proteobacteria;c__Alphaproteobacteria;o__Thalassobaculales;f__Thalassobaculaceae;g__UBA7326;s__UBA7326 sp003212315	k__Bacteria;p__Proteobacteria;c__Alphaproteobacteria;o__Rhodospirillales;f__Rhodospirillaceae;g__OM75_clade;s__?	<0.5	2670740	120	162127	41.6728	80	6977989	SWC-19	GEOTRACES	Off the SW coast of South Africa	-34.98 N	16.02 E	20	2010-11-01
AG-447-M09	d__Bacteria;p__Proteobacteria;c__Alphaproteobacteria;o__TMED109;f__TMED109;g__TMED109;s__TMED109 sp002720535	k__Bacteria;p__Proteobacteria;c__Alphaproteobacteria;o__Rhodospirillales;f__Rhodospirillaceae;g__?;s__?	<0.5	1466252	58	238197	29.8851	84	3070981	SWC-19	GEOTRACES	Off the SW coast of South Africa	-34.98 N	16.02 E	20	2010-11-01
AG-919-G06	d__Bacteria;p__Proteobacteria;c__Alphaproteobacteria;o__TMED109;f__TMED131;g__TMED62;s__TMED62 sp902615805	k__Bacteria;p__Proteobacteria;c__Alphaproteobacteria;o__Rhodospirillales;f__Rhodospirillaceae;g__?;s__?	0.49	1181154	50	363787	28.6469	84	3049471	SWC-09	BATS ML	BATS Mixed Layer ~20% narB	31.07 N	-64.17 E	10	2009-07-01
AG-896-A16	d__Bacteria;p__Proteobacteria;c__Alphaproteobacteria;o__TMED127;f__TMED127;g__CACBWF01;s__CACBWF01 sp902526175	k__Bacteria;p__Proteobacteria;c__Alphaproteobacteria;o__Rickettsiales;f__S25-593;g__?;s__?	0.28	1330477	31	220085	29.3468	84	2829091	SWC-09	BATS ML	BATS Mixed Layer ~20% narB	31.07 N	-64.17 E	10	2009-07-01
AG-899-D02	d__Bacteria;p__Proteobacteria;c__Alphaproteobacteria;o__TMED127;f__TMED127;g__GCA-002690875;s__GCA-002690875 sp902537615	k__Bacteria;p__Proteobacteria;c__Alphaproteobacteria;o__Rickettsiales;f__S25-593;g__?;s__?	0.3	1232828	46	161787	29.7705	84	2862564	SWC-09	BATS ML	BATS Mixed Layer ~20% narB	31.07 N	-64.17 E	10	2009-07-01
AG-892-K07	d__Bacteria;p__Proteobacteria;c__Alphaproteobacteria;o__TMED127;f__TMED127;g__GCA-002690875;s__GCA-002690875 sp902618535	k__Bacteria;p__Proteobacteria;c__Alphaproteobacteria;o__Rickettsiales;f__S25-593;g__?;s__?	0.27	1241293	28	163546	29.4784	84	3293586	SWC-09	BATS ML	BATS Mixed Layer ~20% narB	31.07 N	-64.17 E	10	2009-07-01
AG-895-B20	d__Bacteria;p__Proteobacteria;c__Alphaproteobacteria;o__TMED127;f__TMED127;g__GCA-2691245;s__GCA-2691245 sp902522465	k__Bacteria;p__Proteobacteria;c__Alphaproteobacteria;o__Rickettsiales;f__S25-593;g__?;s__?	0.33	1326692	35	244228	29.7642	89	3356469	SWC-09	BATS ML	BATS Mixed Layer ~20% narB	31.07 N	-64.17 E	10	2009-07-01
AG-898-B20	d__Bacteria;p__Proteobacteria;c__Alphaproteobacteria;o__TMED127;f__TMED127;g__GCA-2691245;s__GCA-2691245 sp902522465	k__Bacteria;p__Proteobacteria;c__Alphaproteobacteria;o__Rickettsiales;f__S25-593;g__?;s__?	0.24	1401970	29	261008	29.7703	86	4145440	SWC-09	BATS ML	BATS Mixed Layer ~20% narB	31.07 N	-64.17 E	10	2009-07-01
AG-337-K15	d__Bacteria;p__Proteobacteria;c__Alphaproteobacteria;o__TMED127;f__TMED127;g__GCA-2691245;s__GCA-2691245 sp902526865	k__Bacteria;p__Proteobacteria;c__Alphaproteobacteria;o__Rickettsiales;f__S25-593;g__?;s__?	<0.5	1260842	38	158899	30.0482	81	2895009	SWC-05	BiG-RAPA	Mixed layer, 50% PAR	-26.25 N	-103.96 E	14	2010-12-01
AG-349-G20	d__Bacteria;p__Proteobacteria;c__Alphaproteobacteria;o__TMED127;f__TMED127;g__GCA-2691245;s__GCA-2691245 sp902536655	k__Bacteria;p__Proteobacteria;c__Alphaproteobacteria;o__Rickettsiales;f__S25-593;g__?;s__?	<0.5	1424478	32	200210	30.0685	92	3018105	SWC-07	HOT ML	HOT Mixed Layer ~25% narB	23.75 N	-158.00 E	5	2009-08-01
AG-359-F09	d__Bacteria;p__Proteobacteria;c__Alphaproteobacteria;o__TMED127;f__TMED127;g__GCA-2691245;s__GCA-2691245 sp902540805	k__Bacteria;p__Proteobacteria;c__Alphaproteobacteria;o__Rickettsiales;f__S25-593;g__?;s__?	<0.5	1211133	39	167673	29.7997	81	7984479	SWC-09	BATS ML	BATS Mixed Layer ~20% narB	31.07 N	-64.17 E	10	2009-07-01
AG-907-I19	d__Bacteria;p__Proteobacteria;c__Alphaproteobacteria;o__TMED127;f__TMED127;g__GCA-2691245;s__GCA-2691245 sp902563305	k__Bacteria;p__Proteobacteria;c__Alphaproteobacteria;o__Rickettsiales;f__S25-593;g__?;s__?	0.3	1343338	39	341072	29.6408	85	4671513	SWC-09	BATS ML	BATS Mixed Layer ~20% narB	31.07 N	-64.17 E	10	2009-07-01
AG-911-L17	d__Bacteria;p__Proteobacteria;c__Alphaproteobacteria;o__TMED127;f__TMED127;g__GCA-2691245;s__GCA-2691245 sp902579395	k__Bacteria;p__Proteobacteria;c__Alphaproteobacteria;o__Rickettsiales;f__S25-593;g__?;s__?	0.29	1303360	25	281675	29.7329	85	4370633	SWC-09	BATS ML	BATS Mixed Layer ~20% narB	31.07 N	-64.17 E	10	2009-07-01
AG-891-J16	d__Bacteria;p__Proteobacteria;c__Alphaproteobacteria;o__TMED127;f__TMED127;g__GCA-2691245;s__GCA-2691245 sp902613995	k__Bacteria;p__Proteobacteria;c__Alphaproteobacteria;o__Rickettsiales;f__S25-593;g__?;s__?	0.31	1363676	22	251517	30.1512	93	3678529	SWC-09	BATS ML	BATS Mixed Layer ~20% narB	31.07 N	-64.17 E	10	2009-07-01
AG-892-F10	d__Bacteria;p__Proteobacteria;c__Alphaproteobacteria;o__TMED127;f__TMED127;g__GCA-2691245;s__GCA-2691245 sp902617375	k__Bacteria;p__Proteobacteria;c__Alphaproteobacteria;o__Rickettsiales;f__S25-593;g__?;s__?	0.25	1427138	15	320234	30.2229	89	3452616	SWC-09	BATS ML	BATS Mixed Layer ~20% narB	31.07 N	-64.17 E	10	2009-07-01
AG-404-M02	d__Bacteria;p__Proteobacteria;c__Alphaproteobacteria;o__TMED127;f__TMED127;g__GCA-2711515;s__GCA-2711515 sp902563505	k__Bacteria;p__Proteobacteria;c__Alphaproteobacteria;o__Rickettsiales;f__S25-593;g__?;s__?	<0.5	1274515	24	285710	29.6794	86	5140022	SWC-08	HOT DCM	HOT DCM region >30% narB (HLII and LLI)	23.75 N	-158.00 E	100	2009-11-01
AG-901-J22	d__Bacteria;p__Proteobacteria;c__Alphaproteobacteria;o__TMED127;f__TMED127;g__MED-G10;s__MED-G10 sp902547955	k__Bacteria;p__Proteobacteria;c__Alphaproteobacteria;o__Rickettsiales;f__S25-593;g__?;s__?	0.3	1406182	33	162406	29.8028	89	2523633	SWC-09	BATS ML	BATS Mixed Layer ~20% narB	31.07 N	-64.17 E	10	2009-07-01
AG-911-F13	d__Bacteria;p__Proteobacteria;c__Alphaproteobacteria;o__TMED127;f__TMED127;g__MED-G10;s__MED-G10 sp902547955	k__Bacteria;p__Proteobacteria;c__Alphaproteobacteria;o__Rickettsiales;f__S25-593;g__?;s__?	0.33	1212587	28	198063	29.9816	81	3054257	SWC-09	BATS ML	BATS Mixed Layer ~20% narB	31.07 N	-64.17 E	10	2009-07-01
AG-337-B03	d__Bacteria;p__Proteobacteria;c__Alphaproteobacteria;o__TMED127;f__TMED127;g__SP4073;s__SP4073 sp902524895	k__Bacteria;p__Proteobacteria;c__Alphaproteobacteria;o__Rickettsiales;f__S25-593;g__?;s__?	<0.5	1369242	38	175438	28.8655	93	11581332	SWC-05	BiG-RAPA	Mixed layer, 50% PAR	-26.25 N	-103.96 E	14	2010-12-01
AG-337-E20	d__Bacteria;p__Proteobacteria;c__Alphaproteobacteria;o__TMED127;f__TMED127;g__SP4073;s__SP4073 sp902524895	k__Bacteria;p__Proteobacteria;c__Alphaproteobacteria;o__Rickettsiales;f__S25-593;g__?;s__?	<0.5	1428618	27	364641	28.934	93	3083854	SWC-05	BiG-RAPA	Mixed layer, 50% PAR	-26.25 N	-103.96 E	14	2010-12-01
AG-915-O07	d__Bacteria;p__Proteobacteria;c__Alphaproteobacteria;o__TMED127;f__TMED127;g__TMED13;s__TMED13 sp902595755	k__Bacteria;p__Proteobacteria;c__Alphaproteobacteria;o__Rickettsiales;f__S25-593;g__?;s__?	0.32	1302158	36	180657	29.6161	91	3870329	SWC-09	BATS ML	BATS Mixed Layer ~20% narB	31.07 N	-64.17 E	10	2009-07-01
AH-321-K14	d__Bacteria;p__Proteobacteria;c__Gammaproteobacteria;o__Burkholderiales;f__UBA3031;g__GCA-2704665;s__GCA-2704665 sp902627495	k__Bacteria;p__Proteobacteria;c__Betaproteobacteria;o__Hydrogenophilales;f__?;g__?;s__?	0.21	1703159	34	264605	40.5785	81	3053485	133 Fiji-Hawaii 2007	5 c.1	equatorial	5 N	-162 E	15	2007-04-26
AG-404-K13	d__Bacteria;p__Proteobacteria;c__Gammaproteobacteria;o__CACEW01;f__CACEW01;g__CACEW01;s__CACEW01 sp902563055	k__Bacteria;p__Proteobacteria;c__Gammaproteobacteria;o__?;f__?;g__?;s__?	<0.5	1744251	83	122851	39.1686	86	7075543	SWC-08	HOT DCM	HOT DCM region >30% narB (HLII and LLI)	23.75 N	-158.00 E	100	2009-11-01
AG-893-M05	d__Bacteria;p__Proteobacteria;c__Gammaproteobacteria;o__Coxiellales;f__Coxiellaceae;g__UBA9148;s__UBA9148 sp902623005	k__Bacteria;p__Proteobacteria;c__Gammaproteobacteria;o__Legionellales;f__Coxiellaceae;g__Coxiella;s__?	0.36	1575358	36	177048	42.1468	80	3517711	SWC-09	BATS ML	BATS Mixed Layer ~20% narB	31.07 N	-64.17 E	10	2009-07-01
AG-313-D08	d__Bacteria;p__Proteobacteria;c__Gammaproteobacteria;o__PS1;f__Thioglobaceae;g__Pseudothioglobus;s__Pseudothioglobus singularis	k__Bacteria;p__Proteobacteria;c__Gammaproteobacteria;o__Oceanospirillales;f__ZD0405;g__?;s__?	<0.5	1648056	25	260213	37.1632	90	3178981	SWC-01	BiG-RAPA	Oxygenated surface water	-20.08 N	-70.80 E	20	2010-11-01
AG-390-E17	d__Bacteria;p__Proteobacteria;c__Gammaproteobacteria;o__PS1;f__Thioglobaceae;g__Pseudothioglobus;s__Pseudothioglobus sp002169705	k__Bacteria;p__Proteobacteria;c__Gammaproteobacteria;o__Oceanospirillales;f__ZD0405;g__?;s__?	<0.5	1649725	32	298028	37.8866	92	2671208	SWC-11	GEOTRACES	Northern edge of Sargasso Sea	36.20 N	-53.31 E	10	2010-05-01
AG-313-C04	d__Bacteria;p__Proteobacteria;c__Gammaproteobacteria;o__PS1;f__Thioglobaceae;g__Pseudothioglobus;s__Pseudothioglobus sp902509905	k__Bacteria;p__Proteobacteria;c__Gammaproteobacteria;o__Oceanospirillales;f__ZD0405;g__?;s__?	<0.5	1522588	46	124553	37.9578	86	3264385	SWC-01	BiG-RAPA	Oxygenated surface water	-20.08 N	-70.80 E	20	2010-11-01
AG-319-B05	d__Bacteria;p__Proteobacteria;c__Gammaproteobacteria;o__PS1;f__Thioglobaceae;g__Pseudothioglobus;s__Pseudothioglobus sp902512305	k__Bacteria;p__Proteobacteria;c__Gammaproteobacteria;o__Oceanospirillales;f__ZD0405;g__?;s__?	<0.5	1356896	41	202863	36.3609	85	2970633	SWC-02	BiG-RAPA	Secondary DCM, oxygen deplete	-20.08 N	-70.80 E	55	2010-11-01
AG-319-D09	d__Bacteria;p__Proteobacteria;c__Gammaproteobacteria;o__PS1;f__Thioglobaceae;g__Pseudothioglobus;s__Pseudothioglobus sp902512305	k__Bacteria;p__Proteobacteria;c__Gammaproteobacteria;o__Oceanospirillales;f__ZD0405;g__?;s__?	<0.5	1478601	34	210508	36.8705	92	3228128	SWC-02	BiG-RAPA	Secondary DCM, oxygen deplete	-20.08 N	-70.80 E	55	2010-11-01
AH-287-B15	d__Bacteria;p__Proteobacteria;c__Gammaproteobacteria;o__Pseudomonadales;f__Halieaceae;g__Luminiphilus;s__Luminiphilus sp902623175	k__Bacteria;p__Proteobacteria;c__Gammaproteobacteria;o__Cellvibrionales;f__Halieaceae;g__OM60(NOR5)_clade;s__?	0.2	2385600	65	210336	56.1556	82	2793821	117 Fiji-Hawaii 2007	3 c.1	equatorial	-3 N	-166 E	15	2007-04-23
AG-896-F13	d__Bacteria;p__Proteobacteria;c__Gammaproteobacteria;o__Pseudomonadales;f__Porticoccaceae;g__AAA300-D14;s__AAA300-D14 sp002715065	k__Bacteria;p__Proteobacteria;c__Gammaproteobacteria;o__Cellvibrionales;f__Porticoccaceae;g__SAR92_clade;s__?	0.43	1906193	34	285266	38.6835	86	3758407	SWC-09	BATS ML	BATS Mixed Layer ~20% narB	31.07 N	-64.17 E	10	2009-07-01
AG-919-E23	d__Bacteria;p__Proteobacteria;c__Gammaproteobacteria;o__Pseudomonadales;f__Porticoccaceae;g__AAA300-D14;s__AAA300-D14 sp002715065	k__Bacteria;p__Proteobacteria;c__Gammaproteobacteria;o__Cellvibrionales;f__Porticoccaceae;g__SAR92_clade;s__?	0.58	1915769	38	290021	38.4939	84	3376349	SWC-09	BATS ML	BATS Mixed Layer ~20% narB	31.07 N	-64.17 E	10	2009-07-01
AG-907-E05	d__Bacteria;p__Proteobacteria;c__Gammaproteobacteria;o__Pseudomonadales;f__Porticoccaceae;g__TMED48;s__TMED48 sp902562425	k__Bacteria;p__Proteobacteria;c__Gammaproteobacteria;o__Cellvibrionales;f__Porticoccaceae;g__?;s__?	0.76	2241797	38	277986	42.5491	88	5677899	SWC-09	BATS ML	BATS Mixed Layer ~20% narB	31.07 N	-64.17 E	10	2009-07-01
AG-892-C21	d__Bacteria;p__Proteobacteria;c__Gammaproteobacteria;o__SAR86;f__AG-339-G14;g__AG-339-G14;s__AG-339-G14 sp902616715	k__Bacteria;p__Proteobacteria;c__Gammaproteobacteria;o__Oceanospirillales;f__SAR86_clade;g__?;s__?	0.26	1158399	6	495186	33.64	80	3472691	SWC-09	BATS ML	BATS Mixed Layer ~20% narB	31.07 N	-64.17 E	10	2009-07-01
AG-337-I17	d__Bacteria;p__Proteobacteria;c__Gammaproteobacteria;o__SAR86;f__AG-339-G14;g__CACNYO01;s__CACNYO01 sp902526045	k__Bacteria;p__Proteobacteria;c__Gammaproteobacteria;o__Oceanospirillales;f__SAR86_clade;g__?;s__?	<0.5	1200378	13	634277	34.9297	80	2704650	SWC-05	BiG-RAPA	Mixed layer, 50% PAR	-26.25 N	-103.96 E	14	2010-12-01
AG-911-G14	d__Bacteria;p__Proteobacteria;c__Gammaproteobacteria;o__SAR86;f__AG-339-G14;g__CACNYO01;s__CACNYO01 sp902594855	k__Bacteria;p__Proteobacteria;c__Gammaproteobacteria;o__Oceanospirillales;f__SAR86_clade;g__?;s__?	0.23	1284767	5	962793	35.3284	80	4456286	SWC-09	BATS ML	BATS Mixed Layer ~20% narB	31.07 N	-64.17 E	10	2009-07-01
AG-915-K19	d__Bacteria;p__Proteobacteria;c__Gammaproteobacteria;o__SAR86;f__AG-339-G14;g__CACNYO01;s__CACNYO01 sp902594855	k__Bacteria;p__Proteobacteria;c__Gammaproteobacteria;o__Oceanospirillales;f__SAR86_clade;g__?;s__?	0.33	1232511	15	757879	35.412	81	3916409	SWC-09	BATS ML	BATS Mixed Layer ~20% narB	31.07 N	-64.17 E	10	2009-07-01
AG-453-B11	d__Bacteria;p__Proteobacteria;c__Gammaproteobacteria;o__SAR86;f__AG-339-G14;g__CACNYO01;s__CACNYO01 sp902596665	k__Bacteria;p__Proteobacteria;c__Gammaproteobacteria;o__Oceanospirillales;f__SAR86_clade;g__?;s__?	<0.5	1279093	14	619594	35.3963	83	3106631	SWC-20	GEOTRACES	Austrialia coast	-30.00 N	156.00 E	50	2011-05-01
AG-447-I15	d__Bacteria;p__Proteobacteria;c__Gammaproteobacteria;o__SAR86;f__D2472;g__D2472;s__D2472 sp902593675	k__Bacteria;p__Proteobacteria;c__Gammaproteobacteria;o__Oceanospirillales;f__SAR86_clade;g__?;s__?	<0.5	1508303	20	385123	35.9954	83	3480226	SWC-19	GEOTRACES	Off the SW coast of South Africa	-34.98 N	16.02 E	20	2010-11-01
AG-447-K20	d__Bacteria;p__Proteobacteria;c__Gammaproteobacteria;o__SAR86;f__D2472;g__MED-G82;s__MED-G82 sp902594515	k__Bacteria;p__Proteobacteria;c__Gammaproteobacteria;o__Oceanospirillales;f__SAR86_clade;g__?;s__?	<0.5	1357219	16	356644	35.7977	82	3315120	SWC-19	GEOTRACES	Off the SW coast of South Africa	-34.98 N	16.02 E	20	2010-11-01
AG-917-C02	d__Bacteria;p__Proteobacteria;c__Gammaproteobacteria;o__SAR86;f__D2472;g__MED-G82;s__MED-G82 sp902600705	k__Bacteria;p__Proteobacteria;c__Gammaproteobacteria;o__Oceanospirillales;f__SAR86_clade;g__?;s__?	0.28	1257972	21	380389	33.7898	82	3340406	SWC-09	BATS ML	BATS Mixed Layer ~20% narB	31.07 N	-64.17 E	10	2009-07-01
AH-324-F14	d__Bacteria;p__Proteobacteria;c__Gammaproteobacteria;o__SAR86;f__D2472;g__MED-G82;s__MED-G82 sp902628925	k__Bacteria;p__Proteobacteria;c__Gammaproteobacteria;o__Oceanospirillales;f__SAR86_clade;g__?;s__?	0.32	1362452	16	456180	35.7595	84	3090617	121 Fiji-Hawaii 2007	3 c.1	equatorial	-3 N	-166 E	100	2007-04-23
AG-912-C22	d__Bacteria;p__Proteobacteria;c__Gammaproteobacteria;o__SAR86;f__SAR86;g__GCA-2707915;s__GCA-2707915 sp002707915	k__Bacteria;p__Proteobacteria;c__Gammaproteobacteria;o__Oceanospirillales;f__SAR86_clade;g__?;s__?	0.36	1501811	14	268882	36.094	83	3877613	SWC-09	BATS ML	BATS Mixed Layer ~20% narB	31.07 N	-64.17 E	10	2009-07-01
AG-426-I05	d__Bacteria;p__Proteobacteria;c__Gammaproteobacteria;o__UBA11654;f__UBA11654;g__UBA11654;s__UBA11654 sp001629325	k__Bacteria;p__Proteobacteria;c__Gammaproteobacteria;o__Salinisphaerales;f__Salinisphaeraceae;g__ZD0417_marine_group;s__?	<0.5	1405081	26	328381	38.4546	80	3612643	SWC-15	GEOTRACES	Off the North American Shelf, SE of WHOI	38.32 N	-68.87 E	90	2011-11-01
AG-447-O13	d__Bacteria;p__Proteobacteria;c__Gammaproteobacteria;o__UBA11654;f__UBA11654;g__UBA11654;s__UBA11654 sp001629325	k__Bacteria;p__Proteobacteria;c__Gammaproteobacteria;o__Salinisphaerales;f__Salinisphaeraceae;g__ZD0417_marine_group;s__?	<0.5	1435211	25	270463	38.4048	81	3575875	SWC-19	GEOTRACES	Off the SW coast of South Africa	-34.98 N	16.02 E	20	2010-11-01
AG-365-L08	d__Bacteria;p__Proteobacteria;c__Gammaproteobacteria;o__UBA11654;f__UBA11654;g__UBA11654;s__UBA11654 sp902553145	k__Bacteria;p__Proteobacteria;c__Gammaproteobacteria;o__Salinisphaerales;f__Salinisphaeraceae;g__ZD0417_marine_group;s__?	<0.5	1440315	18	370786	39.0535	80	3066271	SWC-10	BATS DCM	BATS DCM region >30% narB	31.07 N	-64.17 E	100	2009-11-01
AG-333-D04	d__Bacteria;p__Proteobacteria;c__Gammaproteobacteria;o__Woeseiales;f__Woeseiaceae;g__SP4260;s__SP4260 sp002715745	k__Bacteria;p__Proteobacteria;c__Gammaproteobacteria;o__Xanthomonadales;f__Woeseiaceae;g__Woeseia;s__?	<0.5	1676674	26	242727	36.7287	91	3197903	SWC-04	BiG-RAPA	DCM, <1% PAR	-23.46 N	-88.77 E	112	2010-12-01
AG-917-F02	d__Bacteria;p__Verrucomicrobiota;c__Kiritimatiellae;o__Kiritimatiellales;f__Pontiellaceae;g__GCA-2712105;s__GCA-2712105 sp002712105	k__Bacteria;p__Kiritimatiellaeota;c__Kiritimatiellae;o__R76-B128;f__?;g__?;s__?	0.39	1223908	29	345165	31.4877	82	3351575	SWC-09	BATS ML	BATS Mixed Layer ~20% narB	31.07 N	-64.17 E	10	2009-07-01
AG-907-D18	d__Bacteria;p__Verrucomicrobiota;c__Verrucomicrobiae;o__Opitutales;f__DSM-45221;g__GCA-2690565;s__	k__Bacteria;p__Verrucomicrobia;c__Opitutae;o__Puniceicoccales;f__Puniceicoccaceae;g__Coraliomargarita;s__?	0.37	1226928	24	358379	38.1476	81	5143108	SWC-09	BATS ML	BATS Mixed Layer ~20% narB	31.07 N	-64.17 E	10	2009-07-01
AG-913-J04	d__Bacteria;p__Verrucomicrobiota;c__Verrucomicrobiae;o__Opitutales;f__DSM-45221;g__UBA7441;s__UBA7441 sp902587165	k__Bacteria;p__Verrucomicrobia;c__Opitutae;o__Puniceicoccales;f__Puniceicoccaceae;g__marine_group_(Puniceicoccaceae);s__?	0.47	1849376	28	577971	49.3066	89	2862674	SWC-09	BATS ML	BATS Mixed Layer ~20% narB	31.07 N	-64.17 E	10	2009-07-01
AG-439-D21	d__Bacteria;p__Verrucomicrobiota;c__Verrucomicrobiae;o__Verrucomicrobiales;f__DEV007;g__CACIUL01;s__CACIUL01 sp902589825	k__Bacteria;p__Verrucomicrobia;c__Verrucomicrobiae;o__Verrucomicrobiales;f__DEV007;g__?;s__?	<0.5	3217020	142	147915	53.6427	83	3609501	SWC-18	GEOTRACES	TENATSO time-series station	17.40 N	-24.50 E	72	2011-12-01
