# Supplementary material for: Net rate of lateral gene transfer in marine prokaryoplankton
Source: ISME J. 2025 Sep 5;19(1):wraf159. doi: 10.1093/ismejo/wraf159 (PMC12416821; doi:10.1093/ismejo/wraf159)
Supplement: Data_S2_wraf159 [file data_s2_wraf159.xlsx]

## Sheet: original data
Genome A	Genome B	ANIgenome, %	NDgenome, %	ani_alignment_coverage_ab	ani_alignment_length_ab	ani_alignment_coverage_ba	ani_aln_length_ba	Genes in A	Genes in B	count of orthologous genes	AAIgenome, %	AADgenome, %	Orthologous gene fraction, %	16S rRNA NDgene, %
AG-313-A04	AG-319-D07	70.009	29.991	0.100541	96422	0.0729013	96646	1007	1365	442	50.24	49.76	43.89	18.7
AG-313-A04	AG-319-M14	72.3582	27.6418	0.362171	347332	0.299469	359837	1007	1262	634	61.08	38.92	62.96	8.7
AG-313-A04	AG-325-E20	75.1876	24.8124	0.729625	699731	0.646902	693200	1007	1140	863	72.22	27.78	85.7	4.69
AG-313-A04	AG-325-G21	71.699	28.301	0.394953	378771	0.353184	385375	1007	1144	679	61.36	38.64	67.43	8.38
AG-313-A04	AG-325-L02	72.0679	27.9321	0.405102	388504	0.372637	388846	1007	1102	693	61.87	38.13	68.82	8.04
AG-313-A04	AG-325-L05	71.848	28.152	0.385978	370164	0.355371	370353	1007	1118	673	61.53	38.47	66.83	8.15
AG-313-A04	AG-333-D08	71.784	28.216	0.384606	368848	0.361041	363040	1007	1064	659	61.74	38.26	65.44	8.79
AG-313-A04	AG-337-F02	70.0215	29.9785	0.0859328	82412	0.067681	93405	1007	1422	467	49.25	50.75	46.38	18.53
AG-313-A04	AG-337-G11	71.8643	28.1357	0.38482	369053	0.346211	366886	1007	1157	705	61.28	38.72	70.01	#N/A
AG-313-A04	AG-337-K15	69.2658	30.7342	0.0634705	60870	0.0462318	58291	1007	1322	398	47.53	52.47	39.52	#N/A
AG-313-A04	AG-349-D08	77.365	22.635	0.638143	611997	0.681192	613372	1007	957	713	77.2	22.8	74.5	1.23
AG-313-A04	AG-349-G20	69.8055	30.1945	0.0677863	65009	0.0485771	69197	1007	1520	468	47.75	52.25	46.47	21.06
AG-313-A04	AG-359-C09	72.1282	27.8718	0.3986	382269	0.33838	382548	1007	1187	712	61.31	38.69	70.71	8.72
AG-313-A04	AG-359-G22	71.9134	28.0866	0.364203	349281	0.367141	359591	1007	1041	649	60.68	39.32	64.45	8.65
AG-313-A04	AG-359-I09	72.115	27.885	0.354789	340253	0.378386	356899	1007	1011	617	61.31	38.69	61.27	8.45
AG-313-A04	AG-359-J18	71.7678	28.2322	0.345791	331623	0.292065	335086	1007	1187	621	60.96	39.04	61.67	#N/A
AG-313-A04	AG-359-N17	72.0434	27.9566	0.30615	293606	0.318282	304354	1007	990	565	60.48	39.52	57.07	8.17
AG-313-A04	AG-359-O11	72.0303	27.9697	0.391628	375582	0.329142	375544	1007	1179	666	61.24	38.76	66.14	8.4
AG-313-A04	AG-365-P03	72.0271	27.9729	0.37448	359137	0.344268	377714	1007	1139	652	61.48	38.52	64.75	#N/A
AG-313-A04	AG-390-G23	72.0567	27.9433	0.445768	427504	0.332239	421910	1007	1335	752	61.68	38.32	74.68	8.72
AG-313-A04	AG-390-L20	69.3565	30.6435	0.0682618	65465	0.0295456	65770	1007	2287	464	48.27	51.73	46.08	19.05
AG-313-A04	AG-404-B04	71.5679	28.4321	0.38161	365975	0.336581	359201	1007	1114	663	61.29	38.71	65.84	#N/A
AG-313-A04	AG-404-C23	75.3738	24.6262	0.624581	598991	0.62463	604081	1007	1018	746	72.33	27.67	74.08	#N/A
AG-313-A04	AG-404-N21	70.5813	29.4187	0.102549	98347	0.0953658	104372	1007	1158	500	50.91	49.09	49.65	17.57
AG-313-A04	AG-404-P08	70.0424	29.9576	0.0596625	57218	0.0447377	55277	1007	1307	425	47.88	52.12	42.2	20.27
AG-313-A04	AG-410-O02	71.9155	28.0845	0.403869	387322	0.353647	395142	1007	1200	679	61.49	38.51	67.43	8.38
AG-313-A04	AG-414-D07	74.4721	25.5279	0.645079	618649	0.629197	622743	1007	1018	743	70.79	29.21	73.78	4.09
AG-313-A04	AG-414-E02	71.7885	28.2115	0.463568	444575	0.369112	421616	1007	1172	693	62.56	37.44	68.82	5.12
AG-313-A04	AG-414-E06	69.381	30.619	0.0956823	91762	0.0741819	99798	1007	1398	475	49.56	50.44	47.17	#N/A
AG-313-A04	AG-422-C13	72.2126	27.7874	0.414823	397827	0.38584	390634	1007	1103	706	61.48	38.52	70.11	8.31
AG-313-A04	AG-422-E02	69.5616	30.4384	0.104735	100444	0.0656185	106972	1007	1653	537	49.38	50.62	53.33	18.6
AG-313-A04	AG-422-J16	69.6768	30.3232	0.104612	100326	0.0720791	105777	1007	1490	512	49.6	50.4	50.84	18.53
AG-313-A04	AG-422-M03	69.8498	30.1502	0.0374734	35938	0.01856	38825	1007	2115	441	47.56	52.44	43.79	20.19
AG-313-A04	AG-422-N03	68.9802	31.0198	0.093674	89836	0.0710289	92619	1007	1372	460	49.61	50.39	45.68	#N/A
AG-313-A04	AG-426-B11	71.9199	28.0801	0.383085	367389	0.352642	350987	1007	1054	662	61.9	38.1	65.74	8.45
AG-313-A04	AG-426-D09	72.0635	27.9365	0.422566	405253	0.341218	399481	1007	1227	736	61.51	38.49	73.09	8.58
AG-313-A04	AG-426-F20	69.4226	30.5774	0.0743315	71286	0.0492292	65779	1007	1350	421	49.02	50.98	41.81	18.34
AG-313-A04	AG-426-I10	72.1397	27.8603	0.41688	399800	0.347941	398087	1007	1221	729	61.39	38.61	72.39	8.38
AG-313-A04	AG-426-L15	73.1681	26.8319	0.519932	498629	0.525992	504395	1007	1001	689	66.47	33.53	68.83	5.34
AG-313-A04	AG-426-L19	71.9262	28.0738	0.359584	344851	0.37421	351284	1007	1023	616	61.37	38.63	61.17	8.13
AG-313-A04	AG-426-M05	72.0931	27.9069	0.410353	393540	0.308632	377868	1007	1299	696	61.45	38.55	69.12	8.38
AG-313-A04	AG-426-O05	72.8267	27.1733	0.566473	543263	0.527482	529928	1007	1050	752	66.75	33.25	74.68	4.74
AG-313-A04	AG-426-P08	72.1051	27.8949	0.427006	409511	0.366973	414198	1007	1198	732	61.76	38.24	72.69	#N/A
AG-313-A04	AG-430-F03	72.9986	27.0014	0.531489	509713	0.503227	507639	1007	1058	740	66.28	33.72	73.49	4.72
AG-313-A04	AG-430-G14	75.0085	24.9915	0.654099	627299	0.644916	630861	1007	1031	768	72.03	27.97	76.27	4.96
AG-313-A04	AG-430-K14	71.534	28.466	0.333288	319633	0.355628	332770	1007	991	561	61.1	38.9	56.61	7.83
AG-313-A04	AG-435-M21	72.7578	27.2422	0.479953	460288	0.548065	466980	1007	902	637	65.69	34.31	70.62	4.72
AG-313-A04	AG-439-B12	72.0882	27.9118	0.414372	397394	0.358098	408070	1007	1195	679	61.52	38.48	67.43	7.88
AG-313-A04	AG-439-D15	70.8019	29.1981	0.0969242	92953	0.0759668	87502	1007	1219	485	51.08	48.92	48.16	17.37
AG-313-A04	AG-439-I19	71.9739	28.0261	0.389978	374000	0.341095	370375	1007	1113	629	61.24	38.76	62.46	7.97
AG-313-A04	AG-439-N16	83.2968	16.7032	0.659386	632370	0.705533	640369	1007	988	681	85.72	14.28	68.93	0.83
AG-313-A04	AG-447-B22	72.0448	27.9552	0.395373	379174	0.376359	383428	1007	1077	679	61.4	38.6	67.43	8.45
AG-313-A04	AG-447-E07	72.0213	27.9787	0.384825	369058	0.31933	365354	1007	1180	643	61.1	38.9	63.85	8.26
AG-313-A04	AG-447-N08	72.0928	27.9072	0.439122	421130	0.359254	424103	1007	1253	760	61.46	38.54	75.47	8.24
AG-313-A04	AG-447-O15	69.6234	30.3766	0.0909358	87210	0.062865	92463	1007	1531	481	49.82	50.18	47.77	#N/A
AG-313-A04	AG-447-P19	82.0527	17.9473	0.771208	739610	0.749281	740602	1007	1054	796	85.01	14.99	79.05	0.69
AG-313-A04	AG-453-G21	71.7135	28.2865	0.347467	333231	0.372949	341489	1007	964	597	61.4	38.6	61.93	8.31
AG-313-A04	AG-453-I04	71.9171	28.0829	0.388153	372250	0.328798	369296	1007	1194	637	61.87	38.13	63.26	8.45
AG-313-A04	AG-457-M14	69.7368	30.2632	0.101477	97319	0.0883856	100308	1007	1181	496	51.09	48.91	49.26	#N/A
AG-313-A04	AG-461-B13	71.9929	28.0071	0.374155	358825	0.33204	356187	1007	1132	659	61.84	38.16	65.44	8.24
AG-313-A04	AG-461-M14	71.9167	28.0833	0.315	302094	0.301992	312211	1007	1084	576	60.32	39.68	57.2	8.77
AG-313-A04	AG-461-M18	71.9061	28.0939	0.399676	383300	0.371321	378960	1007	1077	673	61.75	38.25	66.83	8.21
AG-313-A04	AG-470-G21	71.8268	28.1732	0.379981	364412	0.34206	380874	1007	1160	661	60.77	39.23	65.64	8.38
AG-313-A04	AG-891-D10	71.8886	28.1114	0.373898	358579	0.330297	354744	1007	1126	667	60.64	39.36	66.24	8.55
AG-313-A04	AG-891-K05	69.4611	30.5389	0.111658	107083	0.065717	108302	1007	1682	560	49.05	50.95	55.61	18.66
AG-313-A04	AG-891-K19	69.7242	30.2758	0.0965259	92571	0.0777003	107658	1007	1428	493	49.31	50.69	48.96	18.87
AG-313-A04	AG-891-K21	69.505	30.495	0.0872821	83706	0.0681933	91979	1007	1365	435	49.19	50.81	43.2	18.26
AG-313-A04	AG-891-P06	69.7633	30.2367	0.0895865	85916	0.0710847	93040	1007	1339	476	48.94	51.06	47.27	18.26
AG-313-A04	AG-891-P20	69.5073	30.4927	0.104222	99952	0.0698299	103032	1007	1507	514	49.32	50.68	51.04	18.79
AG-313-A04	AG-892-B11	71.7466	28.2534	0.434426	416627	0.312769	410016	1007	1358	773	60.83	39.17	76.76	8.1
AG-313-A04	AG-892-C18	71.9008	28.0992	0.417243	400148	0.385092	400364	1007	1110	720	61.36	38.64	71.5	8.31
AG-313-A04	AG-892-E23	70.0872	29.9128	0.0573873	55036	0.0419102	49642	1007	1224	388	47.69	52.31	38.53	20.27
AG-313-A04	AG-892-M06	70.2563	29.7437	0.0914061	87661	0.071866	89051	1007	1291	530	50.29	49.71	52.63	17.51
AG-313-A04	AG-893-A21	69.5689	30.4311	0.10773	103316	0.0751924	115852	1007	1557	543	49.01	50.99	53.92	18.46
AG-313-A04	AG-893-B07	70.4776	29.5224	0.0954174	91508	0.0833027	91969	1007	1153	459	51.2	48.8	45.58	17.78
AG-313-A04	AG-893-E15	69.6932	30.3068	0.0619315	59394	0.0512199	66723	1007	1409	459	47.91	52.09	45.58	20.22
AG-313-A04	AG-893-E16	69.9933	30.0067	0.0665497	63823	0.0435855	59664	1007	1442	470	47.86	52.14	46.67	20.41
AG-313-A04	AG-893-E21	70.1793	29.8207	0.0621713	59624	0.0509365	65993	1007	1367	453	48.26	51.74	44.99	20.22
AG-313-A04	AG-893-J08	71.9952	28.0048	0.437709	419775	0.311873	417117	1007	1396	779	61.17	38.83	77.36	8.38
AG-313-A04	AG-893-K07	69.6279	30.3721	0.0350699	33633	0.0186929	39461	1007	2027	441	47.81	52.19	43.79	21.65
AG-313-A04	AG-893-L04	70.878	29.122	0.0863593	82821	0.086651	97191	1007	1144	465	50.3	49.7	46.18	17.51
AG-313-A04	AG-893-M03	70.7559	29.2441	0.0995049	95428	0.0741236	96529	1007	1332	522	50.91	49.09	51.84	17.51
AG-313-A04	AG-893-N22	72.0842	27.9158	0.401092	384658	0.353793	380359	1007	1138	686	61.84	38.16	68.12	8.58
AG-313-A04	AG-894-B06	72.1521	27.8479	0.410755	393926	0.334763	410428	1007	1287	739	61.25	38.75	73.39	8.52
AG-313-A04	AG-894-E10	71.9834	28.0166	0.394936	378755	0.332819	400703	1007	1272	717	61.18	38.82	71.2	8.17
AG-313-A04	AG-894-G18	72.1174	27.8826	0.388276	372368	0.344297	371879	1007	1135	645	61.89	38.11	64.05	8.72
AG-313-A04	AG-894-I07	70.6226	29.3774	0.0870621	83495	0.0785474	86906	1007	1121	448	51.03	48.97	44.49	17.51
AG-313-A04	AG-894-I19	72.0003	27.9997	0.383192	367492	0.369051	372157	1007	1044	654	61.46	38.54	64.95	8.59
AG-313-A04	AG-894-J16	72.1182	27.8818	0.34228	328256	0.369065	331183	1007	939	583	61.73	38.27	62.09	8.72
AG-313-A04	AG-894-K14	72.0738	27.9262	0.397944	381639	0.372337	393380	1007	1114	695	61.21	38.79	69.02	8.38
AG-313-A04	AG-894-K15	72.0905	27.9095	0.375126	359756	0.352035	356723	1007	1070	660	61.61	38.39	65.54	8.61
AG-313-A04	AG-894-M18	72.0317	27.9683	0.354757	340222	0.314644	342258	1007	1118	616	61.8	38.2	61.17	8.65
AG-313-A04	AG-894-N13	69.7687	30.2313	0.105144	100836	0.0647651	99841	1007	1560	515	49.69	50.31	51.14	18.53
AG-313-A04	AG-894-O02	70.0076	29.9924	0.0604862	58008	0.0514372	61276	1007	1261	415	48.02	51.98	41.21	20.27
AG-313-A04	AG-894-O04	69.5564	30.4436	0.0725495	69577	0.0517947	69485	1007	1422	462	48.33	51.67	45.88	20.34
AG-313-A04	AG-894-P23	72.1068	27.8932	0.412117	395232	0.335692	397253	1007	1239	675	62.26	37.74	67.03	8.51
AG-313-A04	AG-895-B06	72.2011	27.7989	0.381945	366296	0.348033	356630	1007	1065	660	61.51	38.49	65.54	8.65
AG-313-A04	AG-895-B20	69.2144	30.7856	0.0723274	69364	0.0465451	61751	1007	1417	436	47.57	52.43	43.3	20.82
AG-313-A04	AG-896-A16	69.5599	30.4401	0.0680126	65226	0.0513523	68323	1007	1389	430	48.5	51.5	42.7	21.86
AG-313-A04	AG-896-F06	71.7926	28.2074	0.408925	392171	0.291979	394737	1007	1396	725	60.95	39.05	72	8.4
AG-313-A04	AG-896-K10	72.0881	27.9119	0.432895	415158	0.371129	411889	1007	1161	738	62.16	37.84	73.29	8.72
AG-313-A04	AG-897-G09	71.9122	28.0878	0.429697	412091	0.312423	405342	1007	1350	764	60.99	39.01	75.87	8.65
AG-313-A04	AG-898-J19	71.8016	28.1984	0.360516	345745	0.31834	348757	1007	1168	679	61.04	38.96	67.43	8.31
AG-313-A04	AG-899-B02	69.6631	30.3369	0.0420186	40297	0.0164243	34618	1007	2128	436	47.7	52.3	43.3	20.26
AG-313-A04	AG-899-C17	71.7082	28.2918	0.370026	354865	0.30452	339113	1007	1153	645	60.43	39.57	64.05	8.28
AG-313-A04	AG-899-G03	72.0644	27.9356	0.332167	318557	0.331291	317340	1007	994	583	61.08	38.92	58.65	8.24
AG-313-A04	AG-899-I09	69.5164	30.4836	0.0564061	54095	0.038775	49316	1007	1301	448	48.71	51.29	44.49	17.94
AG-313-A04	AG-899-M17	69.9444	30.0556	0.0834605	80041	0.0631775	88819	1007	1432	446	48.89	51.11	44.29	18.39
AG-313-A04	AG-899-N21	72.1458	27.8542	0.395364	379165	0.319648	385690	1007	1286	687	61.96	38.04	68.22	8.7
AG-313-A04	AG-900-E18	72.0839	27.9161	0.40483	388243	0.394145	399844	1007	1074	699	61.7	38.3	69.41	8.45
AG-313-A04	AG-900-G22	71.8852	28.1148	0.364215	349292	0.307992	349495	1007	1165	625	61.39	38.61	62.07	8.19
AG-313-A04	AG-900-I13	71.8803	28.1197	0.436907	419006	0.322603	422466	1007	1352	782	60.99	39.01	77.66	8.1
AG-313-A04	AG-900-M14	70.1309	29.8691	0.107765	103350	0.082119	103221	1007	1297	517	50.75	49.25	51.34	17.3
AG-313-A04	AG-900-M23	71.7238	28.2762	0.36937	354236	0.332763	354464	1007	1104	628	61.11	38.89	62.36	8.19
AG-313-A04	AG-903-E15	72.2266	27.7734	0.367308	352259	0.361413	348709	1007	1005	632	61.67	38.33	62.89	9.03
AG-313-A04	AG-903-F09	72.1823	27.8177	0.404	387447	0.362003	390059	1007	1135	705	61.72	38.28	70.01	8.59
AG-313-A04	AG-903-L07	71.6179	28.3821	0.411762	394891	0.311083	390642	1007	1298	723	60.92	39.08	71.8	8.33
AG-313-A04	AG-903-O08	72.2003	27.7997	0.394617	378449	0.35721	383113	1007	1113	667	61.56	38.44	66.24	8.52
AG-313-A04	AG-904-K16	70.0707	29.9293	0.0619398	59402	0.0482174	60173	1007	1366	433	47.95	52.05	43	20.22
AG-313-A04	AG-904-O04	69.8008	30.1992	0.0575437	55186	0.0424573	49188	1007	1230	412	47.93	52.07	40.91	20.27
AG-313-A04	AG-905-B19	78.9653	21.0347	0.687393	659229	0.69138	662102	1007	1030	738	80.16	19.84	73.29	1.51
AG-313-A04	AG-905-E11	71.8127	28.1873	0.423845	406479	0.307352	405848	1007	1375	718	61.31	38.69	71.3	8.26
AG-313-A04	AG-905-O21	69.6455	30.3545	0.094259	90397	0.0742466	100836	1007	1386	485	49.3	50.7	48.16	18.6
AG-313-A04	AG-907-B09	70.8309	29.1691	0.28023	268748	0.269429	266746	1007	1066	625	57.33	42.67	62.07	11.38
AG-313-A04	AG-907-C04	72.0574	27.9426	0.407589	390889	0.33717	380205	1007	1177	720	61.34	38.66	71.5	8.79
AG-313-A04	AG-907-C09	71.7612	28.2388	0.378243	362746	0.301933	366418	1007	1290	656	60.95	39.05	65.14	8.12
AG-313-A04	AG-907-I19	69.7351	30.2649	0.0617698	59239	0.040575	54506	1007	1405	422	47.7	52.3	41.91	20.98
AG-313-A04	AG-908-F18	71.7002	28.2998	0.388988	373050	0.316933	374212	1007	1228	652	61.61	38.39	64.75	8.28
AG-313-A04	AG-908-F20	72.0096	27.9904	0.427118	409618	0.377626	399307	1007	1109	714	61.91	38.09	70.9	8.31
AG-313-A04	AG-908-I21	72.1469	27.8531	0.370856	355661	0.333836	374778	1007	1163	645	61.26	38.74	64.05	8.38
AG-313-A04	AG-909-E04	71.9834	28.0166	0.354602	340073	0.372198	343307	1007	987	621	61.23	38.77	62.92	#N/A
AG-313-A04	AG-910-B05	71.9864	28.0136	0.426402	408931	0.383836	416042	1007	1139	727	61.75	38.25	72.19	8.38
AG-313-A04	AG-911-E02	70.5413	29.4587	0.10181	97639	0.0809083	100399	1007	1273	525	50.56	49.44	52.14	17.51
AG-313-A04	AG-911-F16	69.4005	30.5995	0.0549869	52734	0.0267793	52416	1007	1844	409	47.99	52.01	40.62	20.61
AG-313-A04	AG-911-G06	71.9762	28.0238	0.387184	371320	0.388856	377071	1007	1030	673	61.66	38.34	66.83	8.51
AG-313-A04	AG-911-J19	71.9144	28.0856	0.3892	373254	0.295646	372281	1007	1302	656	61.83	38.17	65.14	8.12
AG-313-A04	AG-911-K15	71.676	28.324	0.389969	373991	0.328193	372705	1007	1186	665	61.14	38.86	66.04	8.31
AG-313-A04	AG-911-N14	71.6281	28.3719	0.417546	400438	0.340434	400912	1007	1233	737	61.16	38.84	73.19	8.58
AG-313-A04	AG-912-D10	75.2831	24.7169	0.687463	659296	0.658488	643618	1007	1034	805	72.89	27.11	79.94	4.76
AG-313-A04	AG-912-J06	78.6863	21.3137	0.692232	663870	0.713916	658445	1007	959	743	79.67	20.33	77.48	1.31
AG-313-A04	AG-912-J07	70.3175	29.6825	0.0558315	53544	0.0484046	59927	1007	1323	427	48.22	51.78	42.4	20.08
AG-313-A04	AG-912-M06	71.7587	28.2413	0.347047	332828	0.302473	329347	1007	1135	608	61.18	38.82	60.38	#N/A
AG-313-A04	AG-913-A07	71.6954	28.3046	0.379894	364329	0.35544	367911	1007	1068	654	60.97	39.03	64.95	8
AG-313-A04	AG-914-G22	71.9701	28.0299	0.408713	391967	0.364661	378641	1007	1118	688	62.1	37.9	68.32	8.65
AG-313-A04	AG-915-C06	70.3316	29.6684	0.0824105	79034	0.0647906	81770	1007	1309	431	49.82	50.18	42.8	18.66
AG-313-A04	AG-915-C08	72.0106	27.9894	0.386894	371042	0.373732	374402	1007	1073	656	61.92	38.08	65.14	8.38
AG-313-A04	AG-915-G14	71.9256	28.0744	0.430342	412710	0.316958	417740	1007	1360	762	61.25	38.75	75.67	8.4
AG-313-A04	AG-915-I10	69.7052	30.2948	0.0575624	55204	0.0409145	48274	1007	1266	410	47.2	52.8	40.71	20.22
AG-313-A04	AG-915-J15	71.999	28.001	0.371025	355823	0.357039	364610	1007	1069	639	62	38	63.46	8.17
AG-313-A04	AG-915-O06	69.7497	30.2503	0.0937699	89928	0.0771155	100740	1007	1329	445	49.11	50.89	44.19	18.66
AG-313-A04	AG-916-D16	75.3541	24.6459	0.666748	639430	0.62987	642947	1007	1092	773	72.72	27.28	76.76	4.66
AG-313-A04	AG-916-E19	71.9757	28.0243	0.42375	406388	0.332782	414814	1007	1315	745	61.31	38.69	73.98	8.24
AG-313-A04	AG-916-I16	70.7559	29.2441	0.10048	96363	0.0819848	98819	1007	1217	501	50.45	49.55	49.75	17.57
AG-313-A04	AG-916-J06	71.8381	28.1619	0.390091	374108	0.340397	372973	1007	1146	670	61.18	38.82	66.53	8.45
AG-313-A04	AG-916-L20	69.7296	30.2704	0.0656206	62932	0.0519792	62760	1007	1292	442	48.04	51.96	43.89	20.27
AG-313-A04	AG-916-M06	72.2371	27.7629	0.363878	348969	0.327072	348353	1007	1137	651	61.63	38.37	64.65	8.65
AG-313-A04	AG-916-M14	69.7405	30.2595	0.0651159	62448	0.0425898	58471	1007	1480	472	47.82	52.18	46.87	20.28
AG-313-A04	AG-916-M15	72.1306	27.8694	0.389656	373691	0.331588	375121	1007	1200	692	61.3	38.7	68.72	#N/A
AG-313-A04	AG-916-N14	72.0835	27.9165	0.442195	424077	0.335818	427744	1007	1346	752	61.51	38.49	74.68	8.24
AG-313-A04	AG-916-N15	69.9285	30.0715	0.0678885	65107	0.04793	60323	1007	1342	462	48.17	51.83	45.88	20.27
AG-313-A04	AG-916-O06	75.6135	24.3865	0.600556	575950	0.642526	587951	1007	975	707	72.86	27.14	72.51	4.73
AG-313-A04	AG-917-C08	72.183	27.817	0.407332	390643	0.316705	385249	1007	1296	739	61.2	38.8	73.39	8.63
AG-313-A04	AG-917-E05	71.9157	28.0843	0.392435	376356	0.308408	371824	1007	1269	657	62.15	37.85	65.24	8.72
AG-313-A04	AG-917-I17	72.3288	27.6712	0.40985	393058	0.330326	388673	1007	1212	709	61.8	38.2	70.41	8.45
AG-313-A04	AG-917-N08	78.2782	21.7218	0.719653	690167	0.724985	686127	1007	985	763	79.03	20.97	77.46	1.44
AG-313-A04	AG-917-P07	71.958	28.042	0.406152	389511	0.337518	392347	1007	1220	709	61.28	38.72	70.41	8.59
AG-313-A04	AG-918-E06	71.8717	28.1283	0.382387	366720	0.396276	385851	1007	1041	665	61.51	38.49	66.04	7.89
AG-313-A04	AG-918-G15	72.0891	27.9109	0.396122	379892	0.312374	380879	1007	1251	678	61.62	38.38	67.33	8.58
AG-313-A04	AG-918-K13	71.8834	28.1166	0.423689	406330	0.330504	420175	1007	1337	737	61.13	38.87	73.19	8.38
AG-313-A04	AG-918-P10	71.6723	28.3277	0.3787	363184	0.309047	361653	1007	1212	663	60.88	39.12	65.84	8.42
AG-313-A04	AG-918-P15	72.4442	27.5558	0.377063	361614	0.385791	371364	1007	1022	643	62.74	37.26	63.85	8.51
AG-313-A04	AG-919-A02	72.089	27.911	0.403687	387147	0.335503	396390	1007	1228	691	62.08	37.92	68.62	8.34
AG-313-A04	AG-919-I13	78.4247	21.5753	0.79122	758802	0.721349	748609	1007	1098	842	79.61	20.39	83.61	1.24
AG-313-A04	AG-920-I21	79.2366	20.7634	0.672427	644876	0.693266	643155	1007	979	706	80.67	19.33	72.11	1.24
AG-313-A04	AH-287-B07	72.0449	27.9551	0.425621	408182	0.341784	412434	1007	1261	730	61.47	38.53	72.49	8.58
AG-313-A04	AH-287-E19	78.578	21.422	0.697137	668574	0.70382	679440	1007	1011	748	80.07	19.93	74.28	1.17
AG-313-A04	AH-287-J18	71.9927	28.0073	0.403612	387075	0.376019	387442	1007	1089	690	61.77	38.23	68.52	8.51
AG-313-A04	AH-287-O09	71.9614	28.0386	0.395146	378956	0.33034	383687	1007	1200	697	61.35	38.65	69.22	8.51
AG-313-A04	AH-321-D15	69.7759	30.2241	0.0788621	75631	0.0569934	73800	1007	1297	423	49.29	50.71	42.01	18.39
AG-313-A04	AH-321-D17	72.0933	27.9067	0.423104	405769	0.372853	408297	1007	1148	723	61.93	38.07	71.8	8.86
AG-313-A04	AH-321-G15	71.9607	28.0393	0.379116	363583	0.39821	363656	1007	940	625	61.98	38.02	66.49	8.75
AG-313-A04	AH-321-K15	72.14	27.86	0.412129	395243	0.380367	393564	1007	1092	678	62.12	37.88	67.33	8.38
AG-313-A04	AH-321-N11	71.8368	28.1632	0.421968	404679	0.387042	403588	1007	1120	710	61.58	38.42	70.51	8.38
AG-313-C04	AG-313-D08	78.4852	21.5148	0.765105	1164940	0.697203	1149029					#N/A		#N/A
AG-313-C04	AG-319-B05	80.6408	19.3592	0.606372	923255	0.68233	925851					#N/A		#N/A
AG-313-C04	AG-319-D09	80.623	19.377	0.653039	994309	0.670626	991589					#N/A		#N/A
AG-313-C04	AG-390-E17	86.4856	13.5144	0.784167	1193964	0.711499	1173777					#N/A		#N/A
AG-313-C04	AG-464-G03	68.9246	31.0754	0.0315535	48043	0.03201	48209					#N/A		#N/A
AG-313-C04	AH-324-J07	68.3146	31.6854	0.0317052	48274	0.0342035	44806					#N/A		#N/A
AG-313-D08	AG-319-B05	79.0936	20.9064	0.590184	972657	0.720127	977138					#N/A		#N/A
AG-319-D07	AG-319-B05	69.9543	30.0457	0.0353501	46864	0.0320128	43438					#N/A		#N/A
AG-319-D07	AG-319-M14	70.8128	29.1872	0.105418	139754	0.112016	134597					#N/A		18.14
AG-319-D07	AG-325-G21	69.7194	30.2806	0.0876217	116161	0.102384	111716					#N/A		18.49
AG-319-D07	AG-325-L02	70.1794	29.8206	0.0824848	109351	0.109456	114217					#N/A		17.95
AG-319-D07	AG-325-L05	70.3116	29.6884	0.0702099	93078	0.102555	106879					#N/A		18.21
AG-319-D07	AG-333-D08	69.6991	30.3009	0.08327	110392	0.103801	104376	1365	1064	439	51.07	48.93	41.26	18.56
AG-319-D07	AG-337-F02	73.8538	26.1462	0.45482	602960	0.440328	607687					#N/A		1.8
AG-319-D07	AG-337-G11	69.9928	30.0072	0.0765348	101463	0.102203	108306					#N/A		#N/A
AG-319-D07	AG-337-K15	68.8705	31.1295	0.0481757	63867	0.05105	64366	1365	1322	363	48.6	51.4	27.46	#N/A
AG-319-D07	AG-349-D08	69.8758	30.1242	0.0848284	112458	0.124144	111784					#N/A		18.9
AG-319-D07	AG-349-G20	68.845	31.155	0.0598102	79291	0.0498435	71001					#N/A		16.29
AG-319-D07	AG-359-C09	70.2924	29.7076	0.0962895	127652	0.112491	127174	1365	1187	511	51.34	48.66	43.05	18.3
AG-319-D07	AG-359-G22	70.2697	29.7303	0.0795792	105499	0.111799	109500	1365	1041	445	51	49	42.75	18.29
AG-319-D07	AG-359-I09	70.1962	29.8038	0.0690347	91520	0.100606	94893	1365	1011	398	50.99	49.01	39.37	18.01
AG-319-D07	AG-359-J18	69.7252	30.2748	0.0870725	115433	0.101537	116493	1365	1187	491	51.08	48.92	41.36	#N/A
AG-319-D07	AG-359-N17	70.6559	29.3441	0.0664217	88056	0.0811105	77561					#N/A		18.23
AG-319-D07	AG-359-O11	70.692	29.308	0.0994885	131893	0.112198	128016					#N/A		18.16
AG-319-D07	AG-365-P03	70.4189	29.5811	0.104096	138001	0.123223	135194					#N/A		#N/A
AG-319-D07	AG-390-L20	69.3235	30.6765	0.0512367	67925	0.0334849	74539					#N/A		15.15
AG-319-D07	AG-404-B04	70.0124	29.9876	0.0898891	119167	0.116535	124367					#N/A		#N/A
AG-319-D07	AG-404-C23	70.0621	29.9379	0.0754976	100088	0.0915529	88541	1365	1018	438	50.08	49.92	43.03	#N/A
AG-319-D07	AG-404-N21	69.5095	30.4905	0.0653302	86609	0.0743496	81371					#N/A		16.36
AG-319-D07	AG-404-P08	70.6207	29.3793	0.0933695	123781	0.0986533	121894					#N/A		14.57
AG-319-D07	AG-410-O02	70.4973	29.5027	0.0967398	128249	0.115292	128820					#N/A		18.15
AG-319-D07	AG-414-D07	70.1722	29.8278	0.0770575	102156	0.106127	105038					#N/A		18.28
AG-319-D07	AG-414-E02	70.4516	29.5484	0.0985532	130653	0.112672	128699					#N/A		18.34
AG-319-D07	AG-414-E06	74.7327	25.2673	0.501391	664699	0.483367	650281					#N/A		#N/A
AG-319-D07	AG-422-J16	73.7846	26.2154	0.514405	681952	0.467767	686453					#N/A		2.14
AG-319-D07	AG-422-M03	68.7864	31.2136	0.0374659	49669	0.0229905	48093					#N/A		18.79
AG-319-D07	AG-422-N03	73.8038	26.1962	0.468104	620570	0.484223	631408					#N/A		#N/A
AG-319-D07	AG-426-B11	70.0117	29.9883	0.0764767	101386	0.104194	103705					#N/A		17.88
AG-319-D07	AG-426-D09	70.3319	29.6681	0.0934593	123900	0.10598	124076	1365	1227	506	51.71	48.29	41.24	18.42
AG-319-D07	AG-426-F20	69.1758	30.8242	0.0524058	69475	0.042311	56535					#N/A		17.05
AG-319-D07	AG-426-I10	70.3898	29.6102	0.0885917	117447	0.110209	126093					#N/A		18.16
AG-319-D07	AG-426-L15	69.7882	30.2118	0.0746739	98996	0.0965879	92622					#N/A		19.12
AG-319-D07	AG-426-L19	70.3979	29.6021	0.0719033	95323	0.105282	98832	1365	1023	427	51.02	48.98	41.74	18.17
AG-319-D07	AG-426-M05	70.5351	29.4649	0.10187	135050	0.105264	128878					#N/A		18.15
AG-319-D07	AG-426-O05	70.0152	29.9848	0.0751333	99605	0.091428	91852					#N/A		19.61
AG-319-D07	AG-430-F03	69.8017	30.1983	0.0723755	95949	0.0898701	90658					#N/A		19.18
AG-319-D07	AG-430-G14	69.2765	30.7235	0.0767852	101795	0.0923363	90324					#N/A		18.34
AG-319-D07	AG-430-K14	69.7689	30.2311	0.0852229	112981	0.121207	113417					#N/A		18.36
AG-319-D07	AG-439-D15	69.9145	30.0855	0.0644341	85421	0.0730446	84136					#N/A		16.3
AG-319-D07	AG-439-I19	70.8478	29.1522	0.110649	146688	0.139232	151184					#N/A		18.7
AG-319-D07	AG-447-B22	70.5558	29.4442	0.0806428	106909	0.107399	109416					#N/A		18.01
AG-319-D07	AG-447-E07	70.4569	29.5431	0.0822049	108980	0.107343	122814	1365	1180	489	51.27	48.73	41.44	18.3
AG-319-D07	AG-447-N08	70.1543	29.8457	0.105402	139733	0.114402	135053					#N/A		18.36
AG-319-D07	AG-447-O15	80.6774	19.3226	0.697159	924231	0.619164	910678					#N/A		#N/A
AG-319-D07	AG-447-P19	69.4369	30.5631	0.0737672	97794	0.0899317	88890					#N/A		18.69
AG-319-D07	AG-453-I04	70.3726	29.6274	0.0953398	126393	0.110636	124263					#N/A		18.29
AG-319-D07	AG-457-M14	69.4538	30.5462	0.0701888	93050	0.0796121	90351					#N/A		#N/A
AG-319-D07	AG-461-M14	71.0767	28.9233	0.0712418	94446	0.0961379	99391					#N/A		18.34
AG-319-D07	AG-461-M18	70.4154	29.5846	0.0754237	99990	0.109535	111788	1365	1077	445	51.56	48.44	41.32	17.8
AG-319-D07	AG-470-G21	70.4243	29.5757	0.0933559	123763	0.11233	125076					#N/A		18.09
AG-319-D07	AG-891-D10	70.2845	29.7155	0.101343	134352	0.128279	137773	1365	1126	501	52.25	47.75	44.49	18.6
AG-319-D07	AG-891-K19	74.0737	25.9263	0.4729	626929	0.455807	631546					#N/A		2.28
AG-319-D07	AG-891-K21	73.9019	26.0981	0.4403	583711	0.437417	589988					#N/A		2.14
AG-319-D07	AG-891-P06	73.6377	26.3623	0.432914	573919	0.44407	581226	1365	1339	783	66.86	33.14	58.48	1.8
AG-319-D07	AG-891-P20	73.7859	26.2141	0.496849	658678	0.442358	652686					#N/A		2.48
AG-319-D07	AG-892-B11	70.4489	29.5511	0.100275	132936	0.099903	130965					#N/A		18.02
AG-319-D07	AG-892-C18	69.9712	30.0288	0.0760354	100801	0.103008	107093					#N/A		18.15
AG-319-D07	AG-892-E23	70.4541	29.5459	0.0968114	128344	0.107228	127010	1365	1224	475	52.13	47.87	38.81	14.64
AG-319-D07	AG-892-M06	69.4017	30.5983	0.0599708	79504	0.0604499	74905	1365	1291	486	49.72	50.28	37.65	16.36
AG-319-D07	AG-893-A21	73.7832	26.2168	0.530509	703302	0.45915	707431					#N/A		2.07
AG-319-D07	AG-893-B07	69.3075	30.6925	0.0647751	85873	0.0761698	84094					#N/A		16.75
AG-319-D07	AG-893-E15	70.7799	29.2201	0.101531	134601	0.102399	133393					#N/A		14.44
AG-319-D07	AG-893-E16	70.4332	29.5668	0.116212	154063	0.111079	152055	1365	1442	570	52.56	47.44	41.76	14.64
AG-319-D07	AG-893-E21	70.5633	29.4367	0.106933	141762	0.106346	137781					#N/A		14.44
AG-319-D07	AG-893-J08	70.3703	29.6297	0.111922	148376	0.106651	142641	1365	1396	588	51.8	48.2	43.08	18.37
AG-319-D07	AG-893-K07	69.1763	30.8237	0.0364597	48335	0.0227165	47955	1365	2027	509	48.53	51.47	37.29	16.33
AG-319-D07	AG-893-L04	69.7671	30.2329	0.0545594	72330	0.0649318	72830					#N/A		16.36
AG-319-D07	AG-893-M03	69.6568	30.3432	0.0702544	93137	0.0661076	86090	1365	1332	507	50.18	49.82	38.06	16.36
AG-319-D07	AG-893-N22	70.4618	29.5382	0.08755	116066	0.110024	118285					#N/A		18.01
AG-319-D07	AG-894-B06	70.601	29.399	0.10164	134745	0.109972	134828					#N/A		18.02
AG-319-D07	AG-894-G18	70.5781	29.4219	0.0966802	128170	0.125959	136050					#N/A		18.3
AG-319-D07	AG-894-I19	70.0673	29.9327	0.07833	103843	0.114384	115347					#N/A		18.09
AG-319-D07	AG-894-J16	69.7539	30.2461	0.0740614	98184	0.110587	99236					#N/A		18.23
AG-319-D07	AG-894-K14	70.2995	29.7005	0.0863205	114436	0.107643	113727					#N/A		18.09
AG-319-D07	AG-894-M18	70.4335	29.5665	0.0805877	106836	0.103108	112157					#N/A		18.5
AG-319-D07	AG-894-N13	73.8572	26.1428	0.52628	697695	0.45136	695811					#N/A		1.93
AG-319-D07	AG-894-O02	70.6355	29.3645	0.0988126	130997	0.120932	144063	1365	1261	517	52.21	47.79	41	14.57
AG-319-D07	AG-894-O04	70.6843	29.3157	0.110607	146633	0.11627	155981					#N/A		14.64
AG-319-D07	AG-894-P23	70.4067	29.5933	0.107606	142655	0.127462	150837					#N/A		18.15
AG-319-D07	AG-895-B06	70.4841	29.5159	0.0832542	110371	0.11284	115627					#N/A		18.36
AG-319-D07	AG-895-B20	69.1638	30.8362	0.0517541	68611	0.0541527	71844					#N/A		15.89
AG-319-D07	AG-896-A16	69.3627	30.6373	0.0597	79145	0.0599093	79708					#N/A		16.32
AG-319-D07	AG-896-F06	70.5046	29.4954	0.105805	140267	0.0972946	131536					#N/A		18.58
AG-319-D07	AG-897-G09	70.4813	29.5187	0.108515	143859	0.111081	144118	1365	1350	564	51.88	48.12	41.78	18.22
AG-319-D07	AG-898-J19	70.721	29.279	0.0889847	117968	0.108347	118699	1365	1168	516	51.58	48.42	44.18	18.09
AG-319-D07	AG-899-B02	68.8302	31.1698	0.0379502	50311	0.0246687	51995	1365	2128	497	48.66	51.34	36.41	18.79
AG-319-D07	AG-899-C17	70.4766	29.5234	0.0896764	118885	0.110475	123025	1365	1153	494	51.09	48.91	42.84	18.58
AG-319-D07	AG-899-G03	70.4999	29.5001	0.0762723	101115	0.100745	96503	1365	994	441	50.62	49.38	44.37	18.02
AG-319-D07	AG-899-I09	68.7754	31.2246	0.0376304	49887	0.0414727	52747					#N/A		15.49
AG-319-D07	AG-899-M17	73.937	26.063	0.484707	642582	0.460144	646900	1365	1432	826	68.23	31.77	60.51	2.14
AG-319-D07	AG-899-N21	70.4279	29.5721	0.0950871	126058	0.102488	123663	1365	1286	516	51.27	48.73	40.12	18.21
AG-319-D07	AG-900-E18	69.8656	30.1344	0.0761916	101008	0.0919889	93319					#N/A		18.01
AG-319-D07	AG-900-G22	70.4182	29.5818	0.0882296	116967	0.098958	112293					#N/A		18.65
AG-319-D07	AG-900-I13	70.6104	29.3896	0.10388	137715	0.110028	144087	1365	1352	576	51.52	48.48	42.6	18.23
AG-319-D07	AG-900-M14	69.7647	30.2353	0.0713082	94534	0.069203	86986					#N/A		16.11
AG-319-D07	AG-900-M23	70.3841	29.6159	0.0825037	109376	0.103857	110630					#N/A		18.58
AG-319-D07	AG-903-E15	70.2098	29.7902	0.073648	97636	0.101261	97702					#N/A		18.3
AG-319-D07	AG-903-F09	70.6022	29.3978	0.087197	115598	0.104017	112079					#N/A		18.37
AG-319-D07	AG-903-L07	70.4419	29.5581	0.103741	137531	0.109889	137993					#N/A		18.37
AG-319-D07	AG-904-K16	70.6171	29.3829	0.0956853	126851	0.105067	131119					#N/A		14.31
AG-319-D07	AG-904-O04	70.6812	29.3188	0.0945085	125291	0.104995	121640					#N/A		14.57
AG-319-D07	AG-905-B19	69.405	30.595	0.0607568	80546	0.0790526	75705					#N/A		18.72
AG-319-D07	AG-905-E11	70.072	29.928	0.103963	137825	0.104755	138325					#N/A		18.37
AG-319-D07	AG-905-O21	73.8444	26.1556	0.496047	657615	0.477891	649035					#N/A		2.44
AG-319-D07	AG-907-B09	69.3054	30.6946	0.066694	88417	0.0803955	79595					#N/A		18.01
AG-319-D07	AG-907-C04	70.2488	29.7512	0.0921113	122113	0.108143	121946	1365	1177	494	51.22	48.78	41.97	18.15
AG-319-D07	AG-907-C09	70.1981	29.8019	0.103791	137597	0.119489	145009	1365	1290	522	52.27	47.73	40.47	18.51
AG-319-D07	AG-907-I19	69.1177	30.8823	0.0538873	71439	0.0484576	65095	1365	1405	389	48.4	51.6	28.5	15.94
AG-319-D07	AG-908-F18	70.3623	29.6377	0.0979422	129843	0.110794	130818	1365	1228	528	51.78	48.22	43	18.51
AG-319-D07	AG-908-I21	70.305	29.695	0.0924885	122613	0.113456	127371					#N/A		18.16
AG-319-D07	AG-910-B05	70.0034	29.9966	0.0937723	124315	0.108876	118012					#N/A		18.22
AG-319-D07	AG-911-E02	69.8914	30.1086	0.0646928	85764	0.0741881	92060	1365	1273	490	50.23	49.77	38.49	16.49
AG-319-D07	AG-911-F16	69.2754	30.7246	0.0556954	73836	0.0384233	75207					#N/A		18.87
AG-319-D07	AG-911-G06	70.2007	29.7993	0.0892502	118320	0.122267	118561	1365	1030	472	51.92	48.08	45.83	18.22
AG-319-D07	AG-911-J19	70.0916	29.9084	0.110473	146455	0.115923	145972	1365	1302	546	52.28	47.72	41.94	18.65
AG-319-D07	AG-911-K15	70.2002	29.7998	0.0823	109106	0.0970319	110192	1365	1186	502	51.25	48.75	42.33	18.29
AG-319-D07	AG-912-D10	70.0917	29.9083	0.082441	109293	0.114953	112357	1365	1034	471	50.64	49.36	45.55	18.48
AG-319-D07	AG-912-J06	69.6331	30.3669	0.0646596	85720	0.0953367	87929	1365	959	407	50.4	49.6	42.44	18.92
AG-319-D07	AG-912-J07	70.8531	29.1469	0.0913713	121132	0.105605	130743					#N/A		14.44
AG-319-D07	AG-912-M06	70.0919	29.9081	0.0969744	128560	0.118951	129520	1365	1135	500	52.03	47.97	44.05	#N/A
AG-319-D07	AG-913-A07	69.6969	30.3031	0.063593	84306	0.0768497	79546					#N/A		17.73
AG-319-D07	AG-914-G22	69.8788	30.1212	0.078637	104250	0.0983023	102071					#N/A		17.88
AG-319-D07	AG-915-C06	74.068	25.932	0.453155	600752	0.468813	591673					#N/A		2.28
AG-319-D07	AG-915-C08	70.125	29.875	0.0803788	106559	0.106533	106724	1365	1073	456	51.11	48.89	42.5	18.08
AG-319-D07	AG-915-G14	70.5314	29.4686	0.102384	135732	0.100881	132957	1365	1360	570	51.59	48.41	41.91	18.16
AG-319-D07	AG-915-I10	70.5644	29.4356	0.0757714	100451	0.0939022	110793	1365	1266	477	51.37	48.63	37.68	14.37
AG-319-D07	AG-915-J15	70.0914	29.9086	0.0767633	101766	0.101162	103307					#N/A		18.29
AG-319-D07	AG-915-O06	73.9694	26.0306	0.419179	555710	0.43403	566996	1365	1329	717	67.54	32.46	53.95	2.35
AG-319-D07	AG-916-E19	70.5357	29.4643	0.1081	143310	0.121054	150894					#N/A		18.16
AG-319-D07	AG-916-I16	69.7873	30.2127	0.0657511	87167	0.0669077	80646					#N/A		16.23
AG-319-D07	AG-916-J06	70.3896	29.6104	0.0887682	117681	0.10509	115147	1365	1146	478	51.01	48.99	41.71	18.22
AG-319-D07	AG-916-L20	70.7495	29.2505	0.102278	135591	0.116221	140326	1365	1292	522	53.03	46.97	40.4	14.64
AG-319-D07	AG-916-M06	70.1791	29.8209	0.088993	117979	0.100487	107025					#N/A		18.01
AG-319-D07	AG-916-M14	70.4271	29.5729	0.0988722	131076	0.103958	142722					#N/A		14.31
AG-319-D07	AG-916-M15	70.3547	29.6453	0.0936441	124145	0.105835	119730	1365	1200	489	51.58	48.42	40.75	#N/A
AG-319-D07	AG-916-N14	70.7916	29.2084	0.103178	136784	0.115365	146945					#N/A		18.15
AG-319-D07	AG-916-N15	70.7465	29.2535	0.107558	142591	0.114164	143683					#N/A		14.57
AG-319-D07	AG-916-O06	69.8154	30.1846	0.0741444	98294	0.0990151	90605	1365	975	412	50.23	49.77	42.26	18.39
AG-319-D07	AG-917-C08	70.5352	29.4648	0.096868	128419	0.0987275	120095					#N/A		18.28
AG-319-D07	AG-917-E05	70.4386	29.5614	0.0904722	119940	0.102383	123436	1365	1269	514	51.5	48.5	40.5	18.22
AG-319-D07	AG-917-I17	70.4537	29.5463	0.0972195	128885	0.10334	121593					#N/A		18.15
AG-319-D07	AG-917-N08	68.893	31.107	0.0575653	76315	0.0709667	67163					#N/A		18.78
AG-319-D07	AG-917-P07	70.0935	29.9065	0.0942551	124955	0.105151	122232					#N/A		18.3
AG-319-D07	AG-918-E06	70.321	29.679	0.0716076	94931	0.108482	105628					#N/A		18.15
AG-319-D07	AG-918-G15	70.3635	29.6365	0.0939141	124503	0.103676	126413					#N/A		18.29
AG-319-D07	AG-918-K13	70.4836	29.5164	0.10448	138510	0.110692	140725	1365	1337	550	51.84	48.16	41.14	18.16
AG-319-D07	AG-918-P15	70.6335	29.3665	0.081339	107832	0.116751	112385					#N/A		18.29
AG-319-D07	AG-919-A02	70.2167	29.7833	0.0979369	129836	0.107541	127057					#N/A		17.82
AG-319-D07	AG-919-I13	69.2837	30.7163	0.0668894	88676	0.0666753	69195					#N/A		18.85
AG-319-D07	AG-920-I21	69.0535	30.9465	0.061186	81115	0.0865899	80331	1365	979	406	49.21	50.79	41.47	18.78
AG-319-D07	AH-287-B07	70.6045	29.3955	0.106498	141185	0.111159	134137					#N/A		18.22
AG-319-D07	AH-287-E19	69.066	30.934	0.0713413	94578	0.0926534	89444					#N/A		18.58
AG-319-D07	AH-287-O09	70.1115	29.8885	0.084962	112635	0.0964225	111994	1365	1200	503	51.27	48.73	41.92	18.49
AG-319-D07	AH-321-D15	69.4678	30.5322	0.0587375	77869	0.0528679	68458	1365	1297	409	49.76	50.24	31.53	17.52
AG-319-D07	AH-321-D17	70.502	29.498	0.0978909	129775	0.122559	134210					#N/A		18.3
AG-319-D07	AH-321-G15	70.0435	29.9565	0.0751868	99676	0.103821	94812					#N/A		18.16
AG-319-D07	AH-321-K15	70.2953	29.7047	0.0874851	115980	0.114614	118591					#N/A		18.15
AG-319-D07	AH-321-N11	70.265	29.735	0.0959696	127228	0.124327	129642					#N/A		18.29
AG-319-D09	AG-313-D08	79.381	20.619	0.695265	1028020	0.626079	1031813	1463	1624	1090	83.93	16.07	74.5	0.91
AG-319-D09	AG-319-B05	95.0021	4.99793	0.704375	1041489	0.773615	1049715					#N/A		#N/A
AG-319-D09	AG-319-D07	69.1077	30.8923	0.0333761	49350	0.036342	48179	1463	1365	414	48.25	51.75	30.33	24.11
AG-319-D09	AG-319-M14	69.2192	30.7808	0.0387184	57249	0.0474266	56987					#N/A		26.96
AG-319-D09	AG-333-A04	69.6155	30.3845	0.0380035	56192	0.0415818	54782	1463	1376	436	47.13	52.87	31.69	26.41
AG-319-D09	AG-333-K06	68.8567	31.1433	0.0301724	44613	0.0461557	46458					#N/A		27.27
AG-319-D09	AG-337-G04	69.2372	30.7628	0.0332416	49151	0.0303352	40348					#N/A		27.1
AG-319-D09	AG-349-O05	69.3071	30.6929	0.0327722	48457	0.042345	47399	1463	1181	389	47.05	52.95	32.94	26.41
AG-319-D09	AG-390-C17	69.4091	30.5909	0.0387177	57248	0.0444687	57497					#N/A		26.81
AG-319-D09	AG-390-C19	68.9805	31.0195	0.0325957	48196	0.0407025	47410					#N/A		27
AG-319-D09	AG-390-D18	69.7848	30.2152	0.0327965	48493	0.0412101	50229					#N/A		27.09
AG-319-D09	AG-390-G11	69.5431	30.4569	0.0324266	47946	0.0413774	52789					#N/A		#N/A
AG-319-D09	AG-390-G23	68.686	31.314	0.0310584	45923	0.0342807	43533	1463	1335	421	46.66	53.34	31.54	26.67
AG-319-D09	AG-390-L03	69.9164	30.0836	0.03383	50021	0.0353866	47846					#N/A		26.96
AG-319-D09	AG-404-N13	68.6512	31.3488	0.0331536	49021	0.0390276	45509					#N/A		27
AG-319-D09	AG-414-E06	69.1357	30.8643	0.0319626	47260	0.0283778	38177					#N/A		#N/A
AG-319-D09	AG-414-F21	68.954	31.046	0.0355606	52580	0.0488441	54689					#N/A		26.67
AG-319-D09	AG-414-K15	69.2435	30.7565	0.0369444	54626	0.0411667	43121	1463	1087	355	48.09	51.91	32.66	27.1
AG-319-D09	AG-414-L04	68.5866	31.4134	0.0326897	48335	0.0380963	46205					#N/A		27.07
AG-319-D09	AG-422-D23	69.8129	30.1871	0.0368416	54474	0.0411945	52711					#N/A		26.88
AG-319-D09	AG-422-N14	68.7446	31.2554	0.0348262	51494	0.0373588	39972					#N/A		27.04
AG-319-D09	AG-426-F11	69.3215	30.6785	0.0312633	46226	0.0374246	41112					#N/A		26.95
AG-319-D09	AG-426-G09	69.0387	30.9613	0.0357683	52887	0.0442822	51476					#N/A		27.5
AG-319-D09	AG-426-K09	69.1843	30.8157	0.0362498	53599	0.0390014	48166					#N/A		27.03
AG-319-D09	AG-430-A11	69.5492	30.4508	0.0348471	51525	0.0434713	52938	1463	1265	412	47.05	52.95	32.57	26.93
AG-319-D09	AG-447-C08	69.1083	30.8917	0.034601	51161	0.0418798	52233					#N/A		26.62
AG-319-D09	AG-447-E07	68.8168	31.1832	0.0308717	45647	0.0352609	40343	1463	1180	360	46.85	53.15	30.51	27.26
AG-319-D09	AG-447-E19	69.3345	30.6655	0.037873	55999	0.0412436	49152					#N/A		26.87
AG-319-D09	AG-447-K11	69.5818	30.4182	0.0356479	52709	0.0457065	55436					#N/A		26.93
AG-319-D09	AG-447-M05	68.6737	31.3263	0.0384499	56852	0.0399231	55796					#N/A		#N/A
AG-319-D09	AG-447-O15	69.0758	30.9242	0.0312045	46139	0.0278178	40915					#N/A		#N/A
AG-319-D09	AG-457-A08	69.2562	30.7438	0.0337779	49944	0.028255	40216					#N/A		24.03
AG-319-D09	AG-457-O03	69.5434	30.4566	0.0324043	47913	0.045424	48717					#N/A		27.09
AG-319-D09	AG-461-B13	68.5337	31.4663	0.0300074	44369	0.0348217	37354	1463	1132	370	46.68	53.32	32.69	27.01
AG-319-D09	AG-461-E05	69.5234	30.4766	0.031471	46533	0.0479455	49518	1463	1071	344	47.05	52.95	32.12	27.1
AG-319-D09	AG-464-G03	69.3637	30.6363	0.036943	54624	0.036816	55447					#N/A		23.54
AG-319-D09	AG-891-D10	68.9758	31.0242	0.0310178	45863	0.0347482	37320	1463	1126	368	46.78	53.22	32.68	27.33
AG-319-D09	AG-893-J08	69.0265	30.9735	0.0301562	44589	0.0290319	38829	1463	1396	420	46.61	53.39	30.09	27.14
AG-319-D09	AG-893-L07	69.3972	30.6028	0.0331516	49018	0.0369405	48704					#N/A		26.95
AG-319-D09	AG-893-O06	68.7494	31.2506	0.0319038	47173	0.0299367	41816	1463	1443	428	46.44	53.56	29.66	24.17
AG-319-D09	AG-894-L17	68.9211	31.0789	0.0325524	48132	0.040804	51898	1463	1304	431	47	53	33.05	#N/A
AG-319-D09	AG-894-P23	68.7413	31.2587	0.0305167	45122	0.038471	45526					#N/A		26.54
AG-319-D09	AG-896-F06	69.6568	30.3432	0.0331868	49070	0.0367311	49658					#N/A		27.03
AG-319-D09	AG-898-F23	69.4271	30.5729	0.0309374	45744	0.0400684	44259					#N/A		27.1
AG-319-D09	AG-899-C17	69.5513	30.4487	0.0308792	45658	0.0367718	40949	1463	1153	364	46.8	53.2	31.57	27.15
AG-319-D09	AG-899-N21	69.0693	30.9307	0.0331536	49021	0.0310921	37516	1463	1286	392	47.07	52.93	30.48	26.96
AG-319-D09	AG-903-L07	69.3076	30.6924	0.031262	46224	0.0358432	45010	1463	1298	407	46.41	53.59	31.36	27.03
AG-319-D09	AG-904-K03	69.3041	30.6959	0.0341864	50548	0.0375807	50678					#N/A		26.95
AG-319-D09	AG-905-E11	68.9315	31.0685	0.0319491	47240	0.0296312	39127					#N/A		27.16
AG-319-D09	AG-905-P05	69.3768	30.6232	0.0354984	52488	0.0403387	48870					#N/A		26.95
AG-319-D09	AG-907-C09	69.198	30.802	0.0340951	50413	0.0353988	42959	1463	1290	397	46.94	53.06	30.78	27.1
AG-319-D09	AG-908-F18	69.2368	30.7632	0.0344718	50970	0.0386075	45585	1463	1228	390	46.93	53.07	31.76	27.02
AG-319-D09	AG-908-L09	68.9821	31.0179	0.0316211	46755	0.0299486	38111					#N/A		#N/A
AG-319-D09	AG-911-K05	69.6992	30.3008	0.0313391	46338	0.0401948	44888	1463	1151	368	47.44	52.56	31.97	27.1
AG-319-D09	AG-913-L03	68.9607	31.0393	0.031404	46434	0.0320266	41194					#N/A		26.8
AG-319-D09	AG-915-C06	69.2337	30.7663	0.0313391	46338	0.0280041	35343					#N/A		24.18
AG-319-D09	AG-915-K07	69.3446	30.6554	0.0342669	50667	0.0430119	50808					#N/A		27.09
AG-319-D09	AG-915-K13	68.5532	31.4468	0.0307852	45519	0.0267568	33348					#N/A		26.75
AG-319-D09	AG-916-E19	69.2678	30.7322	0.0324056	47915	0.0345391	43053					#N/A		27.01
AG-319-D09	AG-916-I19	69.4554	30.5446	0.0314351	46480	0.0300644	43041					#N/A		23.65
AG-319-D09	AG-916-N14	68.8085	31.1915	0.0302495	44727	0.0344977	43941					#N/A		26.93
AG-319-D09	AG-917-D14	69.3144	30.6856	0.0321209	47494	0.0409056	50347					#N/A		26.95
AG-319-D09	AG-917-I17	68.38	31.62	0.0305228	45131	0.0322156	37906					#N/A		26.61
AG-319-D09	AG-918-G15	68.9344	31.0656	0.0325936	48193	0.0353267	43074	1463	1251	399	46.52	53.48	31.89	26.93
AG-319-D09	AG-918-G22	69.2944	30.7056	0.0335547	49614	0.0323056	43900	1463	1410	434	46.98	53.02	30.78	27.3
AG-319-D09	AG-918-P10	69.0496	30.9504	0.0301718	44612	0.0361188	42267					#N/A		27.02
AG-319-D09	AG-919-A02	69.0661	30.9339	0.0324881	48037	0.0401404	47425					#N/A		25.68
AG-319-D09	AH-287-E09	69.1409	30.8591	0.0312464	46201	0.0413798	47554	1463	1200	418	47.14	52.86	34.83	26.48
AG-319-D09	AH-324-F03	69.0565	30.9435	0.0351095	51913	0.039314	47875					#N/A		26.8
AG-319-D09	AH-324-F14	69.5942	30.4058	0.030748	45464	0.029499	40191					#N/A		15.81
AG-319-D09	AH-324-J07	69.1092	30.8908	0.0351488	51971	0.0352913	46231					#N/A		26.67
AG-319-F18	AG-313-A04	71.9952	28.0048	0.303567	344332	0.354324	339807					#N/A		8.77
AG-319-F18	AG-313-D08	68.6973	31.3027	0.0398259	45174	0.0254736	41982	1194	1624	395	46.26	53.74	33.08	26.76
AG-319-F18	AG-319-B05	69.0825	30.9175	0.0391391	44395	0.0304401	41304	1194	1359	359	47.14	52.86	30.07	#N/A
AG-319-F18	AG-319-D07	70.6224	29.3776	0.121267	137552	0.10247	135845	1194	1365	491	52.03	47.97	41.12	18.07
AG-319-F18	AG-319-D09	69.3488	30.6512	0.0465508	52802	0.0354551	52424	1194	1463	386	47.73	52.27	32.33	27.02
AG-319-F18	AG-319-M14	93.5379	6.46209	0.76199	864315	0.722062	867618					#N/A		0.28
AG-319-F18	AG-325-B10	73.7735	26.2265	0.385484	437250	0.478298	431451	1194	937	562	68.59	31.41	59.98	3.41
AG-319-F18	AG-325-C18	77.6004	22.3996	0.569433	645900	0.586925	625333	1194	1138	734	76.53	23.47	64.5	1.24
AG-319-F18	AG-325-C21	74.9865	25.0135	0.497057	563805	0.54725	567303	1194	1102	723	70.29	29.71	65.61	2.76
AG-319-F18	AG-325-D10	77.3342	22.6658	0.494511	560917	0.560842	557263					#N/A		1.45
AG-319-F18	AG-325-E13	72.013	27.987	0.301021	341444	0.362412	346427	1194	1012	615	60.67	39.33	60.77	8.77
AG-319-F18	AG-325-E20	71.7406	28.2594	0.336596	381797	0.354183	379532	1194	1140	699	60.51	39.49	61.32	9.85
AG-319-F18	AG-325-G21	74.2966	25.7034	0.476106	540041	0.484878	529072	1194	1144	675	69.3	30.7	59	3.11
AG-319-F18	AG-325-L02	77.3963	22.6037	0.504986	572799	0.548482	572339	1194	1102	669	75.67	24.33	60.71	1.52
AG-319-F18	AG-325-L05	77.3541	22.6459	0.493507	559779	0.529737	552071	1194	1118	670	74.9	25.1	59.93	1.45
AG-319-F18	AG-333-A04	81.5242	18.4758	0.716745	812995	0.625597	824194	1194	1376	895	82.49	17.51	74.96	0.9
AG-319-F18	AG-333-C10	69.9285	30.0715	0.0716785	81304	0.0890927	82775	1194	985	402	50.83	49.17	40.81	16.99
AG-319-F18	AG-333-C14	70.0902	29.9098	0.092876	105348	0.0826198	98289					#N/A		17.06
AG-319-F18	AG-333-D08	77.003	22.997	0.474235	537919	0.530672	533611	1194	1064	639	74.25	25.75	60.06	1.94
AG-319-F18	AG-333-K06	75.0806	24.9194	0.510869	579472	0.580745	584549	1194	1061	712	70.41	29.59	67.11	3
AG-319-F18	AG-333-M03	77.4981	22.5019	0.521822	591896	0.582127	591545					#N/A		0.97
AG-319-F18	AG-333-P08	71.9239	28.0761	0.289711	328615	0.359585	330784	1194	980	581	61.02	38.98	59.29	9.08
AG-319-F18	AG-337-B03	68.9288	31.0712	0.0590803	67014	0.0454799	62273	1194	1475	415	47.79	52.21	34.76	21.55
AG-319-F18	AG-337-C19	73.3917	26.6083	0.430306	488090	0.466271	479022	1194	1106	664	66.84	33.16	60.04	#N/A
AG-319-F18	AG-337-D16	74.6175	25.3825	0.530654	601914	0.492216	593109	1194	1244	755	69.67	30.33	63.23	3.34
AG-319-F18	AG-337-D17	76.8203	23.1797	0.53357	605221	0.561596	595941					#N/A		1.31
AG-319-F18	AG-337-E07	70.5291	29.4709	0.0757789	85955	0.0838106	93051	1194	1147	429	51.54	48.46	37.4	17.27
AG-319-F18	AG-337-E15	71.4888	28.5112	0.293453	332860	0.325768	330341	1194	1072	634	60.13	39.87	59.14	#N/A
AG-319-F18	AG-337-F02	70.7907	29.2093	0.0967833	109780	0.0859524	118621	1194	1422	474	50.68	49.32	39.7	18.51
AG-319-F18	AG-337-G04	75.1969	24.8031	0.60255	683465	0.513647	683187					#N/A		3.24
AG-319-F18	AG-337-G11	76.5851	23.4149	0.548975	622695	0.584537	619444	1194	1157	731	75.16	24.84	63.18	#N/A
AG-319-F18	AG-337-G21	77.9332	22.0668	0.507787	575976	0.604309	572285	1194	987	653	76.61	23.39	66.16	1.1
AG-319-F18	AG-337-I10	74.8015	25.1985	0.470388	533555	0.499676	531492					#N/A		3.07
AG-319-F18	AG-337-K15	69.2925	30.7075	0.0451261	51186	0.0438921	55341	1194	1322	362	47.27	52.73	30.32	#N/A
AG-319-F18	AG-337-N21	69.7599	30.2401	0.0537624	60982	0.0302807	61920	1194	2119	452	47.55	52.45	37.86	19.69
AG-319-F18	AG-343-E15	69.802	30.198	0.0616334	69910	0.0495302	66387	1194	1350	385	48.76	51.24	32.24	20.42
AG-319-F18	AG-343-E17	72.0503	27.9497	0.282992	320994	0.347063	342003					#N/A		9.05
AG-319-F18	AG-343-K02	75.0969	24.9031	0.502831	570355	0.585419	570017	1194	999	686	70.91	29.09	68.67	3.39
AG-319-F18	AG-349-C11	71.7972	28.2028	0.286464	324932	0.338432	319961	1194	1021	621	60.3	39.7	60.82	8.66
AG-319-F18	AG-349-D08	72.2613	27.7387	0.302098	342666	0.381499	343517					#N/A		8.91
AG-319-F18	AG-349-G20	69.1307	30.8693	0.0535208	60708	0.0388423	55330	1194	1520	427	47.82	52.18	35.76	21.42
AG-319-F18	AG-349-I05	74.1878	25.8122	0.507141	575244	0.497481	566800					#N/A		3.39
AG-319-F18	AG-349-N13	71.8683	28.1317	0.268134	304141	0.335063	304744	1194	961	570	60.44	39.56	59.31	8.63
AG-319-F18	AG-349-O05	80.535	19.465	0.623258	706953	0.634194	709887	1194	1181	796	81.44	18.56	67.4	0.69
AG-319-F18	AG-349-O13	76.8772	23.1228	0.492194	558289	0.585698	555019	1194	997	659	75.06	24.94	66.1	1.24
AG-319-F18	AG-359-B04	71.8083	28.1917	0.272873	309516	0.331987	306377	1194	962	572	60.47	39.53	59.46	8.94
AG-319-F18	AG-359-C09	79.8436	20.1564	0.61841	701454	0.622737	704022	1194	1187	790	80.19	19.81	66.55	0.7
AG-319-F18	AG-359-F04	77.3245	22.6755	0.587798	666732	0.581108	656116	1194	1183	768	75.94	24.06	64.92	1.34
AG-319-F18	AG-359-G17	74.7007	25.2993	0.525466	596029	0.503858	586707	1194	1231	765	69.72	30.28	64.07	#N/A
AG-319-F18	AG-359-G18	76.6281	23.3719	0.524634	595086	0.566177	584711	1194	1090	687	74.66	25.34	63.03	1.55
AG-319-F18	AG-359-G22	77.1673	22.8327	0.483007	547868	0.560501	548975	1194	1041	631	75.44	24.56	60.61	1.45
AG-319-F18	AG-359-I09	76.905	23.095	0.457925	519418	0.552145	520790	1194	1011	610	74.98	25.02	60.34	1.38
AG-319-F18	AG-359-J18	74.7383	25.2617	0.465672	528206	0.453891	520748	1194	1187	663	69.77	30.23	55.86	#N/A
AG-319-F18	AG-359-M21	79.8374	20.1626	0.626431	710552	0.605975	709899	1194	1258	807	80.55	19.45	67.59	0.49
AG-319-F18	AG-359-N17	74.4137	25.5863	0.423487	480356	0.502904	480896	1194	990	595	68.83	31.17	60.1	3.34
AG-319-F18	AG-359-O11	74.7122	25.2878	0.502234	569677	0.495411	565253	1194	1179	695	69.47	30.53	58.95	3.52
AG-319-F18	AG-359-P18	76.8488	23.1512	0.541844	614607	0.555387	594234	1194	1137	716	75.22	24.78	62.97	1.39
AG-319-F18	AG-365-C14	76.8398	23.1602	0.590689	670011	0.617432	666045					#N/A		3.11
AG-319-F18	AG-365-D07	74.3068	25.6932	0.487447	552905	0.514382	540436	1194	1083	694	68.45	31.55	64.08	4.09
AG-319-F18	AG-365-L04	75.7794	24.2206	0.517203	586657	0.553744	571485	1194	1085	723	71.87	28.13	66.64	2.9
AG-319-F18	AG-365-P03	76.3541	23.6459	0.536417	608451	0.558586	612854	1194	1139	744	73.05	26.95	65.32	#N/A
AG-319-F18	AG-390-A19	69.8085	30.1915	0.0717825	81422	0.0539283	73888					#N/A		#N/A
AG-319-F18	AG-390-C17	80.1521	19.8479	0.725914	823395	0.639907	827385					#N/A		0.56
AG-319-F18	AG-390-C19	74.3432	25.6568	0.536817	608905	0.513794	598463	1194	1215	751	68.55	31.45	62.9	3.52
AG-319-F18	AG-390-C22	72.2999	27.7001	0.324064	367582	0.348275	362218	1194	1092	646	61.31	38.69	59.16	#N/A
AG-319-F18	AG-390-D05	80.817	19.183	0.61462	697155	0.65914	703503	1194	1121	779	81.49	18.51	69.49	0.91
AG-319-F18	AG-390-D15	78.2582	21.7418	0.611868	694034	0.614086	685961	1194	1191	795	76.98	23.02	66.75	1.32
AG-319-F18	AG-390-D18	86.2852	13.7148	0.692416	785399	0.644104	785067	1194	1268	844	87.79	12.21	70.69	0.14
AG-319-F18	AG-390-G11	86.1107	13.8893	0.734297	832903	0.649015	828008					#N/A		#N/A
AG-319-F18	AG-390-G23	80.657	19.343	0.690585	783322	0.616861	783351	1194	1335	879	81.82	18.18	73.62	1.04
AG-319-F18	AG-390-I07	70.5218	29.4782	0.0775553	87970	0.0752453	89326					#N/A		20.77
AG-319-F18	AG-390-I17	77.0712	22.9288	0.481463	546117	0.531756	535543					#N/A		1.24
AG-319-F18	AG-390-L03	86.2154	13.7846	0.779429	884096	0.648059	876238					#N/A		0.28
AG-319-F18	AG-390-L16	80.6578	19.3422	0.584966	663519	0.607914	664024	1194	1148	746	81.34	18.66	64.98	#N/A
AG-319-F18	AG-390-L20	69.7788	30.2212	0.056275	63832	0.0286265	63724					#N/A		19.59
AG-319-F18	AG-390-M02	78.1266	21.8734	0.522644	592828	0.595419	587277	1194	1047	675	76.7	23.3	64.47	1.24
AG-319-F18	AG-390-M15	72.3172	27.6828	0.326031	369813	0.390502	375035					#N/A		9.05
AG-319-F18	AG-390-N04	69.9152	30.0848	0.0706849	80177	0.054429	72993	1194	1329	419	49.42	50.58	35.09	20.35
AG-319-F18	AG-390-O04	78.0842	21.9158	0.567415	643611	0.599621	633728	1194	1117	732	76.93	23.07	65.53	1.24
AG-319-F18	AG-404-B04	74.4187	25.5813	0.487427	552882	0.511572	545952	1194	1114	721	68.87	31.13	64.72	#N/A
AG-319-F18	AG-404-B11	71.2876	28.7124	0.230747	261733	0.325503	265338	1194	873	524	59.5	40.5	60.02	#N/A
AG-319-F18	AG-404-B13	70.7955	29.2045	0.110218	125019	0.0841794	120156	1194	1480	527	49.98	50.02	44.14	18.78
AG-319-F18	AG-404-C02	75.9742	24.0258	0.561033	636372	0.578231	638539	1194	1168	769	72.17	27.83	65.84	3.61
AG-319-F18	AG-404-C23	72.059	27.941	0.282545	320487	0.331315	320415	1194	1018	601	60.46	39.54	59.04	#N/A
AG-319-F18	AG-404-J20	73.3178	26.6822	0.462193	524259	0.483974	517150	1194	1127	696	66.92	33.08	61.76	3.38
AG-319-F18	AG-404-N13	76.1754	23.8246	0.541572	614298	0.520235	606631					#N/A		3.32
AG-319-F18	AG-404-N21	70.1984	29.8016	0.0939251	106538	0.10008	109531	1194	1158	456	51.48	48.52	39.38	17.24
AG-319-F18	AG-404-P01	70.6231	29.3769	0.0774531	87854	0.0847513	92786					#N/A		16.96
AG-319-F18	AG-404-P08	70.627	29.373	0.072382	82102	0.0636082	78593	1194	1307	422	49.62	50.38	35.34	21.03
AG-319-F18	AG-404-P13	74.9763	25.0237	0.548587	622255	0.525341	615153	1194	1237	789	70.71	29.29	66.08	3.24
AG-319-F18	AG-410-K05	77.3758	22.6242	0.559023	634093	0.576694	631427	1194	1168	747	75.56	24.44	63.96	0.97
AG-319-F18	AG-410-L19	77.6489	22.3511	0.593136	672787	0.616411	662285	1194	1161	769	76.22	23.78	66.24	0.97
AG-319-F18	AG-410-O02	80.4564	19.5436	0.635225	720527	0.646947	722855					#N/A		0.83
AG-319-F18	AG-414-A03	72.1077	27.8923	0.282494	320429	0.344218	307858	1194	948	533	62.07	37.93	56.22	9.05
AG-319-F18	AG-414-B08	75.835	24.165	0.596249	676317	0.589895	664802					#N/A		3.11
AG-319-F18	AG-414-B15	72.1117	27.8883	0.277031	314233	0.332695	322309	1194	1033	590	60.49	39.51	57.12	9.01
AG-319-F18	AG-414-D07	72.4823	27.5177	0.372707	422757	0.420207	415897	1194	1018	684	62.62	37.38	67.19	7.8
AG-319-F18	AG-414-E02	72.5252	27.4748	0.390483	442920	0.378581	432432					#N/A		6.97
AG-319-F18	AG-414-E06	70.7123	29.2877	0.116378	132006	0.09827	132204	1194	1398	518	51.48	48.52	43.38	#N/A
AG-319-F18	AG-414-F21	76.0513	23.9487	0.563599	639283	0.567823	635772					#N/A		3.46
AG-319-F18	AG-414-K15	75.5046	24.4954	0.45864	520229	0.486979	510098	1194	1087	650	71.53	28.47	59.8	3.24
AG-319-F18	AG-414-L04	75.836	24.164	0.598911	679337	0.55774	676454	1194	1263	819	72.26	27.74	68.59	2.05
AG-319-F18	AG-414-M23	74.7559	25.2441	0.525915	596538	0.546662	603847	1194	1162	749	69.02	30.98	64.46	3.95
AG-319-F18	AG-414-N23	70.5315	29.4685	0.103765	117699	0.0761962	113925	1194	1545	522	50.38	49.62	43.72	18.85
AG-319-F18	AG-422-A21	71.8267	28.1733	0.289451	328321	0.341169	329406	1194	1043	626	60.4	39.6	60.02	9.51
AG-319-F18	AG-422-B15	70.5196	29.4804	0.0928795	105352	0.0941064	102918					#N/A		17.03
AG-319-F18	AG-422-B19	73.6131	26.3869	0.425596	482748	0.46764	482563	1194	1096	633	67.31	32.69	57.76	#N/A
AG-319-F18	AG-422-B22	80.755	19.245	0.628481	712878	0.621233	718483	1194	1223	806	81.34	18.66	67.5	0.76
AG-319-F18	AG-422-B23	71.7192	28.2808	0.283466	321532	0.36654	330593	1194	948	578	60.27	39.73	60.97	9.23
AG-319-F18	AG-422-C13	77.8186	22.1814	0.561112	636462	0.625153	632921	1194	1103	739	76.78	23.22	67	0.97
AG-319-F18	AG-422-D23	80.6906	19.3094	0.706215	801051	0.618171	790990	1194	1337	883	81.92	18.08	73.95	0.63
AG-319-F18	AG-422-E02	70.2164	29.7836	0.122304	138728	0.0834261	136002	1194	1653	577	50.52	49.48	48.32	18.78
AG-319-F18	AG-422-E09	80.2703	19.7297	0.635386	720710	0.624373	720034	1194	1201	812	80.66	19.34	68.01	0.55
AG-319-F18	AG-422-G03	80.558	19.442	0.613398	695769	0.58641	684437	1194	1239	781	81.6	18.4	65.41	#N/A
AG-319-F18	AG-422-G15	79.2747	20.7253	0.500701	567939	0.586246	575738	1194	1056	650	78.33	21.67	61.55	0.97
AG-319-F18	AG-422-J03	77.7299	22.2701	0.535216	607089	0.572752	599096	1194	1096	695	76.16	23.84	63.41	1.52
AG-319-F18	AG-422-J16	70.3503	29.6497	0.121842	138204	0.0950868	139541	1194	1490	548	50.72	49.28	45.9	18.51
AG-319-F18	AG-422-L15	71.8387	28.1613	0.324515	368093	0.343334	356798	1194	1113	689	60.33	39.67	61.9	#N/A
AG-319-F18	AG-422-M03	69.057	30.943	0.0321753	36496	0.0188822	39499	1194	2115	429	47.42	52.58	35.93	21.98
AG-319-F18	AG-422-N03	70.0056	29.9944	0.103831	117774	0.0861359	112318					#N/A		#N/A
AG-319-F18	AG-422-N09	70.0854	29.9146	0.100542	114044	0.0921493	112767					#N/A		17.24
AG-319-F18	AG-422-N14	74.514	25.486	0.513948	582965	0.546304	584518	1194	1128	749	68.78	31.22	66.4	4.09
AG-319-F18	AG-422-N15	74.7422	25.2578	0.488174	553729	0.532821	553653					#N/A		2.83
AG-319-F18	AG-426-B11	77.0651	22.9349	0.490024	555828	0.547017	544450					#N/A		1.31
AG-319-F18	AG-426-C22	70.6794	29.3206	0.0975503	110650	0.0807316	101322	1194	1292	454	51.04	48.96	38.02	17.86
AG-319-F18	AG-426-D09	77.1787	22.8213	0.593055	672695	0.557944	653214	1194	1227	768	75.71	24.29	64.32	1.45
AG-319-F18	AG-426-D13	75.3863	24.6137	0.485716	550941	0.50593	562206					#N/A		#N/A
AG-319-F18	AG-426-E17	73.4598	26.5402	0.509696	578142	0.481348	554065	1194	1207	761	67.22	32.78	63.74	3.31
AG-319-F18	AG-426-F11	75.0549	24.9451	0.475466	539315	0.485969	533851					#N/A		3.17
AG-319-F18	AG-426-F20	69.5082	30.4918	0.0616722	69954	0.0441169	58948	1194	1350	390	48.87	51.13	32.66	20.19
AG-319-F18	AG-426-G09	74.5813	25.4187	0.540259	612809	0.527664	613385	1194	1198	771	68.85	31.15	64.57	4.23
AG-319-F18	AG-426-I10	77.4181	22.5819	0.565731	641701	0.559283	639888	1194	1221	752	75.43	24.57	62.98	1.39
AG-319-F18	AG-426-J10	70.4474	29.5526	0.104931	119022	0.0796717	115170	1194	1463	501	50.33	49.67	41.96	18.23
AG-319-F18	AG-426-K09	74.9553	25.0447	0.559922	635112	0.511762	632017					#N/A		3.24
AG-319-F18	AG-426-K19	76.8321	23.1679	0.476539	540532	0.520198	533227					#N/A		1.31
AG-319-F18	AG-426-L15	72.0756	27.9244	0.303945	344761	0.366213	351176	1194	1001	610	61.13	38.87	60.94	8.8
AG-319-F18	AG-426-L19	73.6146	26.3854	0.392141	444801	0.474754	445668	1194	1023	597	67.1	32.9	58.36	3.24
AG-319-F18	AG-426-L23	71.8674	28.1326	0.320672	363734	0.356958	352491	1194	1019	638	61.03	38.97	62.61	8.83
AG-319-F18	AG-426-M05	80.4973	19.5027	0.64126	727373	0.596676	730530					#N/A		0.55
AG-319-F18	AG-426-M19	74.7354	25.2646	0.547694	621242	0.489129	614457					#N/A		3.28
AG-319-F18	AG-426-M22	73.7223	26.2777	0.474411	538118	0.500638	521080	1194	1093	706	67.64	32.36	64.59	3.45
AG-319-F18	AG-426-O05	72.0442	27.9558	0.333602	378400	0.367562	369266					#N/A		9.82
AG-319-F18	AG-426-P08	78.268	21.732	0.579725	657575	0.568312	641446					#N/A		#N/A
AG-319-F18	AG-430-A02	72.0349	27.9651	0.27771	315003	0.382325	341250					#N/A		9.36
AG-319-F18	AG-430-A11	82.1685	17.8315	0.67282	763171	0.622129	757609	1194	1265	838	82.24	17.76	70.18	0.76
AG-319-F18	AG-430-B09	77.092	22.908	0.578297	655955	0.550411	640843					#N/A		1.73
AG-319-F18	AG-430-E20	79.7348	20.2652	0.622418	706001	0.58748	695571	1194	1259	801	80.25	19.75	67.09	0.35
AG-319-F18	AG-430-F03	72.1145	27.8855	0.297194	337103	0.335144	338082	1194	1058	638	60.48	39.52	60.3	9.29
AG-319-F18	AG-430-F16	73.4263	26.5737	0.489599	555346	0.487242	539887	1194	1176	743	67.29	32.71	63.18	3.28
AG-319-F18	AG-430-G14	71.8559	28.1441	0.296844	336706	0.346302	338755	1194	1031	610	60.32	39.68	59.17	10.06
AG-319-F18	AG-430-I06	71.758	28.242	0.283888	322010	0.323462	299110	1194	960	571	60.74	39.26	59.48	9.05
AG-319-F18	AG-430-I18	74.2719	25.7281	0.504166	571869	0.479004	565845	1194	1220	727	69.15	30.85	60.89	3.38
AG-319-F18	AG-430-J04	73.5357	26.4643	0.441827	501159	0.501138	498701	1194	1066	679	67.86	32.14	63.7	#N/A
AG-319-F18	AG-430-J07	77.9387	22.0613	0.511465	580148	0.603202	587245					#N/A		1.11
AG-319-F18	AG-430-K07	75.0769	24.9231	0.482468	547257	0.472573	533088	1194	1186	698	70.43	29.57	58.85	2.19
AG-319-F18	AG-430-K10	72.25	27.75	0.306586	347756	0.374065	341849	1194	961	571	61.39	38.61	59.42	8.91
AG-319-F18	AG-430-K14	75.0272	24.9728	0.456124	517375	0.555496	519792					#N/A		2.9
AG-319-F18	AG-430-K19	79.9048	20.0952	0.566273	642316	0.620137	647860	1194	1119	733	80.18	19.82	65.5	0.83
AG-319-F18	AG-430-N16	74.1319	25.8681	0.442272	501663	0.471686	501849	1194	1113	649	68.68	31.32	58.31	3.18
AG-319-F18	AG-430-O11	79.394	20.606	0.524333	594744	0.606295	596829	1194	1047	677	79.57	20.43	64.66	#N/A
AG-319-F18	AG-435-M21	71.865	28.135	0.271569	308037	0.37213	317074	1194	902	559	60.25	39.75	61.97	9.36
AG-319-F18	AG-439-B12	76.2453	23.7547	0.575834	653161	0.580387	661378	1194	1195	795	72.16	27.84	66.58	3.18
AG-319-F18	AG-439-C18	74.6375	25.3625	0.548618	622290	0.534319	611443	1194	1223	785	69.97	30.03	65.75	2.96
AG-319-F18	AG-439-C21	80.8673	19.1327	0.630444	715105	0.620662	713023	1194	1196	800	81.94	18.06	67	#N/A
AG-319-F18	AG-439-C22	76.0132	23.9868	0.538729	611073	0.585262	607308					#N/A		3.47
AG-319-F18	AG-439-D15	70.5514	29.4486	0.0902382	102356	0.0877479	101072					#N/A		17.31
AG-319-F18	AG-439-G13	75.3717	24.6283	0.555918	630570	0.53444	631123	1194	1225	764	71.5	28.5	63.99	3.17
AG-319-F18	AG-439-G19	75.2335	24.7665	0.52971	600843	0.530621	591540	1194	1154	728	70.86	29.14	63.08	2.9
AG-319-F18	AG-439-I14	77.3388	22.6612	0.492995	559198	0.580936	554237	1194	975	631	76.18	23.82	64.72	1.39
AG-319-F18	AG-439-I19	75.3627	24.6373	0.514563	583662	0.551893	599268	1194	1113	733	70.65	29.35	65.86	3.32
AG-319-F18	AG-439-N16	72.3083	27.6917	0.266731	302549	0.336666	305571	1194	988	533	61.18	38.82	53.95	8.56
AG-319-F18	AG-439-O05	71.9929	28.0071	0.296146	335915	0.341402	328869	1194	1000	627	61.37	38.63	62.7	9.22
AG-319-F18	AG-447-A02	70.4647	29.5353	0.104958	119053	0.0793882	113294	1194	1479	498	51.37	48.63	41.71	18
AG-319-F18	AG-447-B22	77.091	22.909	0.529857	601010	0.572667	583423	1194	1077	688	75.25	24.75	63.88	1.17
AG-319-F18	AG-447-C06	78.5821	21.4179	0.508645	576949	0.636435	588800	1194	987	660	77.49	22.51	66.87	#N/A
AG-319-F18	AG-447-C08	80.8778	19.1222	0.703227	797661	0.634213	790999					#N/A		0.76
AG-319-F18	AG-447-E07	76.3053	23.6947	0.530228	601431	0.532843	609641	1194	1180	730	72.29	27.71	61.86	1.6
AG-319-F18	AG-447-E19	80.6845	19.3155	0.672988	763362	0.644665	768279					#N/A		0.97
AG-319-F18	AG-447-F10	77.02	22.98	0.536726	608801	0.561115	594593	1194	1101	700	75.25	24.75	63.58	1.17
AG-319-F18	AG-447-K09	77.4053	22.5947	0.615331	697962	0.573749	681036	1194	1267	814	75.82	24.18	68.17	1.17
AG-319-F18	AG-447-K11	79.9075	20.0925	0.668901	758726	0.632536	767183	1194	1282	850	80.83	19.17	71.19	0.76
AG-319-F18	AG-447-L07	80.7271	19.2729	0.631625	716444	0.630202	718277	1194	1193	803	81.5	18.5	67.31	#N/A
AG-319-F18	AG-447-L14	76.8867	23.1133	0.52404	594412	0.56132	591041	1194	1120	702	74.54	25.46	62.68	1.11
AG-319-F18	AG-447-M05	82.5049	17.4951	0.668556	758334	0.539766	754370					#N/A		#N/A
AG-319-F18	AG-447-M09	69.5595	30.4405	0.0673348	76377	0.0440552	64596	1194	1471	397	48.64	51.36	33.25	20.23
AG-319-F18	AG-447-N08	77.4759	22.5241	0.600996	681702	0.565778	667906					#N/A		1.17
AG-319-F18	AG-447-N18	77.2746	22.7254	0.576199	653575	0.569871	638466					#N/A		1.39
AG-319-F18	AG-447-O15	70.2631	29.7369	0.108022	122528	0.0794122	116801					#N/A		#N/A
AG-319-F18	AG-447-O23	79.0785	20.9215	0.562607	638158	0.593058	636416	1194	1129	727	77.79	22.21	64.39	0.76
AG-319-F18	AG-447-P19	72.0004	27.9996	0.29317	332539	0.335236	331353	1194	1054	629	60.76	39.24	59.68	8.49
AG-319-F18	AG-447-P22	77.0823	22.9177	0.570025	646572	0.559102	627929	1194	1181	750	75.32	24.68	63.51	1.38
AG-319-F18	AG-453-B23	69.7843	30.2157	0.0636797	72231	0.0492621	62951	1194	1264	390	48.97	51.03	32.66	20.35
AG-319-F18	AG-453-G04	71.943	28.057	0.328829	372986	0.347361	354351	1194	1073	660	61.47	38.53	61.51	8.63
AG-319-F18	AG-453-G19	70.2632	29.7368	0.0888541	100786	0.0912162	95340	1194	1094	423	51.68	48.32	38.67	#N/A
AG-319-F18	AG-453-G21	74.3779	25.6221	0.401228	455108	0.499526	457389	1194	964	580	68.84	31.16	60.17	2.9
AG-319-F18	AG-453-I04	80.6828	19.3172	0.576461	653872	0.595543	668895	1194	1194	753	81.3	18.7	63.07	0.76
AG-319-F18	AG-457-A08	70.2329	29.7671	0.119496	135543	0.0943047	134226					#N/A		18.07
AG-319-F18	AG-457-M14	70.0025	29.9975	0.100434	113921	0.0851712	96660	1194	1181	488	50.87	49.13	41.32	#N/A
AG-319-F18	AG-457-O03	75.4842	24.5158	0.479978	544433	0.507797	544610					#N/A		3.31
AG-319-F18	AG-461-B13	79.9293	20.0707	0.569418	645883	0.587569	630299	1194	1132	733	80.73	19.27	64.75	0.91
AG-319-F18	AG-461-B21	71.7028	28.2972	0.261167	296238	0.360295	293719					#N/A		8.92
AG-319-F18	AG-461-E04	72.1358	27.8642	0.310582	352289	0.345747	347789					#N/A		8.91
AG-319-F18	AG-461-E05	75.4213	24.5787	0.512	580755	0.553085	571225	1194	1071	715	71.52	28.48	66.76	3.45
AG-319-F18	AG-461-M14	79.7138	20.2862	0.554194	628615	0.604801	625266					#N/A		0.48
AG-319-F18	AG-461-M18	73.6941	26.3059	0.442744	502199	0.473859	483608	1194	1077	663	67.74	32.26	61.56	3.18
AG-319-F18	AG-461-P14	70.1603	29.8397	0.0996044	112980	0.0877155	103410	1194	1214	479	50.89	49.11	40.12	17.55
AG-319-F18	AG-464-G03	71.8319	28.1681	0.151393	171723	0.112311	169147	1194	1535	555	54.25	45.75	46.48	18.24
AG-319-F18	AG-464-P13	76.8108	23.1892	0.568197	644498	0.548364	646886					#N/A		1.67
AG-319-F18	AG-470-G21	74.4743	25.5257	0.510101	578601	0.50954	567358					#N/A		3.14
AG-319-F18	AG-470-L20	74.0901	25.9099	0.466721	529396	0.48821	523939					#N/A		2.83
AG-319-F18	AG-470-O10	75.8724	24.1276	0.530758	602032	0.524901	590763					#N/A		2.97
AG-319-F18	AG-891-A05	80.6793	19.3207	0.678275	769358	0.633208	770853	1194	1277	851	81.99	18.01	71.27	#N/A
AG-319-F18	AG-891-D10	74.4769	25.5231	0.502217	569658	0.524113	562905	1194	1126	722	68.51	31.49	64.12	4.16
AG-319-F18	AG-891-E06	73.4889	26.5111	0.468092	530951	0.496908	502155	1194	1060	689	67.53	32.47	65	3.31
AG-319-F18	AG-891-G05	70.5025	29.4975	0.0864957	98111	0.0706639	87767	1194	1334	453	50.25	49.75	37.94	21.03
AG-319-F18	AG-891-G06	70.3785	29.6215	0.0877362	99518	0.0698308	94282					#N/A		20.96
AG-319-F18	AG-891-J04	70.4523	29.5477	0.104799	118872	0.0927151	125010					#N/A		17.03
AG-319-F18	AG-891-J06	69.5422	30.4578	0.0427141	48450	0.0344489	45554	1194	1353	441	48.25	51.75	36.93	18.67
AG-319-F18	AG-891-J07	79.8414	20.1586	0.665351	754699	0.616797	747305	1194	1279	859	80.32	19.68	71.94	0.55
AG-319-F18	AG-891-J18	70.2796	29.7204	0.0889299	100872	0.0788791	98631	1194	1337	465	50.19	49.81	38.94	20.96
AG-319-F18	AG-891-K05	70.1532	29.8468	0.125074	141870	0.0807181	133024					#N/A		18.78
AG-319-F18	AG-891-K18	68.9889	31.0111	0.0410557	46569	0.0371272	44563	1194	1212	385	47.94	52.06	32.24	18.67
AG-319-F18	AG-891-K19	70.479	29.521	0.112158	127219	0.0959695	132971					#N/A		18.85
AG-319-F18	AG-891-K21	70.3268	29.6732	0.103571	117479	0.0822495	110938	1194	1365	448	50.85	49.15	37.52	18.23
AG-319-F18	AG-891-L02	76.893	23.107	0.512525	581350	0.584151	567993	1194	1008	685	75.07	24.93	67.96	1.46
AG-319-F18	AG-891-M18	73.7949	26.2051	0.445514	505341	0.490794	497189	1194	1051	654	67.67	32.33	62.23	3.24
AG-319-F18	AG-891-N03	74.9966	25.0034	0.522645	592829	0.48153	579247	1194	1263	741	70.22	29.78	62.06	3.28
AG-319-F18	AG-891-O15	71.9585	28.0415	0.305108	346080	0.342797	356272	1194	1106	626	61.04	38.96	56.6	8.43
AG-319-F18	AG-891-P06	70.507	29.493	0.0981004	111274	0.0812256	106313	1194	1339	486	50.25	49.75	40.7	18.16
AG-319-F18	AG-891-P20	70.4729	29.5271	0.113242	128449	0.088529	130622					#N/A		19.05
AG-319-F18	AG-892-A22	80.5443	19.4557	0.654354	742225	0.626469	748362	1194	1251	837	81.38	18.62	70.1	0.69
AG-319-F18	AG-892-B11	74.5689	25.4311	0.592258	671790	0.50216	658293	1194	1358	844	69.71	30.29	70.69	3.48
AG-319-F18	AG-892-C08	77.2296	22.7704	0.502897	570429	0.597653	567160	1194	997	666	75.44	24.56	66.8	1.17
AG-319-F18	AG-892-C18	76.5654	23.4346	0.519615	589392	0.551608	573483	1194	1110	694	74.02	25.98	62.52	1.31
AG-319-F18	AG-892-D04	70.1035	29.8965	0.0630881	71560	0.0545837	63881					#N/A		#N/A
AG-319-F18	AG-892-E23	70.5822	29.4178	0.0766138	86902	0.0701841	83132	1194	1224	413	49.83	50.17	34.59	20.89
AG-319-F18	AG-892-F10	69.2028	30.7972	0.0503338	57093	0.0377399	53860	1194	1526	410	47.68	52.32	34.34	21.35
AG-319-F18	AG-892-F15	74.7813	25.2187	0.61105	693106	0.483777	675946					#N/A		3.07
AG-319-F18	AG-892-J03	74.8511	25.1489	0.597466	677698	0.478568	658593	1194	1461	846	70.5	29.5	70.85	3.14
AG-319-F18	AG-892-K05	76.8254	23.1746	0.552035	626166	0.591936	614639	1194	1093	725	75.41	24.59	66.33	1.45
AG-319-F18	AG-892-L05	75.2126	24.7874	0.492129	558215	0.559431	553856	1194	1044	698	71.06	28.94	66.86	2.34
AG-319-F18	AG-892-M03	68.8112	31.1888	0.037323	42335	0.0175003	39947	1194	2325	439	48.16	51.84	36.77	22.45
AG-319-F18	AG-892-M06	69.9285	30.0715	0.0883013	100159	0.0739231	91600	1194	1291	491	50.51	49.49	41.12	17.17
AG-319-F18	AG-892-N06	69.8301	30.1699	0.0690513	78324	0.0681621	75815	1194	1194	398	49.41	50.59	33.33	21.03
AG-319-F18	AG-892-O03	74.3433	25.6567	0.456794	518135	0.513868	516343					#N/A		3.04
AG-319-F18	AG-892-O07	69.8138	30.1862	0.0574229	65134	0.0298785	64439	1194	2209	489	47.17	52.83	40.95	19.81
AG-319-F18	AG-892-O16	68.9168	31.0832	0.053512	60698	0.0295844	58671	1194	2058	454	47.04	52.96	38.02	#N/A
AG-319-F18	AG-893-A21	70.2166	29.7834	0.125726	142609	0.0852285	131315					#N/A		18.72
AG-319-F18	AG-893-B07	70.2308	29.7692	0.0826272	93723	0.0882908	97476					#N/A		17.13
AG-319-F18	AG-893-E15	70.1847	29.8153	0.0857279	97240	0.0759137	98891					#N/A		20.9
AG-319-F18	AG-893-E16	70.6102	29.3898	0.0844407	95780	0.0682835	93473	1194	1442	505	49.59	50.41	42.29	21.16
AG-319-F18	AG-893-E21	70.3371	29.6629	0.0853373	96797	0.0763295	98892	1194	1367	480	49.68	50.32	40.2	20.97
AG-319-F18	AG-893-E23	70.4733	29.5267	0.0897507	101803	0.072776	101268					#N/A		21.03
AG-319-F18	AG-893-F05	70.7706	29.2294	0.111649	126642	0.0862588	125103					#N/A		18.85
AG-319-F18	AG-893-G20	70.5129	29.4871	0.108428	122988	0.0926766	127661	1194	1409	522	50.61	49.39	43.72	18.92
AG-319-F18	AG-893-J08	74.9905	25.0095	0.594632	674483	0.498854	667197	1194	1396	843	70.31	29.69	70.6	3.34
AG-319-F18	AG-893-K07	68.6908	31.3092	0.03631	41186	0.0200875	42405	1194	2027	439	47.12	52.88	36.77	22.57
AG-319-F18	AG-893-K09	73.5504	26.4496	0.502652	570152	0.478598	552136	1194	1219	739	67.68	32.32	61.89	3.18
AG-319-F18	AG-893-L04	70.3537	29.6463	0.0908562	103057	0.0893105	100174	1194	1144	446	50.92	49.08	38.99	17.1
AG-319-F18	AG-893-L06	79.9312	20.0688	0.542156	614961	0.597275	607374	1194	1074	703	80.73	19.27	65.46	0.76
AG-319-F18	AG-893-L07	75.3195	24.6805	0.616036	698762	0.527112	694968					#N/A		3.17
AG-319-F18	AG-893-M03	70.1904	29.8096	0.0958664	108740	0.0776375	101105	1194	1332	479	51.35	48.65	40.12	17.17
AG-319-F18	AG-893-M20	70.2439	29.7561	0.116587	132243	0.0860927	126388	1194	1474	515	50.84	49.16	43.13	18.85
AG-319-F18	AG-893-M22	74.8264	25.1736	0.591763	671229	0.502963	668165	1194	1375	832	70.53	29.47	69.68	3.28
AG-319-F18	AG-893-N22	79.7753	20.2247	0.599299	679777	0.623395	670204					#N/A		0.55
AG-319-F18	AG-893-O06	70.1977	29.8023	0.110642	125500	0.09261	129359	1194	1443	530	50.45	49.55	44.39	18.78
AG-319-F18	AG-893-O16	74.8744	25.1256	0.525973	596604	0.50975	598783	1194	1207	739	70.55	29.45	61.89	3.07
AG-319-F18	AG-893-P05	69.796	30.204	0.059239	67194	0.0291557	60741					#N/A		20.03
AG-319-F18	AG-894-A16	69.6889	30.3111	0.054912	62286	0.0270055	55111	1194	2049	461	47.33	52.67	38.61	#N/A
AG-319-F18	AG-894-B06	74.6242	25.3758	0.562314	637826	0.510486	625869	1194	1287	794	70.09	29.91	66.5	3.34
AG-319-F18	AG-894-B13	76.3424	23.6576	0.517452	586939	0.573201	575014	1194	1056	699	74.07	25.93	66.19	1.45
AG-319-F18	AG-894-C10	70.3443	29.6557	0.0871605	98865	0.0706501	85786	1194	1286	431	50.57	49.43	36.1	21.03
AG-319-F18	AG-894-E10	74.5575	25.4425	0.535105	606963	0.504497	607397	1194	1272	768	69.69	30.31	64.32	3.41
AG-319-F18	AG-894-F03	74.6396	25.3604	0.496018	562627	0.525156	563060	1194	1084	687	70.32	29.68	63.38	3.21
AG-319-F18	AG-894-F15	74.5537	25.4463	0.561032	636371	0.508418	627577	1194	1282	787	69.78	30.22	65.91	3.17
AG-319-F18	AG-894-G18	74.9136	25.0864	0.511358	580027	0.535917	578850	1194	1135	723	70.38	29.62	63.7	3.55
AG-319-F18	AG-894-I07	70.1877	29.8123	0.0878411	99637	0.0899536	99526	1194	1121	426	51.27	48.73	38	17.17
AG-319-F18	AG-894-I19	77.3005	22.6995	0.541056	613713	0.594058	599058	1194	1044	704	76.02	23.98	67.43	1.32
AG-319-F18	AG-894-J16	77.2628	22.7372	0.480215	544702	0.591755	531015					#N/A		1.39
AG-319-F18	AG-894-K14	77.0586	22.9414	0.560452	635713	0.593311	626843					#N/A		1.53
AG-319-F18	AG-894-K15	76.7204	23.2796	0.501956	569362	0.553297	560665	1194	1070	663	75.15	24.85	61.96	1.55
AG-319-F18	AG-894-L13	76.8322	23.1678	0.571577	648332	0.568883	636393					#N/A		1.45
AG-319-F18	AG-894-L17	75.1721	24.8279	0.590174	669427	0.527554	670988	1194	1304	843	71	29	70.6	#N/A
AG-319-F18	AG-894-M09	68.434	31.566	0.0391867	44449	0.0204248	44363	1194	2068	439	47.8	52.2	36.77	#N/A
AG-319-F18	AG-894-M18	74.8783	25.1217	0.523127	593376	0.538161	585392	1194	1118	723	70.92	29.08	64.67	3.19
AG-319-F18	AG-894-M23	80.1228	19.8772	0.592503	672069	0.63386	660720	1194	1102	759	81.13	18.87	68.87	0.76
AG-319-F18	AG-894-N13	70.3756	29.6244	0.117737	133548	0.0822705	126827					#N/A		18.65
AG-319-F18	AG-894-O02	70.5014	29.4986	0.0748655	84919	0.075367	89783	1194	1261	423	49.78	50.22	35.43	21.03
AG-319-F18	AG-894-O04	70.4939	29.5061	0.0874576	99202	0.0755375	101337					#N/A		21.1
AG-319-F18	AG-894-P17	75.1971	24.8029	0.51849	588116	0.554138	571794					#N/A		3
AG-319-F18	AG-894-P23	80.6313	19.3687	0.629487	714019	0.60371	714421	1194	1239	816	81.27	18.73	68.34	0.76
AG-319-F18	AG-895-A09	70.0725	29.9275	0.0835908	94816	0.0733953	93118					#N/A		21.03
AG-319-F18	AG-895-B06	77.3401	22.6599	0.527595	598444	0.568537	582582					#N/A		1.24
AG-319-F18	AG-895-B19	75.3273	24.6727	0.514438	583520	0.511745	584343	1194	1206	736	71.61	28.39	61.64	3.31
AG-319-F18	AG-895-B20	69.3087	30.6913	0.0530827	60211	0.0465722	61787					#N/A		21.11
AG-319-F18	AG-895-E07	70.3614	29.6386	0.0834868	94698	0.0725888	86637	1194	1268	458	49.71	50.29	38.36	21.03
AG-319-F18	AG-895-E15	71.5626	28.4374	0.273198	309885	0.326854	315079					#N/A		9.05
AG-319-F18	AG-895-F20	70.2483	29.7517	0.0839981	95278	0.0791133	92533	1194	1216	446	51.35	48.65	37.35	17.06
AG-319-F18	AG-895-J19	76.7549	23.2451	0.553553	627888	0.566036	614124	1194	1141	741	74.73	25.27	64.94	1.52
AG-319-F18	AG-895-K10	76.8226	23.1774	0.555004	629534	0.551523	612044					#N/A		1.48
AG-319-F18	AG-895-L23	71.0939	28.9061	0.186556	211608	0.220881	214498	1194	1055	540	56.01	43.99	51.18	13.33
AG-319-F18	AG-896-A02	70.2084	29.7916	0.0994475	112802	0.0781151	96127	1194	1267	516	50.91	49.09	43.22	17.24
AG-319-F18	AG-896-A16	69.377	30.623	0.0530765	60204	0.0422833	56257	1194	1389	388	48.07	51.93	32.5	21.88
AG-319-F18	AG-896-C18	77.4283	22.5717	0.591642	671092	0.610786	660965	1194	1148	773	75.97	24.03	67.33	1.17
AG-319-F18	AG-896-E11	70.5247	29.4753	0.0838747	95138	0.0677413	88388	1194	1395	472	49.67	50.33	39.53	20.9
AG-319-F18	AG-896-F06	75.125	24.875	0.636848	722368	0.527064	712556					#N/A		3.45
AG-319-F18	AG-896-G07	75.0008	24.9992	0.544083	617146	0.496056	614742	1194	1292	762	70.73	29.27	63.82	3.17
AG-319-F18	AG-896-K10	77.4029	22.5971	0.583279	661606	0.586987	651453	1194	1161	758	76.18	23.82	65.29	1.46
AG-319-F18	AG-896-O16	71.957	28.043	0.236679	268462	0.328229	275605					#N/A		9.12
AG-319-F18	AG-896-O18	80.566	19.434	0.670201	760200	0.594779	768653					#N/A		0.97
AG-319-F18	AG-897-E09	70.5009	29.4991	0.0851901	96630	0.0701423	89826					#N/A		20.96
AG-319-F18	AG-897-G09	74.7459	25.2541	0.581368	659438	0.50341	653132	1194	1350	822	70.04	29.96	68.84	3.39
AG-319-F18	AG-897-O16	74.6824	25.3176	0.512978	581864	0.491185	581082	1194	1220	697	70.18	29.82	58.38	3.11
AG-319-F18	AG-898-B20	69.0358	30.9642	0.0495351	56187	0.0399702	56037	1194	1502	418	47.06	52.94	35.01	21.11
AG-319-F18	AG-898-D09	74.7103	25.2897	0.439342	498340	0.510977	493233	1194	1000	606	69.88	30.12	60.6	#N/A
AG-319-F18	AG-898-F23	75.2979	24.7021	0.528331	599279	0.54881	606208					#N/A		3.31
AG-319-F18	AG-898-J19	74.6176	25.3824	0.499479	566553	0.512894	561901	1194	1168	728	69.7	30.3	62.33	3.34
AG-319-F18	AG-898-P13	73.7303	26.2697	0.461498	523471	0.50186	523330	1194	1104	700	67.6	32.4	63.41	3.73
AG-319-F18	AG-899-B02	69.3295	30.6705	0.0326249	37006	0.0190252	40100	1194	2128	440	47.71	52.29	36.85	21.98
AG-319-F18	AG-899-B09	74.9217	25.0783	0.495442	561973	0.456421	558510	1194	1235	709	70.53	29.47	59.38	3.39
AG-319-F18	AG-899-C14	69.9594	30.0406	0.0750498	85128	0.0633773	79233	1194	1321	470	48.93	51.07	39.36	21.16
AG-319-F18	AG-899-C17	74.9588	25.0412	0.507887	576090	0.509393	567260	1194	1153	731	70.43	29.57	63.4	3.24
AG-319-F18	AG-899-D02	69.1936	30.8064	0.0485221	55038	0.039072	48169	1194	1288	356	47.64	52.36	29.82	22.11
AG-319-F18	AG-899-G03	74.4437	25.5563	0.435521	494006	0.516807	495044	1194	994	621	68.97	31.03	62.47	3.21
AG-319-F18	AG-899-I09	69.3158	30.6842	0.0426559	48384	0.0369548	47001					#N/A		18.67
AG-319-F18	AG-899-J23	77.2198	22.7802	0.589227	668352	0.587973	649281					#N/A		0.9
AG-319-F18	AG-899-M07	76.862	23.138	0.540218	612762	0.520944	606711	1194	1229	738	75.12	24.88	61.81	1.52
AG-319-F18	AG-899-M17	70.4423	29.5577	0.109637	124360	0.0811067	114025	1194	1432	476	50.78	49.22	39.87	18.44
AG-319-F18	AG-899-M19	73.7818	26.2182	0.459309	520988	0.459709	512194					#N/A		3.59
AG-319-F18	AG-899-N21	79.8809	20.1191	0.592561	672134	0.565646	682513	1194	1286	775	80.48	19.52	64.91	0.62
AG-319-F18	AG-900-E18	76.914	23.086	0.507548	575705	0.560277	568378	1194	1074	679	75.63	24.37	63.22	1.45
AG-319-F18	AG-900-G22	75.3562	24.6438	0.532177	603641	0.524762	595476	1194	1165	735	71.68	28.32	63.09	3.24
AG-319-F18	AG-900-I13	74.6839	25.3161	0.600285	680896	0.503445	659287	1194	1352	854	69.99	30.01	71.52	3.14
AG-319-F18	AG-900-I19	74.8119	25.1881	0.568918	645316	0.532835	634905					#N/A		3.34
AG-319-F18	AG-900-K14	70.0812	29.9188	0.0983622	111571	0.0862186	108978	1194	1333	506	51.68	48.32	42.38	17.2
AG-319-F18	AG-900-K21	76.9148	23.0852	0.559067	634142	0.548852	624217	1194	1192	736	75.54	24.46	61.74	1.52
AG-319-F18	AG-900-M14	70.1691	29.8309	0.107785	122259	0.0899672	113086	1194	1297	504	50.93	49.07	42.21	17.55
AG-319-F18	AG-900-M23	75.0612	24.9388	0.511313	579976	0.544748	580274					#N/A		3.24
AG-319-F18	AG-900-P18	74.9408	25.0592	0.444797	504527	0.51374	508121	1194	1019	613	69.9	30.1	60.16	3.34
AG-319-F18	AG-901-A07	75.2814	24.7186	0.506073	574032	0.505608	580419	1194	1196	729	71.07	28.93	61.06	3.24
AG-319-F18	AG-901-E23	70.4283	29.5717	0.0805916	91414	0.0753653	97260	1194	1373	478	49.15	50.85	40.03	21.03
AG-319-F18	AG-901-G03	70.1686	29.8314	0.0957676	108628	0.0898792	107170	1194	1253	478	51.13	48.87	40.03	17.17
AG-319-F18	AG-901-I06	75.282	24.718	0.641855	728048	0.567402	726223					#N/A		3.24
AG-319-F18	AG-901-I21	73.5077	26.4923	0.452902	513721	0.508066	511277	1194	1070	668	67.64	32.36	62.43	3.18
AG-319-F18	AG-901-J22	68.9355	31.0645	0.0592346	67189	0.040691	57219					#N/A		22.65
AG-319-F18	AG-903-C11	74.492	25.508	0.535075	606929	0.506505	604209	1194	1249	762	69.56	30.44	63.82	3.34
AG-319-F18	AG-903-E15	77.2287	22.7713	0.49789	564750	0.575516	555287	1194	1005	655	75.41	24.59	65.17	1.62
AG-319-F18	AG-903-F09	77.3227	22.6773	0.545634	618906	0.569764	613922	1194	1135	714	75.8	24.2	62.91	1.32
AG-319-F18	AG-903-I23	70.377	29.623	0.0707793	80284	0.0689018	75946					#N/A		21.1
AG-319-F18	AG-903-K07	73.6095	26.3905	0.469943	533050	0.491736	526646					#N/A		3.28
AG-319-F18	AG-903-K22	79.7584	20.2416	0.574883	652082	0.607639	647737	1194	1122	739	80.56	19.44	65.86	0.77
AG-319-F18	AG-903-L07	74.9307	25.0693	0.593141	672792	0.53678	674061	1194	1298	837	70.88	29.12	70.1	3.38
AG-319-F18	AG-903-M21	71.7388	28.2612	0.278705	316131	0.309337	308627	1194	1049	608	59.88	40.12	57.96	9.15
AG-319-F18	AG-903-O08	77.2895	22.7105	0.545044	618236	0.571205	612626	1194	1113	707	75.86	24.14	63.52	1.18
AG-319-F18	AG-904-K03	75.2756	24.7244	0.620848	704220	0.518138	698716					#N/A		3.17
AG-319-F18	AG-904-K16	70.4217	29.5783	0.0808631	91722	0.0668263	83396					#N/A		20.7
AG-319-F18	AG-904-L02	77.4154	22.5846	0.52903	600072	0.557814	588974	1194	1112	690	76.42	23.58	62.05	1.32
AG-319-F18	AG-904-O04	70.4818	29.5182	0.0762241	86460	0.0742406	86010	1194	1230	412	49.91	50.09	34.51	21.03
AG-319-F18	AG-905-A07	76.7316	23.2684	0.538741	611087	0.534055	598254	1194	1176	735	74.83	25.17	62.5	1.52
AG-319-F18	AG-905-B19	71.7292	28.2708	0.263472	298853	0.30192	289135	1194	1030	581	59.83	40.17	56.41	9.47
AG-319-F18	AG-905-E10	77.3603	22.6397	0.53725	609396	0.560618	597279	1194	1141	718	75.62	24.38	62.93	1.52
AG-319-F18	AG-905-E11	75.2505	24.7495	0.59884	679256	0.505984	668135					#N/A		3.45
AG-319-F18	AG-905-M05	73.6524	26.3476	0.500813	568066	0.467946	550891					#N/A		3.52
AG-319-F18	AG-905-O08	75.0152	24.9848	0.550642	624586	0.505189	611559	1194	1260	758	70.94	29.06	63.48	3.45
AG-319-F18	AG-905-O21	70.3511	29.6489	0.102996	116827	0.0833525	113203					#N/A		18.92
AG-319-F18	AG-905-P05	80.3272	19.6728	0.681431	772938	0.638489	773524	1194	1247	866	81.35	18.65	72.53	0.77
AG-319-F18	AG-907-B04	70.3745	29.6255	0.0743524	84337	0.0686173	76675	1194	1171	423	49.37	50.63	36.12	20.97
AG-319-F18	AG-907-B09	71.0207	28.9793	0.187147	212278	0.211956	209846	1194	1066	546	56.21	43.79	51.22	11.33
AG-319-F18	AG-907-C04	77.0691	22.9309	0.54813	621737	0.539923	608837	1194	1177	725	75.66	24.34	61.6	1.17
AG-319-F18	AG-907-C09	75.6729	24.3271	0.550608	624547	0.518628	629393	1194	1290	782	71.79	28.21	65.49	3.17
AG-319-F18	AG-907-E04	73.7829	26.2171	0.460705	522572	0.491504	505074	1194	1082	697	67.88	32.12	64.42	3.28
AG-319-F18	AG-907-F09	75.1013	24.8987	0.533284	604897	0.500623	608636	1194	1267	762	70.83	29.17	63.82	3.24
AG-319-F18	AG-907-I19	69.2123	30.7877	0.0535826	60778	0.0397152	53351	1194	1405	415	47.43	52.57	34.76	21.41
AG-319-F18	AG-907-M07	74.697	25.303	0.519288	589022	0.533174	575981	1194	1106	694	70.05	29.95	62.75	3
AG-319-F18	AG-908-C17	74.8725	25.1275	0.53772	609929	0.499817	597111	1194	1235	754	70.16	29.84	63.15	3.07
AG-319-F18	AG-908-F18	75.4211	24.5789	0.535295	607178	0.513256	606016	1194	1228	757	71.42	28.58	63.4	3.1
AG-319-F18	AG-908-F20	76.9401	23.0599	0.556412	631131	0.581312	614688					#N/A		1.52
AG-319-F18	AG-908-I10	80.1247	19.8753	0.558318	633293	0.616428	630638	1194	1087	696	81.33	18.67	64.03	#N/A
AG-319-F18	AG-908-I21	74.9045	25.0955	0.508232	576481	0.500648	562048	1194	1163	698	70.29	29.71	60.02	3.21
AG-319-F18	AG-908-L09	74.8144	25.1856	0.554837	629344	0.489249	622592					#N/A		#N/A
AG-319-F18	AG-908-O10	77.3857	22.6143	0.51432	583386	0.576352	586831	1194	1063	680	75.8	24.2	63.97	1.39
AG-319-F18	AG-909-E04	77.3794	22.6206	0.515803	585069	0.620759	572574					#N/A		#N/A
AG-319-F18	AG-909-F14	74.7236	25.2764	0.566624	642714	0.490808	638341	1194	1339	792	70.16	29.84	66.33	3.34
AG-319-F18	AG-909-G08	77.0544	22.9456	0.564862	640716	0.566661	634919					#N/A		1.11
AG-319-F18	AG-909-K20	70.56	29.44	0.0770105	87352	0.0628857	74971	1194	1294	445	49.79	50.21	37.27	21.03
AG-319-F18	AG-910-B05	77.2845	22.7155	0.580073	657969	0.598175	648366					#N/A		1.59
AG-319-F18	AG-910-C16	71.8462	28.1538	0.250786	284463	0.364087	289943	1194	819	545	59.93	40.07	66.54	9.37
AG-319-F18	AG-910-G09	70.1391	29.8609	0.0825391	93623	0.0709804	88948					#N/A		21.03
AG-319-F18	AG-910-G11	72.1065	27.8935	0.27455	311419	0.344197	324480	1194	986	573	60.71	39.29	58.11	8.42
AG-319-F18	AG-910-J22	75.5224	24.4776	0.507031	575119	0.52628	577143					#N/A		3.17
AG-319-F18	AG-910-M21	71.013	28.987	0.16902	191717	0.212146	193174	1194	968	517	55.75	44.25	53.41	11.33
AG-319-F18	AG-910-M23	74.7662	25.2338	0.447083	507120	0.473168	482231					#N/A		3.46
AG-319-F18	AG-911-B04	79.8817	20.1183	0.537926	610163	0.657908	602653	1194	968	686	80.79	19.21	70.87	0.7
AG-319-F18	AG-911-D18	80.006	19.994	0.494586	561002	0.558704	563870					#N/A		0.76
AG-319-F18	AG-911-E02	70.4079	29.5921	0.0936359	106210	0.0845282	104891	1194	1273	480	51.13	48.87	40.2	17.1
AG-319-F18	AG-911-E05	71.773	28.227	0.258797	293550	0.305653	292684					#N/A		8.98
AG-319-F18	AG-911-E22	70.0456	29.9544	0.0792877	89935	0.0643411	83354					#N/A		20.77
AG-319-F18	AG-911-F13	68.9466	31.0534	0.0464962	52740	0.0398429	48313	1194	1292	357	47.65	52.35	29.9	22.51
AG-319-F18	AG-911-F16	69.5629	30.4371	0.0536275	60829	0.0296496	58034	1194	1844	444	48.14	51.86	37.19	21.86
AG-319-F18	AG-911-G03	80.0469	19.9531	0.610161	692098	0.585638	686649	1194	1227	800	80.39	19.61	67	0.55
AG-319-F18	AG-911-G06	77.3008	22.6992	0.528517	599490	0.60987	591387	1194	1030	696	75.71	24.29	67.57	1.38
AG-319-F18	AG-911-G13	71.7099	28.2901	0.274544	311412	0.310034	310219	1194	1072	604	59.92	40.08	56.34	9.12
AG-319-F18	AG-911-I16	70.1257	29.8743	0.0895338	101557	0.0984411	105019					#N/A		17.17
AG-319-F18	AG-911-J19	75.1846	24.8154	0.549373	623147	0.488404	615003	1194	1302	778	71.41	28.59	65.16	3.31
AG-319-F18	AG-911-K05	75.2337	24.7663	0.542692	615568	0.560414	625848	1194	1151	770	71.36	28.64	66.9	3.17
AG-319-F18	AG-911-K15	74.1776	25.8224	0.474867	538636	0.469537	533219	1194	1186	690	68.86	31.14	58.18	3.18
AG-319-F18	AG-911-L10	70.478	29.522	0.0866289	98262	0.078152	96597	1194	1330	472	49.56	50.44	39.53	21.1
AG-319-F18	AG-911-L17	69.0124	30.9876	0.0513071	58197	0.0454034	59177	1194	1362	400	47.16	52.84	33.5	21.41
AG-319-F18	AG-911-N14	74.058	25.942	0.539657	612126	0.501105	590127	1194	1233	789	68.83	31.17	66.08	3.25
AG-319-F18	AG-911-P04	77.047	22.953	0.523568	593876	0.578175	581279	1194	1052	682	74.99	25.01	64.83	1.55
AG-319-F18	AG-912-C08	76.6202	23.3798	0.530881	602171	0.551334	592050					#N/A		1.45
AG-319-F18	AG-912-D10	71.8186	28.1814	0.32515	368813	0.361074	352920	1194	1034	649	61.14	38.86	62.77	9.92
AG-319-F18	AG-912-D17	71.7062	28.2938	0.262093	297289	0.314279	299970					#N/A		8.98
AG-319-F18	AG-912-E13	75.4692	24.5308	0.40625	460804	0.512781	469017					#N/A		3.17
AG-319-F18	AG-912-F03	70.2647	29.7353	0.117166	132900	0.0867488	124482	1194	1474	529	50.75	49.25	44.3	18.58
AG-319-F18	AG-912-F16	79.657	20.343	0.59732	677532	0.585073	672263	1194	1213	774	80.05	19.95	64.82	0.48
AG-319-F18	AG-912-F23	73.7429	26.2571	0.396124	449318	0.461209	440325	1194	1011	594	67.94	32.06	58.75	3.45
AG-319-F18	AG-912-I02	74.6873	25.3127	0.583085	661386	0.486421	646759					#N/A		3.34
AG-319-F18	AG-912-J06	71.9431	28.0569	0.293888	333353	0.351346	324046	1194	959	593	60.87	39.13	61.84	9.05
AG-319-F18	AG-912-J07	70.3869	29.6131	0.0772856	87664	0.0708626	87731	1194	1323	451	49.46	50.54	37.77	20.9
AG-319-F18	AG-912-M06	75.1238	24.8762	0.497471	564275	0.51238	557904	1194	1135	685	71.22	28.78	60.35	#N/A
AG-319-F18	AG-912-N03	69.8974	30.1026	0.0666216	75568	0.0686814	69580	1194	1077	370	49.18	50.82	34.35	21.22
AG-319-F18	AG-912-P19	71.3616	28.6384	0.268094	304096	0.340037	312435	1194	963	576	59.98	40.02	59.81	9.19
AG-319-F18	AG-913-A04	79.7684	20.2316	0.58432	662787	0.600458	650193	1194	1157	751	80.04	19.96	64.91	0.48
AG-319-F18	AG-913-A07	73.4931	26.5069	0.43919	498168	0.486068	503122					#N/A		3.52
AG-319-F18	AG-913-B05	70.4611	29.5389	0.106112	120362	0.0895968	130439	1194	1481	537	50.02	49.98	44.97	18.51
AG-319-F18	AG-913-B21	76.9319	23.0681	0.491282	557255	0.572899	559863	1194	1023	649	75.46	24.54	63.44	1.38
AG-319-F18	AG-913-E07	80.5338	19.4662	0.577466	655012	0.606958	648385	1194	1111	745	81.06	18.94	67.06	0.69
AG-319-F18	AG-913-E11	76.8634	23.1366	0.494824	561272	0.525138	551770	1194	1107	660	74.8	25.2	59.62	1.55
AG-319-F18	AG-913-G10	74.8192	25.1808	0.511439	580119	0.512869	564597					#N/A		3.21
AG-319-F18	AG-913-I14	71.7801	28.2199	0.294787	334373	0.316298	331184					#N/A		9.48
AG-319-F18	AG-913-I22	73.6656	26.3344	0.378851	429726	0.481198	419356	1194	917	543	67.95	32.05	59.21	3.2
AG-319-F18	AG-913-K15	74.3134	25.6866	0.442703	502152	0.500243	498360	1194	1048	631	69.47	30.53	60.21	2.9
AG-319-F18	AG-913-L03	80.4107	19.5893	0.681792	773348	0.598172	769395	1194	1346	864	81.02	18.98	72.36	0.83
AG-319-F18	AG-913-M07	70.2686	29.7314	0.109021	123661	0.0838408	126016					#N/A		18.85
AG-319-F18	AG-913-N02	70.8994	29.1006	0.167436	189921	0.23362	201109	1194	936	502	56.34	43.66	53.63	11.33
AG-319-F18	AG-913-O18	75.3485	24.6515	0.553151	627432	0.525268	629409	1194	1252	791	71.47	28.53	66.25	3.45
AG-319-F18	AG-914-A09	73.8505	26.1495	0.443517	503076	0.518406	501502	1194	1011	681	68.04	31.96	67.36	3.55
AG-319-F18	AG-914-B14	80.6201	19.3799	0.650156	737463	0.616614	742102	1194	1259	819	81.88	18.12	68.59	0.9
AG-319-F18	AG-914-B16	70.1621	29.8379	0.09645	109402	0.0954789	106624	1194	1148	454	51.74	48.26	39.55	17.1
AG-319-F18	AG-914-D08	70.0996	29.9004	0.0889757	100924	0.0973294	98418	1194	1054	452	50.88	49.12	42.88	17.03
AG-319-F18	AG-914-G22	79.5908	20.4092	0.518125	587703	0.567017	588755	1194	1118	681	80.32	19.68	60.91	1.17
AG-319-F18	AG-914-J05	71.678	28.322	0.299223	339405	0.321079	334110	1194	1081	628	60.52	39.48	58.09	9.08
AG-319-F18	AG-914-L03	74.926	25.074	0.499817	566936	0.514177	565140	1194	1119	696	70.78	29.22	62.2	3.34
AG-319-F18	AG-914-L04	77.2278	22.7722	0.523107	593353	0.53997	590315					#N/A		1.24
AG-319-F18	AG-914-M14	73.5972	26.4028	0.433344	491536	0.46883	474801	1194	1091	657	68.01	31.99	60.22	3.21
AG-319-F18	AG-914-P22	74.8511	25.1489	0.476369	540339	0.478266	528897					#N/A		3.39
AG-319-F18	AG-915-B23	71.6574	28.3426	0.270328	306629	0.320383	304404					#N/A		8.7
AG-319-F18	AG-915-C06	71.0432	28.9568	0.103594	117505	0.0920198	116135	1194	1309	476	51.12	48.88	39.87	18.85
AG-319-F18	AG-915-C07	70.492	29.508	0.0646415	73322	0.0776375	78386	1194	1101	400	49.15	50.85	36.33	20.96
AG-319-F18	AG-915-C08	77.3901	22.6099	0.520561	590466	0.570228	571251	1194	1073	685	76.36	23.64	63.84	0.97
AG-319-F18	AG-915-E06	79.8176	20.1824	0.528753	599758	0.565859	590243					#N/A		0.69
AG-319-F18	AG-915-G14	74.7515	25.2485	0.591543	670979	0.496607	654510	1194	1360	825	70.26	29.74	69.1	3.52
AG-319-F18	AG-915-I10	69.8299	30.1701	0.0683293	77505	0.0601411	70959	1194	1266	423	48.81	51.19	35.43	20.77
AG-319-F18	AG-915-J15	76.8512	23.1488	0.489712	555474	0.55251	564227					#N/A		1.45
AG-319-F18	AG-915-K07	75.5543	24.4457	0.543549	616540	0.522157	616800	1194	1218	783	71.44	28.56	65.58	3.17
AG-319-F18	AG-915-K13	79.8847	20.1153	0.666862	756413	0.594192	740564	1194	1324	858	80.36	19.64	71.86	0.56
AG-319-F18	AG-915-O06	70.2066	29.7934	0.0991592	112475	0.0857219	111983	1194	1329	461	49.77	50.23	38.61	18.92
AG-319-F18	AG-915-O07	69.0665	30.9335	0.0515178	58436	0.0456696	59469	1194	1364	388	47.85	52.15	32.5	21.06
AG-319-F18	AG-915-P01	80.0891	19.9109	0.54837	622009	0.613088	624583	1194	1077	704	80.78	19.22	65.37	0.69
AG-319-F18	AG-916-A16	77.2358	22.7642	0.576088	653449	0.571541	645968	1194	1174	757	75.75	24.25	64.48	1.24
AG-319-F18	AG-916-A21	73.4664	26.5336	0.430811	488663	0.45337	473432					#N/A		3.24
AG-319-F18	AG-916-B06	74.7639	25.2361	0.533823	605509	0.512634	603337					#N/A		3.39
AG-319-F18	AG-916-C10	69.7807	30.2193	0.031269	35468	0.0165998	32772	1194	1981	410	47.3	52.7	34.34	22.05
AG-319-F18	AG-916-D16	72.0839	27.9161	0.324063	367580	0.366145	373747	1194	1092	655	61.11	38.89	59.98	9.73
AG-319-F18	AG-916-E17	71.6398	28.3602	0.300929	341340	0.349289	346622					#N/A		9.12
AG-319-F18	AG-916-E19	75.056	24.944	0.568061	644344	0.513914	640595					#N/A		3.34
AG-319-F18	AG-916-I16	70.3052	29.6948	0.0969658	109987	0.0845053	101857	1194	1217	469	51.38	48.62	39.28	17.03
AG-319-F18	AG-916-I17	74.7462	25.2538	0.497632	564457	0.545364	550579	1194	1067	689	70.36	29.64	64.57	3
AG-319-F18	AG-916-I19	70.756	29.244	0.12031	136466	0.100443	143797					#N/A		18.85
AG-319-F18	AG-916-J06	80.007	19.993	0.580719	658702	0.60009	657518	1194	1146	738	80.7	19.3	64.4	0.35
AG-319-F18	AG-916-K04	77.4066	22.5934	0.502175	569611	0.588457	563751	1194	1007	661	76.05	23.95	65.64	1.6
AG-319-F18	AG-916-L09	71.6637	28.3363	0.273486	310212	0.33428	297286					#N/A		9.12
AG-319-F18	AG-916-L20	70.5357	29.4643	0.0824245	93493	0.0809538	97744	1194	1292	459	49.97	50.03	38.44	21.03
AG-319-F18	AG-916-M06	79.6054	20.3946	0.540488	613068	0.565451	602243	1194	1137	708	79.62	20.38	62.27	0.35
AG-319-F18	AG-916-M11	73.7133	26.2867	0.43438	492712	0.497089	482650					#N/A		3.24
AG-319-F18	AG-916-M13	80.5174	19.4826	0.615119	697721	0.628097	691074					#N/A		1.05
AG-319-F18	AG-916-M14	70.1793	29.8207	0.0740412	83984	0.0627051	86087	1194	1480	491	48.98	51.02	41.12	20.84
AG-319-F18	AG-916-M15	79.7522	20.2478	0.583592	661961	0.576887	652625	1194	1200	745	80.59	19.41	62.4	#N/A
AG-319-F18	AG-916-N14	80.8403	19.1597	0.695449	788839	0.613254	781124					#N/A		0.83
AG-319-F18	AG-916-N15	70.375	29.625	0.0856785	97184	0.0731469	92060					#N/A		21.03
AG-319-F18	AG-916-O06	72.001	27.999	0.277454	314713	0.346315	316900	1194	975	571	60.48	39.52	58.56	9.79
AG-319-F18	AG-916-O20	75.1941	24.8059	0.587213	666068	0.548406	666590	1194	1268	822	71.35	28.65	68.84	2.96
AG-319-F18	AG-916-O22	72.4181	27.5819	0.282159	320049	0.376036	340745					#N/A		9.08
AG-319-F18	AG-916-P21	79.6228	20.3772	0.523794	594133	0.616117	583470					#N/A		0.83
AG-319-F18	AG-917-B07	73.63	26.37	0.467458	530232	0.475135	516327					#N/A		2.96
AG-319-F18	AG-917-B15	76.8799	23.1201	0.497624	564449	0.583336	559339					#N/A		1.73
AG-319-F18	AG-917-C08	79.9141	20.0859	0.6605	749197	0.607085	738476	1194	1296	850	80.97	19.03	71.19	0.69
AG-319-F18	AG-917-C11	79.6402	20.3598	0.605349	686639	0.61001	687033					#N/A		0.63
AG-319-F18	AG-917-D14	74.7947	25.2053	0.544794	617953	0.492422	606077	1194	1292	747	69.65	30.35	62.56	3.48
AG-319-F18	AG-917-E05	75.0116	24.9884	0.48434	549380	0.459923	554495	1194	1269	711	70.14	29.86	59.55	3.94
AG-319-F18	AG-917-F18	71.8834	28.1166	0.314666	356921	0.329994	356172	1194	1161	679	60.48	39.52	58.48	8.73
AG-319-F18	AG-917-I17	79.8442	20.1558	0.632976	717976	0.603466	710059					#N/A		0.55
AG-319-F18	AG-917-K06	77.2975	22.7025	0.626656	710808	0.591742	703903	1194	1251	825	75.99	24.01	69.1	1.25
AG-319-F18	AG-917-K20	71.9937	28.0063	0.324834	368455	0.356726	366429	1194	1078	666	61.14	38.86	61.78	8.7
AG-319-F18	AG-917-M08	70.2375	29.7625	0.0940688	106701	0.0737876	102200	1194	1479	508	49.7	50.3	42.55	21.16
AG-319-F18	AG-917-M17	70.0347	29.9653	0.0607827	68945	0.0625446	67985	1194	1160	376	48.25	51.75	32.41	20.97
AG-319-F18	AG-917-N08	71.6605	28.3395	0.274509	311372	0.332235	314428	1194	985	610	59.78	40.22	61.93	9.05
AG-319-F18	AG-917-N15	70.47	29.53	0.0981833	111368	0.0838479	101452					#N/A		17.06
AG-319-F18	AG-917-N20	70.365	29.635	0.0895364	101560	0.0728693	97440	1194	1436	494	49.71	50.29	41.37	20.43
AG-319-F18	AG-917-P07	79.9101	20.0899	0.611348	693444	0.590395	686304	1194	1220	782	80.67	19.33	65.49	0.63
AG-319-F18	AG-917-P14	73.6507	26.3493	0.439616	498651	0.469693	483817	1194	1079	646	68.16	31.84	59.87	3.17
AG-319-F18	AG-918-B06	74.9505	25.0495	0.551302	625335	0.54579	627864					#N/A		3.38
AG-319-F18	AG-918-C15	75.4389	24.5611	0.537624	609820	0.519638	615335					#N/A		3.1
AG-319-F18	AG-918-E02	74.8368	25.1632	0.574577	651735	0.507277	639824	1194	1313	802	70.57	29.43	67.17	3.21
AG-319-F18	AG-918-E06	73.6335	26.3665	0.414584	470257	0.49348	480498	1194	1041	630	67.44	32.56	60.52	3.06
AG-319-F18	AG-918-G06	77.1846	22.8154	0.636178	721609	0.580252	703424					#N/A		1.55
AG-319-F18	AG-918-G15	74.9915	25.0085	0.522254	592386	0.482367	588153	1194	1251	757	69.98	30.02	63.4	3.66
AG-319-F18	AG-918-G22	74.8093	25.1907	0.59653	676636	0.491925	668476	1194	1410	845	70.38	29.62	70.77	3.38
AG-319-F18	AG-918-K09	79.6995	20.3005	0.639045	724860	0.617207	713478					#N/A		0.55
AG-319-F18	AG-918-K13	74.7658	25.2342	0.564213	639980	0.505995	643279	1194	1337	789	70.31	29.69	66.08	3.21
AG-319-F18	AG-918-L21	79.8221	20.1779	0.63005	714658	0.603204	710694	1194	1248	804	80.66	19.34	67.34	0.7
AG-319-F18	AG-918-M20	72.1072	27.8928	0.269155	305299	0.32915	307664	1194	986	556	60.59	39.41	56.39	9.43
AG-319-F18	AG-918-P10	75.3227	24.6773	0.531164	602492	0.52	608514					#N/A		3.31
AG-319-F18	AG-918-P15	77.7261	22.2739	0.518958	588647	0.625131	601754	1194	1022	685	76.53	23.47	67.03	1.04
AG-319-F18	AG-919-A02	75.1325	24.8675	0.506616	574648	0.47592	562289					#N/A		3.45
AG-319-F18	AG-919-C02	77.4829	22.5171	0.589159	668275	0.576293	650371	1194	1185	766	76.39	23.61	64.64	1.6
AG-319-F18	AG-919-D10	70.1816	29.8184	0.0743357	84318	0.0637411	75765					#N/A		20.96
AG-319-F18	AG-919-F03	76.7437	23.2563	0.534371	606130	0.535634	598487	1194	1166	737	74.59	25.41	63.21	1.48
AG-319-F18	AG-919-F21	71.9261	28.0739	0.335319	380348	0.349137	369759	1194	1127	687	60.78	39.22	60.96	8.63
AG-319-F18	AG-919-G06	69.9532	30.0468	0.0504669	57244	0.0494085	58359	1194	1272	351	47.56	52.44	29.4	19.52
AG-319-F18	AG-919-I13	71.7351	28.2649	0.298041	338064	0.330523	343013	1194	1098	669	59.95	40.05	60.93	9.05
AG-319-F18	AG-919-K20	72.1875	27.8125	0.285146	323437	0.356286	321713					#N/A		9.73
AG-319-F18	AG-919-L02	77.4404	22.5596	0.588884	667963	0.573951	656754	1194	1201	770	76.27	23.73	64.49	1.39
AG-319-F18	AG-919-L14	77.4965	22.5035	0.532924	604489	0.608911	597003	1194	1024	672	76.77	23.23	65.62	1.41
AG-319-F18	AG-919-N08	70.3805	29.6195	0.0823575	93417	0.0712786	94603					#N/A		20.96
AG-319-F18	AG-919-N17	70.5919	29.4081	0.0804126	91211	0.078245	85996					#N/A		17.1
AG-319-F18	AG-919-O02	77.2108	22.7892	0.561401	636790	0.616304	631913	1194	1091	741	75.28	24.72	67.92	1.31
AG-319-F18	AG-920-C09	77.8171	22.1829	0.517667	587183	0.621362	577403					#N/A		1.11
AG-319-F18	AG-920-D05	80.3549	19.6451	0.666514	756018	0.612709	752508	1194	1291	841	81.59	18.41	70.44	0.9
AG-319-F18	AG-920-I06	73.6262	26.3738	0.424812	481859	0.496315	485817	1194	1040	647	67.38	32.62	62.21	3.24
AG-319-F18	AG-920-I07	71.8352	28.1648	0.275912	312963	0.33786	323976					#N/A		9.33
AG-319-F18	AG-920-I21	71.7678	28.2322	0.248755	282159	0.314915	292152	1194	979	553	60.07	39.93	56.49	9.05
AG-319-F18	AG-920-I23	73.9258	26.0742	0.467281	530031	0.476845	525149	1194	1161	703	67.86	32.14	60.55	3.66
AG-319-F18	AG-920-J04	79.8654	20.1346	0.617403	700312	0.617014	694550	1194	1201	785	80.68	19.32	65.75	0.77
AG-319-F18	AG-920-K11	79.9356	20.0644	0.52283	593039	0.599633	593450	1194	1058	666	80.52	19.48	62.95	0.55
AG-319-F18	AG-920-K17	70.0527	29.9473	0.075227	85329	0.0671883	82427	1194	1316	454	49.42	50.58	38.02	20.96
AG-319-F18	AG-920-L07	72.0717	27.9283	0.341845	387750	0.350367	381079	1194	1150	706	60.71	39.29	61.39	9.59
AG-319-F18	AG-920-L18	71.9801	28.0199	0.323037	366417	0.382601	369012					#N/A		9.01
AG-319-F18	AG-920-O11	79.9888	20.0112	0.547466	620983	0.607174	616558					#N/A		0.77
AG-319-F18	AH-287-B07	80.2688	19.7312	0.663386	752470	0.61016	736286	1194	1261	847	80.92	19.08	70.94	0.9
AG-319-F18	AH-287-C13	72.0551	27.9449	0.312569	354543	0.337409	346907	1194	1089	668	60.85	39.15	61.34	#N/A
AG-319-F18	AH-287-E08	77.6027	22.3973	0.529431	600527	0.583824	594851					#N/A		1.38
AG-319-F18	AH-287-E09	80.4116	19.5884	0.619121	702261	0.614203	705846	1194	1200	784	81.75	18.25	65.66	1.11
AG-319-F18	AH-287-E19	71.7949	28.2051	0.288585	327338	0.328103	316738	1194	1011	625	60.36	39.64	61.82	9.12
AG-319-F18	AH-287-F15	70.0199	29.9801	0.111106	126026	0.0867828	114818	1194	1354	540	51.31	48.69	45.23	17.1
AG-319-F18	AH-287-G05	77.4001	22.5999	0.60638	687809	0.590814	667771	1194	1169	779	76.22	23.78	66.64	1.53
AG-319-F18	AH-287-I04	71.9573	28.0427	0.268961	305079	0.373325	304392	1194	857	529	61.2	38.8	61.73	8.8
AG-319-F18	AH-287-J18	77.207	22.793	0.527046	597821	0.567723	584970					#N/A		1.38
AG-319-F18	AH-287-L13	69.8807	30.1193	0.0568498	64484	0.0308171	61902					#N/A		20.01
AG-319-F18	AH-287-O09	74.7017	25.2983	0.51156	580256	0.48913	568121	1194	1200	730	70.14	29.86	61.14	3.46
AG-319-F18	AH-321-D13	74.2852	25.7148	0.465686	528222	0.517661	510306	1194	1030	671	69.51	30.49	65.15	3.11
AG-319-F18	AH-321-D15	70.0155	29.9845	0.0673401	76383	0.0477887	61881	1194	1297	404	49.23	50.77	33.84	20.15
AG-319-F18	AH-321-D17	77.4777	22.5223	0.597389	677611	0.60809	665896	1194	1148	776	76.47	23.53	67.6	1.6
AG-319-F18	AH-321-G15	77.1356	22.8644	0.47694	540987	0.599868	547816	1194	940	627	75.63	24.37	66.7	1.55
AG-319-F18	AH-321-K15	77.804	22.196	0.558558	633565	0.590635	611128					#N/A		1.31
AG-319-F18	AH-321-L23	77.4912	22.5088	0.564474	640276	0.612379	632139	1194	1079	734	76.09	23.91	68.03	1.24
AG-319-F18	AH-321-M13	77.37	22.63	0.604919	686152	0.593766	675298	1194	1213	793	76.16	23.84	66.42	1.39
AG-319-F18	AH-321-N11	77.8256	22.1744	0.560354	635602	0.600587	626263	1194	1120	737	76.89	23.11	65.8	1.04
AG-319-F18	AH-321-P04	77.5653	22.4347	0.530556	601803	0.578428	592684	1194	1060	683	76.22	23.78	64.43	1.38
AG-319-F18	AH-321-P10	80.313	19.687	0.608222	689898	0.598076	682140	1194	1202	771	81.28	18.72	64.57	0.69
AG-319-F18	AH-324-B10	73.7862	26.2138	0.457131	518518	0.512957	515142	1194	1055	672	67.77	32.23	63.7	2.96
AG-319-F18	AH-324-F03	80.3246	19.6754	0.676277	767092	0.635052	773340	1194	1278	855	81.08	18.92	71.61	0.76
AG-319-F18	AH-324-F15	70.4742	29.5258	0.113427	128659	0.0754231	111392	1194	1500	529	50.93	49.07	44.3	18.85
AG-319-F18	AH-324-J07	80.2745	19.7255	0.667846	757529	0.567633	743589					#N/A		0.55
AG-319-F18	AH-324-K07	77.4571	22.5429	0.591064	670436	0.633315	672037	1194	1109	770	76.29	23.71	69.43	1.17
AG-319-F18	AH-324-K11	77.4247	22.5753	0.566073	642089	0.602189	643395	1194	1133	754	75.98	24.02	66.55	1.31
AG-319-F18	AH-324-N03	80.1609	19.8391	0.643285	729670	0.605116	727478	1194	1292	834	80.9	19.1	69.85	0.76
AG-319-F18	AH-326-G20	72.0994	27.9006	0.272755	309383	0.337846	301819	1194	949	571	60.92	39.08	60.17	8.56
AG-319-F18	AH-326-M23	71.4403	28.5597	0.261538	296659	0.362911	303156	1194	858	546	59.85	40.15	63.64	8.94
AG-319-M14	AG-319-B05	68.8186	31.1814	0.0371194	44602	0.0364921	49516	1262	1359	386	47.08	52.92	30.59	#N/A
AG-319-M14	AG-325-L02	77.6279	22.3721	0.472455	567694	0.548042	571880	1262	1102	665	76.18	23.82	60.34	1.31
AG-319-M14	AG-325-L05	77.7469	22.2531	0.46485	558556	0.535156	557718	1262	1118	683	75.49	24.51	61.09	1.31
AG-319-M14	AG-337-K15	69.3047	30.6953	0.0470604	56547	0.0509271	64211	1262	1322	356	47.74	52.26	28.21	#N/A
AG-319-M14	AG-349-D08	72.3724	27.6276	0.296849	356689	0.393775	354570					#N/A		8.84
AG-319-M14	AG-349-G20	68.994	31.006	0.0554252	66598	0.0482443	68723	1262	1520	430	47.66	52.34	34.07	21.56
AG-319-M14	AG-359-C09	80.1488	19.8512	0.596536	716788	0.639871	723393	1262	1187	807	81.25	18.75	67.99	0.56
AG-319-M14	AG-359-G22	77.5737	22.4263	0.471394	566419	0.584242	572228	1262	1041	655	75.8	24.2	62.92	1.66
AG-319-M14	AG-359-N17	74.7077	25.2923	0.354954	426507	0.451837	432064	1262	990	556	68.71	31.29	56.16	3.41
AG-319-M14	AG-359-O11	75.0125	24.9875	0.463876	557386	0.500782	571382	1262	1179	704	69.81	30.19	59.71	3.52
AG-319-M14	AG-390-L20	69.3537	30.6463	0.0568758	68341	0.03106	69141					#N/A		19.52
AG-319-M14	AG-404-P08	70.8116	29.1884	0.0673536	80931	0.0669678	82744	1262	1307	448	49.56	50.44	35.5	21.1
AG-319-M14	AG-410-O02	80.6543	19.3457	0.621989	747371	0.669858	748455					#N/A		0.83
AG-319-M14	AG-414-E06	70.5291	29.4709	0.120629	144946	0.108832	146413	1262	1398	529	51.59	48.41	41.92	#N/A
AG-319-M14	AG-422-M03	68.8947	31.1053	0.0365951	43972	0.0195758	40950	1262	2115	444	47.58	52.42	35.18	21.92
AG-319-M14	AG-422-N03	70.1341	29.8659	0.095256	114458	0.0910433	118717					#N/A		#N/A
AG-319-M14	AG-426-D09	77.5735	22.4265	0.556246	668376	0.5735	671426	1262	1227	792	76.04	23.96	64.55	1.52
AG-319-M14	AG-426-L19	73.7548	26.2452	0.388831	467213	0.51635	484715	1262	1023	635	67.26	32.74	62.07	3.03
AG-319-M14	AG-426-M05	80.7233	19.2767	0.606231	728437	0.601897	736922					#N/A		0.55
AG-319-M14	AG-426-O05	72.2154	27.7846	0.319629	384061	0.387756	389554					#N/A		9.89
AG-319-M14	AG-447-B22	77.4448	22.5552	0.491277	590310	0.578567	589434	1262	1077	693	75.74	24.26	64.35	1.24
AG-319-M14	AG-447-E07	76.4391	23.5609	0.490049	588835	0.51935	594203	1262	1180	718	72	28	60.85	1.81
AG-319-M14	AG-447-N08	77.8756	22.1244	0.568515	683118	0.58185	686880					#N/A		1.11
AG-319-M14	AG-447-O15	70.3212	29.6788	0.109969	132137	0.091222	134171	1262	1531	562	51.29	48.71	44.53	#N/A
AG-319-M14	AG-457-M14	69.9844	30.0156	0.0996552	119744	0.10061	114181	1262	1181	481	51.16	48.84	40.73	#N/A
AG-319-M14	AG-461-M14	80.0153	19.9847	0.515222	619082	0.606164	626675					#N/A		0.35
AG-319-M14	AG-470-G21	74.6322	25.3678	0.474432	570070	0.51344	571700					#N/A		3.21
AG-319-M14	AG-891-P06	70.4603	29.5397	0.0922117	110800	0.0890385	116539	1262	1339	515	49.59	50.41	40.81	18.09
AG-319-M14	AG-891-P20	70.4086	29.5914	0.10644	127896	0.0952902	140598					#N/A		18.98
AG-319-M14	AG-892-B11	74.8099	25.1901	0.541009	650067	0.499315	654563	1262	1358	836	69.93	30.07	66.24	3.41
AG-319-M14	AG-892-M06	70.0743	29.9257	0.0828024	99494	0.0809386	100293	1262	1291	481	50.66	49.34	38.11	17.03
AG-319-M14	AG-893-A21	70.1853	29.8147	0.122565	147272	0.0906129	139611					#N/A		18.72
AG-319-M14	AG-893-B07	70.3929	29.6071	0.0866765	104149	0.101447	112001					#N/A		16.99
AG-319-M14	AG-893-E16	70.5026	29.4974	0.0871109	104671	0.0669635	91666	1262	1442	518	49.65	50.35	41.05	21.23
AG-319-M14	AG-893-J08	75.105	24.895	0.565784	679837	0.510865	683262	1262	1396	868	70.25	29.75	68.78	3.48
AG-319-M14	AG-893-L04	69.7187	30.2813	0.0885424	106391	0.0921911	103405	1262	1144	460	51.02	48.98	40.21	17.1
AG-319-M14	AG-894-G18	75.1175	24.8825	0.464204	557780	0.526283	568445	1262	1135	709	70.51	29.49	62.47	3.41
AG-319-M14	AG-894-I19	77.5128	22.4872	0.503884	605459	0.608745	613869	1262	1044	688	76.35	23.65	65.9	1.39
AG-319-M14	AG-894-J16	77.7438	22.2562	0.431949	519022	0.584562	524560	1262	939	619	76.58	23.42	65.92	1.18
AG-319-M14	AG-894-M18	75.0885	24.9115	0.451947	543052	0.503356	547532	1262	1118	697	70.58	29.42	62.34	3.41
AG-319-M14	AG-894-O02	70.31	29.69	0.0752474	90416	0.0775067	92332	1262	1261	440	49.83	50.17	34.89	21.1
AG-319-M14	AG-894-P23	80.7613	19.2387	0.600192	721180	0.61177	723959	1262	1239	813	81.62	18.38	65.62	0.9
AG-319-M14	AG-895-B20	69.0787	30.9213	0.0554901	66676	0.0498707	66163					#N/A		21.25
AG-319-M14	AG-896-F06	75.2879	24.7121	0.593682	713358	0.521041	704414					#N/A		3.45
AG-319-M14	AG-898-J19	74.8873	25.1127	0.468291	562690	0.525178	575358	1262	1168	744	69.83	30.17	63.7	3.34
AG-319-M14	AG-899-C17	75.0575	24.9425	0.469057	563611	0.505963	563440	1262	1153	709	70.5	29.5	61.49	3.38
AG-319-M14	AG-899-G03	75.0185	24.9815	0.389902	468500	0.496443	475537	1262	994	609	69.13	30.87	61.27	3.41
AG-319-M14	AG-899-N21	80.1241	19.8759	0.59056	709607	0.595622	718683	1262	1286	809	80.74	19.26	64.1	0.62
AG-319-M14	AG-900-E18	77.2837	22.7163	0.497106	597314	0.585423	593888	1262	1074	698	76.04	23.96	64.99	1.38
AG-319-M14	AG-900-I13	74.9885	25.0115	0.555774	667809	0.505768	662329	1262	1352	852	70.19	29.81	67.51	3.34
AG-319-M14	AG-903-F09	77.5565	22.4435	0.526391	632502	0.588972	634618	1262	1135	716	76.66	23.34	63.08	1.25
AG-319-M14	AG-905-B19	71.7743	28.2257	0.255139	306571	0.319689	306151	1262	1030	602	59.54	40.46	58.45	9.4
AG-319-M14	AG-907-C09	75.7913	24.2087	0.53011	636971	0.521634	633041	1262	1290	782	71.79	28.21	61.97	3.38
AG-319-M14	AG-907-I19	69.439	30.561	0.0504534	60624	0.0463145	62216	1262	1405	406	47.75	52.25	32.17	21.62
AG-319-M14	AG-911-J19	75.4125	24.5875	0.540467	649416	0.515221	648771	1262	1302	810	71.57	28.43	64.18	3.52
AG-319-M14	AG-911-K15	74.5139	25.4861	0.460636	553492	0.497354	564809	1262	1186	716	69.07	30.93	60.37	3.39
AG-319-M14	AG-912-J06	71.8337	28.1663	0.282168	339048	0.360947	332901	1262	959	580	61.16	38.84	60.48	8.98
AG-319-M14	AG-915-G14	74.973	25.027	0.538647	647229	0.501699	661222	1262	1360	834	70.22	29.78	66.09	3.52
AG-319-M14	AG-915-O06	70.0358	29.9642	0.0951328	114310	0.0946537	123651	1262	1329	483	49.93	50.07	38.27	18.85
AG-319-M14	AG-916-I16	70.0803	29.9197	0.0983569	118184	0.100858	121567	1262	1217	480	51.8	48.2	39.44	17.03
AG-319-M14	AG-916-J06	80.1127	19.8873	0.578171	694720	0.634035	694711	1262	1146	771	80.88	19.12	67.28	0.41
AG-319-M14	AG-916-L20	70.5094	29.4906	0.0773621	92957	0.0868027	104806	1262	1292	472	49.99	50.01	37.4	21.1
AG-319-M14	AG-916-M06	80.0357	19.9643	0.53029	637188	0.59661	635429	1262	1137	734	80.57	19.43	64.56	0.35
AG-319-M14	AG-916-M15	80.025	19.975	0.555215	667137	0.593757	671710	1262	1200	755	80.5	19.5	62.92	#N/A
AG-319-M14	AG-916-N14	80.8808	19.1192	0.666461	800808	0.627612	799412					#N/A		0.9
AG-319-M14	AG-916-N15	70.295	29.705	0.0836105	100465	0.0771729	97127					#N/A		21.1
AG-319-M14	AG-916-O06	71.923	28.077	0.276467	332198	0.35086	321059	1262	975	574	60.4	39.6	58.87	9.66
AG-319-M14	AG-917-C08	80.2568	19.7432	0.616686	741000	0.601381	731537	1262	1296	843	81.3	18.7	66.8	0.76
AG-319-M14	AG-917-I17	80.1022	19.8978	0.599673	720557	0.609161	716760					#N/A		0.69
AG-319-M14	AG-918-E06	73.9444	26.0556	0.405657	487431	0.516838	503241	1262	1041	644	68.03	31.97	61.86	3.13
AG-319-M14	AG-918-K13	75.065	24.935	0.523122	628575	0.501306	637318	1262	1337	793	70.33	29.67	62.84	3.41
AG-319-M14	AG-918-P15	78.0286	21.9714	0.491309	590348	0.630461	606885	1262	1022	695	76.81	23.19	68	1.04
AG-319-M14	AG-920-I21	71.6842	28.3158	0.261752	314517	0.346785	321719	1262	979	576	59.88	40.12	58.84	8.91
AG-319-M14	AH-287-B07	80.395	19.605	0.64992	780933	0.646473	780105	1262	1261	866	81.59	18.41	68.68	0.83
AG-319-M14	AH-287-E19	71.734	28.266	0.280369	336887	0.342018	330171	1262	1011	621	60.3	39.7	61.42	9.05
AG-319-M14	AH-321-D17	77.6824	22.3176	0.546654	656850	0.606289	663924	1262	1148	767	76.61	23.39	66.81	1.39
AG-319-M14	AH-321-K15	77.9878	22.0122	0.529849	636658	0.610438	631618					#N/A		1.31
AG-325-B10	AG-313-A04	71.8384	28.1616	0.374379	337710	0.357167	342533					#N/A		7.69
AG-325-B10	AG-319-D07	69.7841	30.2159	0.108567	97933	0.0707183	93752	937	1365	405	51.57	48.43	43.22	18.3
AG-325-B10	AG-319-M14	74.0307	25.9693	0.504369	454968	0.371264	446104					#N/A		3.48
AG-325-B10	AG-325-E20	71.9361	28.0639	0.435288	392653	0.371766	398373					#N/A		8.27
AG-325-B10	AG-325-G21	74.9154	25.0846	0.567386	511813	0.473144	516268					#N/A		2.13
AG-325-B10	AG-325-L02	74.31	25.69	0.574692	518403	0.494051	515541					#N/A		2.89
AG-325-B10	AG-325-L05	74.3822	25.6178	0.538932	486146	0.469121	488899					#N/A		3.21
AG-325-B10	AG-333-D08	74.3528	25.6472	0.549626	495792	0.491267	493988	937	1064	629	70.51	29.49	67.13	3.02
AG-325-B10	AG-333-P08	72.1266	27.8734	0.345074	311275	0.345953	318244					#N/A		7.64
AG-325-B10	AG-337-F02	69.7079	30.2921	0.104903	94628	0.0761587	105105					#N/A		18.46
AG-325-B10	AG-337-G11	74.0924	25.9076	0.586593	529139	0.506215	536445					#N/A		#N/A
AG-325-B10	AG-337-I10	74.5024	25.4976	0.499952	450984	0.438822	466763					#N/A		1.79
AG-325-B10	AG-337-K15	69.1489	30.8511	0.0522762	47156	0.0428928	54081	937	1322	360	48.12	51.88	38.42	#N/A
AG-325-B10	AG-337-N21	69.4567	30.5433	0.0465793	42017	0.0222102	45417					#N/A		19.47
AG-325-B10	AG-343-E17	72.1394	27.8606	0.352568	318035	0.3354	330510					#N/A		7.81
AG-325-B10	AG-349-D08	72.0431	27.9569	0.363844	328207	0.370737	333826					#N/A		7.55
AG-325-B10	AG-349-G20	68.9834	31.0166	0.0644363	58125	0.042603	60687					#N/A		21.13
AG-325-B10	AG-349-O05	74.1695	25.8305	0.507889	458143	0.410163	459117	937	1181	590	69.54	30.46	62.97	2.96
AG-325-B10	AG-359-B04	71.7972	28.2028	0.318542	287342	0.329735	304299	937	962	522	61.17	38.83	55.71	8.05
AG-325-B10	AG-359-C09	73.8753	26.1247	0.591904	533929	0.47368	535509	937	1187	697	69.69	30.31	74.39	3.51
AG-325-B10	AG-359-G22	74.2955	25.7045	0.51505	464603	0.482231	472315	937	1041	592	69.93	30.07	63.18	2.89
AG-325-B10	AG-359-I09	74.5795	25.4205	0.516777	466161	0.50112	472663	937	1011	574	71.11	28.89	61.26	3.16
AG-325-B10	AG-359-J18	74.303	25.697	0.484733	437255	0.386167	443049	937	1187	569	70.04	29.96	60.73	#N/A
AG-325-B10	AG-359-N17	74.3754	25.6246	0.439361	396327	0.424364	405793					#N/A		1.79
AG-325-B10	AG-359-O11	74.3793	25.6207	0.556754	502222	0.441163	503358	937	1179	642	70.16	29.84	68.52	1.88
AG-325-B10	AG-365-D07	73.9605	26.0395	0.556264	501780	0.476	500110					#N/A		2.22
AG-325-B10	AG-365-P03	74.7943	25.2057	0.515906	465375	0.425939	467320					#N/A		#N/A
AG-325-B10	AG-390-C19	74.2397	25.7603	0.57209	516056	0.445674	519117					#N/A		1.92
AG-325-B10	AG-390-C22	71.9947	28.0053	0.374876	338158	0.334545	347939	937	1092	592	62.32	37.68	63.18	#N/A
AG-325-B10	AG-390-D18	73.7476	26.2524	0.517179	466523	0.387584	472408					#N/A		3.55
AG-325-B10	AG-390-G23	74.1385	25.8615	0.584457	527212	0.411245	522239	937	1335	678	69.61	30.39	72.36	3.02
AG-325-B10	AG-390-I07	69.412	30.588	0.0578125	52150	0.0466376	55365					#N/A		21.03
AG-325-B10	AG-390-L20	69.7798	30.2202	0.0543992	49071	0.0229905	51178					#N/A		19.46
AG-325-B10	AG-390-M15	72.0325	27.9675	0.393596	355045	0.375961	361070					#N/A		7.46
AG-325-B10	AG-404-B04	74.532	25.468	0.56843	512755	0.481594	513959					#N/A		#N/A
AG-325-B10	AG-404-C23	72.1184	27.8816	0.377838	340830	0.36006	348215	937	1018	622	62.3	37.7	66.38	#N/A
AG-325-B10	AG-404-N13	74.573	25.427	0.536898	484311	0.418664	488192					#N/A		2.47
AG-325-B10	AG-404-N21	70.521	29.479	0.105897	95525	0.0913053	99928					#N/A		17.17
AG-325-B10	AG-404-P08	69.5668	30.4332	0.0660559	59586	0.0483806	59778	937	1307	394	48.34	51.66	42.05	21.28
AG-325-B10	AG-404-P13	73.9416	26.0584	0.551918	497860	0.421582	493656	937	1237	657	69.34	30.66	70.12	1.88
AG-325-B10	AG-410-O02	74.2404	25.7596	0.530535	478571	0.443131	495125					#N/A		2.68
AG-325-B10	AG-414-A03	72.3568	27.6432	0.326396	294427	0.344341	307968	937	948	528	62.18	37.82	56.35	8.15
AG-325-B10	AG-414-B15	72.0633	27.9367	0.348079	313986	0.327479	317255	937	1033	563	61.54	38.46	60.09	8.26
AG-325-B10	AG-414-D07	72.0241	27.9759	0.400823	361564	0.369737	365945	937	1018	588	61.97	38.03	62.75	6.87
AG-325-B10	AG-414-E02	71.9443	28.0557	0.407554	367636	0.318014	363249					#N/A		6.53
AG-325-B10	AG-414-E06	70.0021	29.9979	0.112801	101753	0.0763985	102780					#N/A		#N/A
AG-325-B10	AG-414-L04	74.9015	25.0985	0.647199	583808	0.481881	584449	937	1263	727	71.28	28.72	77.59	1.95
AG-325-B10	AG-422-B23	71.5456	28.4544	0.342617	309059	0.344128	310379	937	948	548	61.5	38.5	58.48	7.78
AG-325-B10	AG-422-C13	74.6173	25.3827	0.574712	518421	0.524676	531195	937	1103	665	70.77	29.23	70.97	2.82
AG-325-B10	AG-422-E02	69.7893	30.2107	0.120504	108701	0.0683961	111500	937	1653	475	50.92	49.08	50.69	18.6
AG-325-B10	AG-422-G15	74.6074	25.3926	0.539643	486787	0.512879	503686	937	1056	622	70.67	29.33	66.38	3.16
AG-325-B10	AG-422-J16	70.0346	29.9654	0.109757	99007	0.0734079	107727					#N/A		18.6
AG-325-B10	AG-422-M03	68.7027	31.2973	0.0382117	34469	0.0181149	37894					#N/A		21.07
AG-325-B10	AG-422-N03	69.5398	30.4602	0.101605	91653	0.0741118	96639					#N/A		#N/A
AG-325-B10	AG-422-N14	74.1818	25.8182	0.519356	468487	0.451468	483048					#N/A		2.23
AG-325-B10	AG-426-B11	74.313	25.687	0.585234	527913	0.519981	517541					#N/A		2.96
AG-325-B10	AG-426-D09	74.3534	25.6466	0.621395	560532	0.472575	553268	937	1227	721	70.37	29.63	76.95	2.89
AG-325-B10	AG-426-F20	69.2497	30.7503	0.0680159	61354	0.0408913	54638					#N/A		19.44
AG-325-B10	AG-426-I10	74.6452	25.3548	0.591169	533266	0.466622	533873					#N/A		2.82
AG-325-B10	AG-426-K19	74.8261	25.1739	0.564601	509301	0.499564	512076					#N/A		2.89
AG-325-B10	AG-426-L15	72.0971	27.9029	0.346337	312415	0.33035	316786					#N/A		8.05
AG-325-B10	AG-426-L19	76.8421	23.1579	0.592471	534441	0.571179	536185	937	1023	628	76.05	23.95	67.02	1.04
AG-325-B10	AG-426-L23	72.0673	27.9327	0.387956	349957	0.362954	358412					#N/A		7.9
AG-325-B10	AG-426-M05	74.2598	25.7402	0.552012	497945	0.410679	502808					#N/A		3.09
AG-325-B10	AG-426-O05	71.8286	28.1714	0.350017	315734	0.320696	322183					#N/A		8.43
AG-325-B10	AG-426-P08	74.5637	25.4363	0.605978	546625	0.484831	547222					#N/A		#N/A
AG-325-B10	AG-430-A02	72.1241	27.8759	0.335603	302732	0.347469	310139					#N/A		7.98
AG-325-B10	AG-430-F03	71.9389	28.0611	0.360639	325316	0.326042	328900					#N/A		8.26
AG-325-B10	AG-430-G14	71.718	28.282	0.383764	346176	0.36348	355559	937	1031	615	61.76	38.24	65.64	8.96
AG-325-B10	AG-430-I06	71.9359	28.0641	0.348193	314089	0.349848	323510					#N/A		7.49
AG-325-B10	AG-430-K14	74.5424	25.4576	0.451772	407523	0.450499	421544					#N/A		1.37
AG-325-B10	AG-435-M21	72.0192	27.9808	0.307829	277678	0.340967	290522					#N/A		7.98
AG-325-B10	AG-439-B12	74.8669	25.1331	0.531538	479476	0.422966	481990	937	1195	628	70.47	29.53	67.02	1.26
AG-325-B10	AG-439-C21	74.0006	25.9994	0.516194	465635	0.414142	475771					#N/A		#N/A
AG-325-B10	AG-439-D15	70.6331	29.3669	0.0949866	85683	0.069176	79680					#N/A		16.97
AG-325-B10	AG-439-G13	74.078	25.922	0.493792	445427	0.374536	442292	937	1225	589	69.19	30.81	62.86	1.95
AG-325-B10	AG-439-I14	74.4466	25.5534	0.508406	458610	0.488813	466348	937	975	563	70.35	29.65	60.09	3.3
AG-325-B10	AG-439-I19	74.6015	25.3985	0.547944	494275	0.456358	495532					#N/A		1.99
AG-325-B10	AG-439-N16	71.9067	28.0933	0.337389	304343	0.337641	306456	937	988	518	62.1	37.9	55.28	7.73
AG-325-B10	AG-439-O05	71.9286	28.0714	0.34477	311001	0.317024	305386	937	1000	572	61.02	38.98	61.05	8.12
AG-325-B10	AG-447-B22	74.5128	25.4872	0.556964	502412	0.500634	510037					#N/A		2.61
AG-325-B10	AG-447-C06	74.1215	25.8785	0.546444	492922	0.536209	496075	937	987	633	69.9	30.1	67.56	#N/A
AG-325-B10	AG-447-C08	74.3113	25.6887	0.625918	564612	0.452756	564683					#N/A		2.89
AG-325-B10	AG-447-E07	73.9515	26.0485	0.513716	463400	0.403462	461612	937	1180	584	68.99	31.01	62.33	2.48
AG-325-B10	AG-447-K11	74.183	25.817	0.526789	475192	0.390023	473047					#N/A		3.09
AG-325-B10	AG-447-N08	74.3266	25.6734	0.621686	560794	0.479388	565922					#N/A		2.82
AG-325-B10	AG-447-N18	74.3959	25.6041	0.591973	533992	0.468397	524777					#N/A		3.3
AG-325-B10	AG-447-O15	69.6131	30.3869	0.104778	94515	0.0678506	99796					#N/A		#N/A
AG-325-B10	AG-447-P19	71.6445	28.3555	0.367209	331242	0.333373	329512					#N/A		7.59
AG-325-B10	AG-447-P22	74.4515	25.5485	0.591786	533823	0.472879	531092	937	1181	694	70.4	29.6	74.07	2.82
AG-325-B10	AG-453-G21	75.0513	24.9487	0.479798	432804	0.493042	451452					#N/A		1.79
AG-325-B10	AG-453-I04	74.3712	25.6288	0.503318	454020	0.418726	470300					#N/A		2.89
AG-325-B10	AG-457-A08	70.1899	29.8101	0.103649	93497	0.0708125	100789					#N/A		18.23
AG-325-B10	AG-457-M14	69.9531	30.0469	0.101325	91401	0.0880719	99952					#N/A		#N/A
AG-325-B10	AG-457-O03	74.4418	25.5582	0.480744	433657	0.409708	439410					#N/A		2.09
AG-325-B10	AG-461-B13	74.1218	25.8782	0.55814	503472	0.462048	495649	937	1132	648	70.05	29.95	69.16	2.96
AG-325-B10	AG-461-B21	71.8725	28.1275	0.34894	314763	0.394349	321480					#N/A		8.52
AG-325-B10	AG-461-M14	73.9155	26.0845	0.488036	440235	0.42111	435360					#N/A		3.48
AG-325-B10	AG-461-M18	76.6658	23.3342	0.656933	592589	0.580193	592129	937	1077	692	75.96	24.04	73.85	1.04
AG-325-B10	AG-470-G21	74.2066	25.7934	0.563219	508054	0.461553	513925					#N/A		1.79
AG-325-B10	AG-470-L20	74.6401	25.3599	0.572837	516730	0.474034	508725					#N/A		1.86
AG-325-B10	AG-891-D10	74.1841	25.8159	0.511919	461779	0.431197	463112	937	1126	595	69.56	30.44	63.5	2.23
AG-325-B10	AG-891-E06	76.9818	23.0182	0.651438	587632	0.572181	578223					#N/A		1.11
AG-325-B10	AG-891-G06	69.7525	30.2475	0.066057	59587	0.0479895	64793					#N/A		21.28
AG-325-B10	AG-891-J18	69.5425	30.4575	0.065026	58657	0.0501116	62660					#N/A		21.22
AG-325-B10	AG-891-K05	69.7831	30.2169	0.121475	109577	0.0706739	116471					#N/A		18.6
AG-325-B10	AG-891-K19	69.8088	30.1912	0.112714	101674	0.0830664	115093					#N/A		18.66
AG-325-B10	AG-891-K21	69.8904	30.1096	0.102842	92769	0.074725	100789					#N/A		18.19
AG-325-B10	AG-891-L02	74.4196	25.5804	0.559643	504828	0.527466	512876	937	1008	636	70.43	29.57	67.88	2.54
AG-325-B10	AG-891-N03	74.5416	25.4584	0.550886	496929	0.413992	498003	937	1263	636	70.53	29.47	67.88	1.58
AG-325-B10	AG-891-O15	72.0157	27.9843	0.398564	359526	0.337338	350598					#N/A		7.42
AG-325-B10	AG-891-P06	69.5831	30.4169	0.108038	97456	0.0771755	101012	937	1339	423	50.56	49.44	45.14	18.05
AG-325-B10	AG-891-P20	69.5218	30.4782	0.114284	103090	0.0703294	103769					#N/A		18.92
AG-325-B10	AG-892-B11	74.2583	25.7417	0.622563	561585	0.429154	562587					#N/A		1.92
AG-325-B10	AG-892-C18	74.3578	25.6422	0.584015	526813	0.498074	517826					#N/A		2.89
AG-325-B10	AG-892-E23	69.5644	30.4356	0.0616548	55616	0.045348	53714	937	1224	355	48.44	51.56	37.89	21.15
AG-325-B10	AG-892-F10	68.7169	31.2831	0.061554	55525	0.0419006	59798					#N/A		21
AG-325-B10	AG-892-J03	74.4224	25.5776	0.638315	575795	0.418043	575300					#N/A		1.65
AG-325-B10	AG-892-M06	70.3915	29.6085	0.0972248	87702	0.0767445	95096	937	1291	461	51.39	48.61	49.2	17.1
AG-325-B10	AG-893-A21	69.7321	30.2679	0.121518	109616	0.0789724	121676					#N/A		18.53
AG-325-B10	AG-893-B07	70.3256	29.6744	0.100508	90664	0.0826107	91205					#N/A		17.1
AG-325-B10	AG-893-E15	69.3481	30.6519	0.0655825	59159	0.0516521	67286					#N/A		21.16
AG-325-B10	AG-893-E16	69.4401	30.5599	0.0709614	64011	0.0384734	52666	937	1442	427	48.51	51.49	45.57	21.42
AG-325-B10	AG-893-E21	69.4229	30.5771	0.0655183	59101	0.0509357	65992					#N/A		21.23
AG-325-B10	AG-893-F05	69.8325	30.1675	0.106965	96488	0.0755998	109644					#N/A		18.6
AG-325-B10	AG-893-J08	74.3818	25.6182	0.621147	560308	0.418782	560104	937	1396	724	70.34	29.66	77.27	1.79
AG-325-B10	AG-893-K07	68.672	31.328	0.038521	34748	0.017493	36928	937	2027	386	47.77	52.23	41.2	21.58
AG-325-B10	AG-893-L04	70.4718	29.5282	0.0929578	83853	0.0823234	92337					#N/A		17.1
AG-325-B10	AG-893-M03	70.4433	29.5567	0.102762	92697	0.0753637	98144	937	1332	459	52.16	47.84	48.99	17.1
AG-325-B10	AG-893-N22	73.9886	26.0114	0.548766	495017	0.451129	485003					#N/A		3.3
AG-325-B10	AG-893-P05	69.3037	30.6963	0.0606638	54722	0.0258754	53907					#N/A		19.74
AG-325-B10	AG-894-A16	68.966	31.034	0.0574323	51807	0.0248259	50663					#N/A		#N/A
AG-325-B10	AG-894-B06	74.5157	25.4843	0.579155	522429	0.433473	531449					#N/A		1.86
AG-325-B10	AG-894-E10	74.3274	25.6726	0.572226	516179	0.435262	524040					#N/A		1.86
AG-325-B10	AG-894-F15	74.3245	25.6755	0.585623	528264	0.430029	530816	937	1282	681	70.41	29.59	72.68	1.53
AG-325-B10	AG-894-G18	74.8457	25.1543	0.528759	476969	0.454537	490951					#N/A		2.13
AG-325-B10	AG-894-I07	70.3301	29.6699	0.0916652	82687	0.0771085	85314	937	1121	402	51.79	48.21	42.9	17.1
AG-325-B10	AG-894-I19	74.476	25.524	0.574019	517796	0.517895	522254	937	1044	643	70.47	29.53	68.62	2.75
AG-325-B10	AG-894-J16	74.4422	25.5578	0.489902	441918	0.492093	441583					#N/A		3.37
AG-325-B10	AG-894-K14	74.2842	25.7158	0.577244	520705	0.500764	529065					#N/A		2.75
AG-325-B10	AG-894-K15	74.6174	25.3826	0.548251	494552	0.494199	500780	937	1070	643	70.9	29.1	68.62	2.64
AG-325-B10	AG-894-L13	74.4739	25.5261	0.633585	571528	0.512538	573361					#N/A		2.61
AG-325-B10	AG-894-M18	74.3805	25.6195	0.492703	444445	0.412994	449240					#N/A		1.92
AG-325-B10	AG-894-N13	69.7651	30.2349	0.120437	108641	0.0753062	116091					#N/A		18.6
AG-325-B10	AG-894-O02	69.6974	30.3026	0.0631681	56981	0.0541335	64488	937	1261	384	48.73	51.27	40.98	21.28
AG-325-B10	AG-894-O04	69.4104	30.5896	0.0671689	60590	0.0447633	60052					#N/A		21.35
AG-325-B10	AG-894-P23	74.4616	25.5384	0.52931	477466	0.412686	488366					#N/A		2.82
AG-325-B10	AG-895-B06	74.5423	25.4577	0.563557	508359	0.490269	502380					#N/A		3.02
AG-325-B10	AG-895-B20	69.137	30.863	0.059298	53490	0.0410608	54475					#N/A		20.82
AG-325-B10	AG-895-J19	74.2733	25.7267	0.615335	555065	0.515995	559832	937	1141	720	70.47	29.53	76.84	2.68
AG-325-B10	AG-895-K10	74.2381	25.7619	0.618843	558230	0.492191	546201					#N/A		2.5
AG-325-B10	AG-896-A02	70.7341	29.2659	0.0985684	88914	0.0739594	91013	937	1267	466	51.76	48.24	49.73	17.17
AG-325-B10	AG-896-A16	69.0511	30.9489	0.0713161	64331	0.0519611	69133					#N/A		21.72
AG-325-B10	AG-896-C18	74.6772	25.3228	0.600599	541773	0.505393	546913	937	1148	676	70.43	29.57	72.15	2.68
AG-325-B10	AG-896-F06	74.0484	25.9516	0.587379	529848	0.395347	534484					#N/A		2.22
AG-325-B10	AG-896-K10	74.5424	25.4576	0.623697	562608	0.49647	550995					#N/A		3.3
AG-325-B10	AG-897-E09	69.5328	30.4672	0.0664694	59959	0.0522276	66884					#N/A		21.22
AG-325-B10	AG-897-G09	74.1882	25.8118	0.59796	539392	0.417324	541443	937	1350	697	70	30	74.39	2.27
AG-325-B10	AG-898-J19	74.2495	25.7505	0.516936	466304	0.431023	472207	937	1168	623	70.39	29.61	66.49	1.72
AG-325-B10	AG-898-P13	74.2062	25.7938	0.59534	537029	0.525239	547709	937	1104	698	70.31	29.69	74.49	1.74
AG-325-B10	AG-899-B02	68.1841	31.8159	0.0391773	35340	0.0178718	37669	937	2128	401	48.11	51.89	42.8	21.21
AG-325-B10	AG-899-C14	69.4685	30.5315	0.0648542	58502	0.0442609	55334	937	1321	397	48.3	51.7	42.37	21.35
AG-325-B10	AG-899-C17	73.97	26.03	0.501875	452718	0.412396	459244	937	1153	592	68.75	31.25	63.18	2.02
AG-325-B10	AG-899-D02	69.5	30.5	0.0546519	49299	0.0412296	50829					#N/A		21.81
AG-325-B10	AG-899-G03	74.441	25.559	0.430902	388697	0.416932	399375	937	994	507	69.24	30.76	54.11	1.51
AG-325-B10	AG-899-I09	69.4802	30.5198	0.049701	44833	0.0365365	46469					#N/A		17.99
AG-325-B10	AG-899-M17	69.6661	30.3339	0.0964377	86992	0.0698389	98184	937	1432	386	50.73	49.27	41.2	18.53
AG-325-B10	AG-899-N21	74.1227	25.8773	0.575337	518985	0.424083	511702	937	1286	676	69.91	30.09	72.15	3.21
AG-325-B10	AG-900-E18	74.5424	25.4576	0.598811	540160	0.522517	530072	937	1074	686	71.32	28.68	73.21	2.61
AG-325-B10	AG-900-G22	74.2557	25.7443	0.525624	474141	0.419167	475651					#N/A		2.08
AG-325-B10	AG-900-I13	74.232	25.768	0.627497	566036	0.430476	563731	937	1352	729	69.89	30.11	77.8	1.86
AG-325-B10	AG-900-I19	74.303	25.697	0.578352	521705	0.439282	523431					#N/A		1.79
AG-325-B10	AG-900-M14	70.1829	29.8171	0.101498	91557	0.0769088	96672					#N/A		17.86
AG-325-B10	AG-900-M23	73.9608	26.0392	0.500232	451236	0.42886	456828					#N/A		1.95
AG-325-B10	AG-901-G03	70.2581	29.7419	0.105966	95587	0.085862	102380	937	1253	467	51.53	48.47	49.84	17.31
AG-325-B10	AG-901-I21	76.7119	23.2881	0.681817	615036	0.625974	629931	937	1070	715	75.73	24.27	76.31	1.04
AG-325-B10	AG-903-C11	74.4524	25.5476	0.569632	513839	0.430458	513493	937	1249	663	70	30	70.76	1.86
AG-325-B10	AG-903-E15	74.3329	25.6671	0.545191	491792	0.511265	493294					#N/A		3.54
AG-325-B10	AG-903-F09	74.5829	25.4171	0.584425	527183	0.479786	516970					#N/A		3.23
AG-325-B10	AG-903-L07	74.0029	25.9971	0.555212	500831	0.389507	489123	937	1298	664	69.28	30.72	70.86	1.67
AG-325-B10	AG-903-M21	71.6103	28.3897	0.369149	332992	0.330792	330033					#N/A		7.85
AG-325-B10	AG-903-O08	74.5805	25.4195	0.562459	507368	0.478689	513401	937	1113	631	71.07	28.93	67.34	3.02
AG-325-B10	AG-904-K16	69.4171	30.5829	0.064148	57865	0.0509211	63547					#N/A		21.03
AG-325-B10	AG-904-O04	69.5077	30.4923	0.0621759	56086	0.0427361	49511					#N/A		21.28
AG-325-B10	AG-905-A07	74.2514	25.7486	0.63017	568447	0.502908	563363	937	1176	718	70.87	29.13	76.63	2.75
AG-325-B10	AG-905-B19	71.5722	28.4278	0.324195	292441	0.306651	293665					#N/A		7.9
AG-325-B10	AG-905-E11	74.1199	25.8801	0.582241	525213	0.401461	530115					#N/A		2.15
AG-325-B10	AG-905-M05	74.3639	25.6361	0.603534	544420	0.463203	545307					#N/A		1.53
AG-325-B10	AG-905-O21	69.7358	30.2642	0.104811	94545	0.0767014	104170					#N/A		18.66
AG-325-B10	AG-907-B04	69.1573	30.8427	0.0635583	57333	0.0480729	53718	937	1171	366	48.6	51.4	39.06	21.23
AG-325-B10	AG-907-B09	70.7265	29.2735	0.26175	236113	0.250817	248320					#N/A		11.25
AG-325-B10	AG-907-C04	74.7126	25.2874	0.584366	527130	0.474604	535181	937	1177	691	70.62	29.38	73.75	2.96
AG-325-B10	AG-907-C09	74.3377	25.6623	0.525753	474258	0.400774	486369	937	1290	615	70.53	29.47	65.64	1.88
AG-325-B10	AG-907-F09	74.0435	25.9565	0.562885	507753	0.422856	514090	937	1267	676	69.1	30.9	72.15	1.88
AG-325-B10	AG-907-I19	69.1732	30.8268	0.0597747	53920	0.0337004	45271	937	1405	387	48.02	51.98	41.3	21.12
AG-325-B10	AG-908-F18	74.2368	25.7632	0.561775	506751	0.420538	496541	937	1228	666	69.99	30.01	71.08	2.09
AG-325-B10	AG-908-F20	74.3655	25.6345	0.623248	562203	0.536197	566983					#N/A		2.61
AG-325-B10	AG-908-I21	74.5396	25.4604	0.543818	490553	0.445951	500643					#N/A		1.58
AG-325-B10	AG-909-E04	74.6199	25.3801	0.50648	456872	0.497749	459113					#N/A		#N/A
AG-325-B10	AG-909-F14	74.3992	25.6008	0.62088	560067	0.429339	558395					#N/A		1.72
AG-325-B10	AG-910-B05	74.5038	25.4962	0.597826	539271	0.508268	550915					#N/A		3.16
AG-325-B10	AG-910-G09	69.731	30.269	0.0595275	53697	0.0379201	47519					#N/A		21.28
AG-325-B10	AG-910-G11	72.1853	27.8147	0.336715	303735	0.331826	312817					#N/A		7.52
AG-325-B10	AG-911-B04	73.8493	26.1507	0.51348	463187	0.509536	466742	937	968	594	69.44	30.56	63.39	3.37
AG-325-B10	AG-911-E02	70.9667	29.0333	0.101303	91381	0.0785688	97496	937	1273	452	51.9	48.1	48.24	17.03
AG-325-B10	AG-911-F16	69.0967	30.9033	0.0544557	49122	0.0210103	41124					#N/A		21.36
AG-325-B10	AG-911-G06	74.3229	25.6771	0.54366	490411	0.504576	489284	937	1030	637	70.36	29.64	67.98	2.68
AG-325-B10	AG-911-J19	74.3642	25.6358	0.547035	493455	0.392824	494648	937	1302	660	69.67	30.33	70.44	2.02
AG-325-B10	AG-911-K15	74.6536	25.3464	0.570102	514263	0.461511	524104	937	1186	665	70.93	29.07	70.97	1.92
AG-325-B10	AG-911-N14	74.8283	25.1717	0.591008	533121	0.454637	535404	937	1233	704	71.06	28.94	75.13	1.92
AG-325-B10	AG-911-P04	74.5086	25.4914	0.557913	503268	0.510716	513458					#N/A		3.06
AG-325-B10	AG-912-C08	74.2378	25.7622	0.60525	545968	0.506421	543820					#N/A		2.54
AG-325-B10	AG-912-D10	72.0318	27.9682	0.406575	366753	0.377025	368511	937	1034	638	62.6	37.4	68.09	8.34
AG-325-B10	AG-912-E13	74.2434	25.7566	0.447072	403283	0.438743	401298					#N/A		2.16
AG-325-B10	AG-912-F23	76.7461	23.2539	0.609547	549844	0.572195	546285					#N/A		1.11
AG-325-B10	AG-912-J06	71.5835	28.4165	0.362954	327404	0.348155	321103	937	959	571	62.03	37.97	60.94	7.76
AG-325-B10	AG-912-J07	69.5423	30.4577	0.06232	56216	0.0478529	59244					#N/A		21.16
AG-325-B10	AG-912-M06	74.0602	25.9398	0.508563	458751	0.419797	457095	937	1135	588	69.59	30.41	62.75	#N/A
AG-325-B10	AG-913-A07	76.1796	23.8204	0.622831	561827	0.543493	562562					#N/A		1.25
AG-325-B10	AG-913-E11	74.5048	25.4952	0.571908	515892	0.47689	501075	937	1107	655	70.8	29.2	69.9	2.79
AG-325-B10	AG-913-G10	74.3475	25.6525	0.532519	480361	0.429484	472802					#N/A		1.51
AG-325-B10	AG-913-I14	71.6443	28.3557	0.373402	336829	0.328404	343860					#N/A		7.74
AG-325-B10	AG-913-I22	76.7165	23.2835	0.558674	503954	0.590987	515036	937	917	599	75.57	24.43	65.32	0.89
AG-325-B10	AG-913-N02	70.9169	29.0831	0.218016	196662	0.247899	213401	937	936	484	58.1	41.9	51.71	11.25
AG-325-B10	AG-914-A09	91.0109	8.98911	0.731103	659494	0.679875	657706	937	1011	691	93.41	6.59	73.75	0.41
AG-325-B10	AG-914-B14	74.2653	25.7347	0.563669	508460	0.429716	517168					#N/A		2.68
AG-325-B10	AG-914-B16	70.4338	29.5662	0.108872	98208	0.0872674	97454					#N/A		17.1
AG-325-B10	AG-914-G22	74.0074	25.9926	0.573434	517268	0.504724	524074	937	1118	668	70	30	71.29	3.71
AG-325-B10	AG-914-M14	91.2709	8.72908	0.770006	694587	0.678993	687641	937	1091	754	93.43	6.57	80.47	0.34
AG-325-B10	AG-914-P22	74.4178	25.5822	0.555744	501311	0.44477	491855					#N/A		2.34
AG-325-B10	AG-915-B23	71.5219	28.4781	0.334329	301583	0.323836	307685					#N/A		7.87
AG-325-B10	AG-915-C06	70.0397	29.9603	0.107598	97059	0.0748796	94503					#N/A		18.53
AG-325-B10	AG-915-C08	74.5153	25.4847	0.535176	482758	0.487726	488601	937	1073	616	70.71	29.29	65.74	3.02
AG-325-B10	AG-915-E06	73.9324	26.0676	0.54291	489734	0.460839	480697					#N/A		3.21
AG-325-B10	AG-915-G14	74.3423	25.6577	0.608355	548769	0.417309	549998	937	1360	711	70.11	29.89	75.88	1.88
AG-325-B10	AG-915-I10	69.1659	30.8341	0.0531487	47943	0.0415984	49081	937	1266	375	48.09	51.91	40.02	21.03
AG-325-B10	AG-915-J15	74.3756	25.6244	0.547403	493787	0.474019	484071					#N/A		2.61
AG-325-B10	AG-915-O06	70.0141	29.9859	0.0916142	82641	0.0774837	101221	937	1329	380	50.47	49.53	40.55	18.73
AG-325-B10	AG-916-B06	74.2075	25.7925	0.555609	501189	0.424428	499524					#N/A		2.34
AG-325-B10	AG-916-C10	69.0391	30.9609	0.0312221	28164	0.0148705	29358					#N/A		21.14
AG-325-B10	AG-916-D16	72.0168	27.9832	0.401132	361843	0.356185	363580	937	1092	621	62.75	37.25	66.28	8.36
AG-325-B10	AG-916-E19	74.5433	25.4567	0.596451	538031	0.4438	553198					#N/A		1.65
AG-325-B10	AG-916-I16	70.8051	29.1949	0.104174	93971	0.0908471	109501	937	1217	445	51.86	48.14	47.49	16.97
AG-325-B10	AG-916-J06	73.7658	26.2342	0.544171	490872	0.450127	493204	937	1146	635	69.05	30.95	67.77	3.3
AG-325-B10	AG-916-L09	71.5485	28.4515	0.332027	299506	0.326834	290664					#N/A		7.83
AG-325-B10	AG-916-L20	69.5233	30.4767	0.0672255	60641	0.050153	60555	937	1292	395	49	51	42.16	21.28
AG-325-B10	AG-916-M06	74.1251	25.8749	0.555214	500833	0.461051	491050					#N/A		3.37
AG-325-B10	AG-916-M14	69.5939	30.4061	0.0669672	60408	0.0485823	66698	937	1480	450	48.71	51.29	48.03	20.96
AG-325-B10	AG-916-M15	74.0167	25.9833	0.555201	500821	0.444871	503277	937	1200	648	69.75	30.25	69.16	#N/A
AG-325-B10	AG-916-N14	74.1115	25.8885	0.596363	537952	0.41907	533785					#N/A		2.89
AG-325-B10	AG-916-N15	69.1591	30.8409	0.073796	66568	0.0532019	66958					#N/A		21.28
AG-325-B10	AG-916-O06	72.1208	27.8792	0.358633	323506	0.355011	324857	937	975	580	62.24	37.76	61.9	8.43
AG-325-B10	AG-916-O22	72.0753	27.9247	0.354238	319542	0.370859	336054					#N/A		8.05
AG-325-B10	AG-917-C08	73.9966	26.0034	0.600913	542056	0.440108	535360	937	1296	693	69.9	30.1	73.96	3.21
AG-325-B10	AG-917-E05	74.4832	25.5168	0.547163	493571	0.412168	496920	937	1269	632	71.04	28.96	67.45	2.82
AG-325-B10	AG-917-I17	74.0068	25.9932	0.575579	519203	0.434614	511382					#N/A		3.16
AG-325-B10	AG-917-K20	72.0767	27.9233	0.393796	355225	0.346831	356264					#N/A		7.83
AG-325-B10	AG-917-N08	71.2726	28.7274	0.345322	311499	0.32508	307656	937	985	555	61.22	38.78	59.23	7.62
AG-325-B10	AG-917-P07	73.9371	26.0629	0.578511	521848	0.446355	518864					#N/A		3.23
AG-325-B10	AG-918-E06	76.7438	23.2562	0.646763	583415	0.612617	596500					#N/A		0.76
AG-325-B10	AG-918-G15	74.5393	25.4607	0.560612	505702	0.421152	513513	937	1251	645	70.65	29.35	68.84	2.54
AG-325-B10	AG-918-K13	74.442	25.558	0.599398	540689	0.437958	556782	937	1337	689	70.37	29.63	73.53	1.58
AG-325-B10	AG-918-M20	71.8176	28.1824	0.348806	314642	0.333132	311386					#N/A		8.05
AG-325-B10	AG-918-P10	74.0855	25.9145	0.531467	479412	0.410222	480050					#N/A		2.16
AG-325-B10	AG-918-P15	74.3777	25.6223	0.54834	494632	0.517328	497983	937	1022	621	70.43	29.57	66.28	3.23
AG-325-B10	AG-919-A02	74.3243	25.6757	0.555273	500886	0.429157	507040					#N/A		2.63
AG-325-B10	AG-919-D10	69.6003	30.3997	0.0625872	56457	0.0484656	57608					#N/A		21.22
AG-325-B10	AG-919-F03	74.3396	25.6604	0.61314	553085	0.492087	549830	937	1166	708	70.59	29.41	75.56	2.5
AG-325-B10	AG-919-I13	71.5818	28.4182	0.368193	332130	0.316264	328216					#N/A		7.69
AG-325-B10	AG-919-O02	74.5269	25.4731	0.575525	519155	0.518593	531727	937	1091	675	70.47	29.53	72.04	2.75
AG-325-B10	AG-920-I06	76.3813	23.6187	0.629724	568045	0.581755	569450	937	1040	672	75.49	24.51	71.72	1.04
AG-325-B10	AG-920-I21	71.4453	28.5547	0.322079	290533	0.322198	298909	937	979	544	61.13	38.87	58.06	7.49
AG-325-B10	AG-920-I23	74.4353	25.5647	0.61106	551209	0.500928	551672					#N/A		1.81
AG-325-B10	AG-920-K11	73.9285	26.0715	0.508458	458657	0.47104	466183					#N/A		3.16
AG-325-B10	AG-920-K17	69.2512	30.7488	0.0615817	55550	0.0483011	59256					#N/A		21.22
AG-325-B10	AG-920-L18	72.1641	27.8359	0.392118	353712	0.369295	356178					#N/A		7.57
AG-325-B10	AH-287-B07	74.2529	25.7471	0.589959	532175	0.440481	531532					#N/A		2.89
AG-325-B10	AH-287-E08	74.5236	25.4764	0.571104	515167	0.502203	511689					#N/A		2.89
AG-325-B10	AH-287-E19	71.2695	28.7305	0.33791	304813	0.320223	309131					#N/A		7.83
AG-325-B10	AH-287-J18	74.3352	25.6648	0.583631	526467	0.510299	525801					#N/A		3.02
AG-325-B10	AH-287-L13	69.6442	30.3558	0.0629231	56760	0.0260454	52317					#N/A		19.81
AG-325-B10	AH-287-O09	74.2032	25.7968	0.555322	500930	0.430718	500275	937	1200	662	70.17	29.83	70.65	2.27
AG-325-B10	AH-321-D15	69.2951	30.7049	0.0798866	72062	0.0509126	65926	937	1297	381	49.58	50.42	40.66	19.81
AG-325-B10	AH-321-D17	74.4432	25.5568	0.593395	535274	0.500209	547760					#N/A		3.37
AG-325-B10	AH-321-G15	74.6434	25.3566	0.527353	475701	0.538317	491606	937	940	599	70.82	29.18	63.93	2.71
AG-325-B10	AH-321-K15	74.7331	25.2669	0.581453	524502	0.506057	523615					#N/A		2.82
AG-325-B10	AH-321-N11	74.2902	25.7098	0.586281	528857	0.508933	530690					#N/A		3.09
AG-325-B10	AH-324-F03	74.1003	25.8997	0.602173	543193	0.448373	546010					#N/A		3.02
AG-325-C18	AG-313-A04	72.0339	27.9661	0.386823	412136	0.417877	400756					#N/A		8.17
AG-325-C18	AG-319-D07	70.3652	29.6348	0.117644	125343	0.0994613	131857					#N/A		17.95
AG-325-C18	AG-319-M14	77.8827	22.1173	0.620681	661298	0.545562	655538					#N/A		1.17
AG-325-C18	AG-325-B10	74.4642	25.5358	0.51832	552238	0.62134	560482					#N/A		2.75
AG-325-C18	AG-325-E20	72.0716	27.9284	0.443153	472152	0.433995	465056					#N/A		9.65
AG-325-C18	AG-325-G21	74.7348	25.2652	0.575806	613486	0.556158	606849					#N/A		2.99
AG-325-C18	AG-325-L02	80.1765	19.8235	0.660514	703737	0.672967	702239					#N/A		0.95
AG-325-C18	AG-325-L05	80.2924	19.7076	0.634146	675644	0.646426	673679					#N/A		1.24
AG-325-C18	AG-333-C10	69.388	30.612	0.0999654	106507	0.109965	102167	1138	985	464	51.37	48.63	47.11	16.55
AG-325-C18	AG-333-D08	79.9723	20.0277	0.644893	687094	0.690401	694224					#N/A		1.63
AG-325-C18	AG-333-P08	72.2205	27.7795	0.366632	390624	0.447656	411801					#N/A		8.47
AG-325-C18	AG-337-D17	83.0928	16.9072	0.741109	789606	0.738718	783895					#N/A		1.02
AG-325-C18	AG-337-F02	69.8823	30.1177	0.109604	116776	0.0867842	119769					#N/A		18.05
AG-325-C18	AG-337-G11	79.0405	20.9595	0.679572	724042	0.684398	725268					#N/A		#N/A
AG-325-C18	AG-337-I10	74.7417	25.2583	0.518811	552761	0.525956	559445					#N/A		2.68
AG-325-C18	AG-337-K15	68.9712	31.0288	0.0581	61902	0.0521064	65698					#N/A		#N/A
AG-325-C18	AG-337-N21	68.757	31.243	0.0606755	64646	0.0312631	63929					#N/A		19.24
AG-325-C18	AG-343-E17	71.8689	28.1311	0.371399	395703	0.401582	395727					#N/A		8.44
AG-325-C18	AG-349-D08	72.4383	27.5617	0.380147	405023	0.45707	411564					#N/A		8.31
AG-325-C18	AG-349-G20	68.9256	31.0744	0.0744885	79363	0.050879	72476					#N/A		21.13
AG-325-C18	AG-349-O05	77.9353	22.0647	0.636823	678496	0.609837	682623	1138	1181	789	77.41	22.59	69.33	0.95
AG-325-C18	AG-359-B04	71.4608	28.5392	0.33672	358755	0.387814	357898					#N/A		8.74
AG-325-C18	AG-359-C09	77.6114	22.3886	0.700746	746602	0.66024	746420	1138	1187	857	77.76	22.24	75.31	1.31
AG-325-C18	AG-359-G22	83.8788	16.1212	0.6897	734833	0.765411	749672	1138	1041	815	86.53	13.47	78.29	1.02
AG-325-C18	AG-359-I09	79.5356	20.4644	0.603762	643272	0.693753	654357	1138	1011	731	80.96	19.04	72.3	0.81
AG-325-C18	AG-359-J18	74.6265	25.3735	0.535535	570580	0.500472	574191					#N/A		#N/A
AG-325-C18	AG-359-N17	74.6664	25.3336	0.458136	488116	0.517174	494542					#N/A		2.75
AG-325-C18	AG-359-O11	74.9664	25.0336	0.595567	634540	0.558786	637563					#N/A		3.06
AG-325-C18	AG-359-P18	83.3464	16.6536	0.756901	806432	0.752391	805018					#N/A		1.03
AG-325-C18	AG-365-D07	74.3881	25.6119	0.563919	600821	0.573128	602158					#N/A		3.41
AG-325-C18	AG-365-P03	75.5074	24.4926	0.559448	596058	0.538018	590288					#N/A		#N/A
AG-325-C18	AG-390-A19	69.3716	30.6284	0.0838284	89314	0.0662769	90807					#N/A		#N/A
AG-325-C18	AG-390-C19	74.6345	25.3655	0.625973	666936	0.568778	662508					#N/A		2.99
AG-325-C18	AG-390-C22	72.3228	27.6772	0.400536	426747	0.406901	423191					#N/A		#N/A
AG-325-C18	AG-390-D05	78.1594	21.8406	0.618172	658625	0.609456	650475					#N/A		0.89
AG-325-C18	AG-390-D18	77.9626	22.0374	0.63646	678109	0.55993	682472					#N/A		1.24
AG-325-C18	AG-390-G23	78.1281	21.8719	0.716386	763266	0.598617	760183	1138	1335	889	77.92	22.08	78.12	0.95
AG-325-C18	AG-390-I07	69.891	30.109	0.0754497	80387	0.0656263	77907					#N/A		20.49
AG-325-C18	AG-390-L20	69.1913	30.8087	0.0649911	69244	0.0351785	78309					#N/A		19.12
AG-325-C18	AG-390-M15	72.4339	27.5661	0.401582	427861	0.446173	428501					#N/A		8.44
AG-325-C18	AG-390-O04	80.7902	19.2098	0.708657	755031	0.721344	762375	1138	1117	856	82.35	17.65	76.63	0.68
AG-325-C18	AG-404-B04	74.7516	25.2484	0.594718	633636	0.588525	628076					#N/A		#N/A
AG-325-C18	AG-404-C23	71.9349	28.0651	0.383735	408846	0.425244	411254	1138	1018	716	61.98	38.02	70.33	#N/A
AG-325-C18	AG-404-N13	75.4295	24.5705	0.556114	592506	0.526562	614009					#N/A		3.05
AG-325-C18	AG-404-N21	70.0873	29.9127	0.114221	121695	0.122976	134590					#N/A		16.83
AG-325-C18	AG-404-P08	69.9592	30.0408	0.07552	80462	0.0700554	86559					#N/A		20.74
AG-325-C18	AG-404-P13	74.4559	25.5441	0.562155	598942	0.512998	600700					#N/A		3.2
AG-325-C18	AG-410-K05	79.6978	20.3022	0.71092	757442	0.695598	761616					#N/A		0.81
AG-325-C18	AG-410-O02	77.9554	22.0446	0.67477	718926	0.640856	716049					#N/A		0.54
AG-325-C18	AG-414-A03	72.1627	27.8373	0.324417	345646	0.390963	349665	1138	948	565	62.37	37.63	59.6	8.78
AG-325-C18	AG-414-B15	71.8948	28.1052	0.357119	380488	0.407286	394571	1138	1033	666	61.27	38.73	64.47	8.81
AG-325-C18	AG-414-D07	71.9262	28.0738	0.429583	457694	0.450299	445680					#N/A		7.56
AG-325-C18	AG-414-E02	72.2389	27.7611	0.439922	468710	0.401007	458048					#N/A		6.68
AG-325-C18	AG-414-E06	70.1951	29.8049	0.124044	132161	0.101216	136167					#N/A		#N/A
AG-325-C18	AG-414-F21	74.8267	25.1733	0.53449	569467	0.518238	580253					#N/A		2.92
AG-325-C18	AG-414-K15	75.1737	24.8263	0.515951	549714	0.522945	547771	1138	1087	689	71.42	28.58	63.39	3.13
AG-325-C18	AG-414-L04	75.7318	24.2682	0.680032	724533	0.603212	731605					#N/A		1.88
AG-325-C18	AG-414-M23	74.6686	25.3314	0.572614	610085	0.558758	617209	1138	1162	791	69.22	30.78	69.51	3.27
AG-325-C18	AG-422-B15	69.9896	30.0104	0.116928	124580	0.116244	127129					#N/A		16.69
AG-325-C18	AG-422-B23	71.6642	28.3358	0.346888	369588	0.419569	378422					#N/A		8.75
AG-325-C18	AG-422-C13	80.4212	19.5788	0.680457	724985	0.730022	739093	1138	1103	832	82	18	75.43	0.61
AG-325-C18	AG-422-E02	69.753	30.247	0.129787	138280	0.0802424	130812					#N/A		18.39
AG-325-C18	AG-422-G15	80.1383	19.8617	0.643537	685649	0.709819	697096	1138	1056	789	81.19	18.81	74.72	1.02
AG-325-C18	AG-422-J16	69.7255	30.2745	0.124701	132861	0.0945498	138753					#N/A		18.32
AG-325-C18	AG-422-M03	68.3	31.7	0.0484458	51616	0.0207317	43368					#N/A		21.82
AG-325-C18	AG-422-N03	69.3633	30.6367	0.111398	118688	0.0951677	124095					#N/A		#N/A
AG-325-C18	AG-422-N09	69.8664	30.1336	0.131136	139717	0.116716	142830					#N/A		16.83
AG-325-C18	AG-422-N14	74.5689	25.4311	0.580797	618804	0.591535	632913					#N/A		3.28
AG-325-C18	AG-426-B11	79.8603	20.1397	0.649136	691615	0.697696	694422					#N/A		0.81
AG-325-C18	AG-426-D09	84.0134	15.9866	0.822536	876362	0.747964	875680	1138	1227	961	87.2	12.8	84.45	0.88
AG-325-C18	AG-426-F20	68.8455	31.1545	0.0846496	90189	0.054819	73248					#N/A		19.64
AG-325-C18	AG-426-I10	80.187	19.813	0.727669	775287	0.678384	776155					#N/A		0.96
AG-325-C18	AG-426-K19	79.3275	20.6725	0.636212	677845	0.662431	679022					#N/A		0.54
AG-325-C18	AG-426-L15	71.8787	28.1213	0.365708	389640	0.398674	382304					#N/A		8.67
AG-325-C18	AG-426-L19	74.3519	25.6481	0.522785	556995	0.599419	562695	1138	1023	740	69.56	30.44	72.34	2.5
AG-325-C18	AG-426-L23	72.1404	27.8596	0.391194	416793	0.415464	410264					#N/A		8.41
AG-325-C18	AG-426-M05	77.8452	22.1548	0.656031	698961	0.573704	702404					#N/A		1.09
AG-325-C18	AG-426-O05	71.7699	28.2301	0.398492	424569	0.412842	414756					#N/A		9.2
AG-325-C18	AG-426-P08	80.1135	19.8865	0.754672	804057	0.713975	805854					#N/A		#N/A
AG-325-C18	AG-430-A02	72.0591	27.9409	0.335069	356996	0.409727	365708					#N/A		9.02
AG-325-C18	AG-430-F03	71.6871	28.3129	0.371804	396135	0.38755	390948					#N/A		8.95
AG-325-C18	AG-430-G14	71.7424	28.2576	0.398727	424819	0.427469	418153					#N/A		9.92
AG-325-C18	AG-430-I06	71.7924	28.2076	0.348689	371507	0.406531	375925					#N/A		8.45
AG-325-C18	AG-430-K14	74.9181	25.0819	0.483632	515280	0.574464	537541					#N/A		2.65
AG-325-C18	AG-435-M21	71.5121	28.4879	0.332464	354220	0.419988	357852					#N/A		8.95
AG-325-C18	AG-439-B12	75.6774	24.3226	0.577645	615445	0.544924	620966					#N/A		2.79
AG-325-C18	AG-439-C21	77.9436	22.0564	0.622893	663655	0.58302	669780					#N/A		#N/A
AG-325-C18	AG-439-D15	69.9342	30.0658	0.117588	125283	0.0993736	114463					#N/A		16.62
AG-325-C18	AG-439-G13	74.8545	25.1455	0.539166	574449	0.496481	586297					#N/A		3.13
AG-325-C18	AG-439-I14	80.0415	19.9585	0.622605	663348	0.711906	679188					#N/A		0.96
AG-325-C18	AG-439-I19	75.0147	24.9853	0.560052	596701	0.560404	608510					#N/A		2.78
AG-325-C18	AG-439-N16	72.3362	27.6638	0.349297	372155	0.406772	369202	1138	988	600	62.61	37.39	60.73	8.08
AG-325-C18	AG-439-O05	71.7231	28.2769	0.360302	383880	0.403682	388862	1138	1000	684	61.03	38.97	68.4	8.67
AG-325-C18	AG-447-B22	84.4522	15.5478	0.734347	782402	0.78358	798297					#N/A		0.48
AG-325-C18	AG-447-C06	79.8697	20.1303	0.625659	666601	0.730076	675432	1138	987	774	80.41	19.59	78.42	#N/A
AG-325-C18	AG-447-C08	78.0608	21.9392	0.741232	789738	0.626788	781738					#N/A		0.88
AG-325-C18	AG-447-E07	75.4234	24.5766	0.539506	574811	0.51063	584226	1138	1180	728	70.98	29.02	63.97	1.79
AG-325-C18	AG-447-K09	79.9381	20.0619	0.779344	830344	0.697891	828391					#N/A		0.68
AG-325-C18	AG-447-K11	77.7197	22.2803	0.645365	687597	0.56194	681559					#N/A		0.95
AG-325-C18	AG-447-M05	78.0724	21.9276	0.749815	798882	0.570332	797088					#N/A		#N/A
AG-325-C18	AG-447-N08	80.7973	19.2027	0.765002	815063	0.696188	821857					#N/A		0.75
AG-325-C18	AG-447-N18	79.6879	20.3121	0.705717	751898	0.674083	755222					#N/A		0.96
AG-325-C18	AG-447-O15	69.7579	30.2421	0.118393	126141	0.0850309	125065					#N/A		#N/A
AG-325-C18	AG-447-P19	72.1113	27.8887	0.36266	386392	0.383285	378845					#N/A		8.01
AG-325-C18	AG-447-P22	83.9454	16.0546	0.802454	854966	0.759277	852746					#N/A		0.95
AG-325-C18	AG-453-G19	69.8733	30.1267	0.113135	120538	0.113344	118468					#N/A		#N/A
AG-325-C18	AG-453-G21	74.7841	25.2159	0.512451	545985	0.599608	549029					#N/A		2.51
AG-325-C18	AG-453-I04	78.0791	21.9209	0.61133	651335	0.590785	663551					#N/A		0.88
AG-325-C18	AG-457-A08	69.8921	30.1079	0.120869	128779	0.0956333	136117					#N/A		18.08
AG-325-C18	AG-457-M14	69.8225	30.1775	0.125141	133330	0.110943	125908					#N/A		#N/A
AG-325-C18	AG-457-O03	75.1402	24.8598	0.517974	551870	0.516392	553828					#N/A		3.2
AG-325-C18	AG-461-B13	77.9005	22.0995	0.649162	691643	0.649664	696909	1138	1132	804	78.32	21.68	71.02	0.96
AG-325-C18	AG-461-B21	72.1139	27.8861	0.362977	386730	0.467019	380722					#N/A		9
AG-325-C18	AG-461-M14	77.5522	22.4478	0.576953	614708	0.600492	620811					#N/A		1.24
AG-325-C18	AG-461-M18	74.4641	25.5359	0.573459	610986	0.605153	617603	1138	1077	800	69.93	30.07	74.28	2.62
AG-325-C18	AG-470-G21	74.4507	25.5493	0.588067	626549	0.556291	619413					#N/A		2.61
AG-325-C18	AG-470-L20	74.7507	25.2493	0.586766	625163	0.593697	637145					#N/A		2.85
AG-325-C18	AG-891-D10	74.696	25.304	0.563022	599866	0.561441	602996	1138	1126	781	69.91	30.09	69.36	3.34
AG-325-C18	AG-891-E06	74.3387	25.6613	0.561241	597968	0.588154	594365					#N/A		2.57
AG-325-C18	AG-891-G06	69.6775	30.3225	0.0823135	87700	0.0690834	93273					#N/A		20.68
AG-325-C18	AG-891-J18	69.7853	30.2147	0.0861823	91822	0.0709017	88656					#N/A		20.68
AG-325-C18	AG-891-K05	69.7824	30.2176	0.12928	137740	0.0825094	135976					#N/A		18.39
AG-325-C18	AG-891-K18	68.6892	31.3108	0.05428	57832	0.0422693	50735	1138	1212	443	49.16	50.84	38.93	18.59
AG-325-C18	AG-891-K19	69.9499	30.0501	0.120465	128348	0.0970557	134476					#N/A		18.39
AG-325-C18	AG-891-K21	69.6512	30.3488	0.106427	113392	0.0847895	114364					#N/A		17.85
AG-325-C18	AG-891-L02	79.2601	20.7399	0.636371	678015	0.689991	670906	1138	1008	763	80.2	19.8	75.69	0.89
AG-325-C18	AG-891-N03	74.9484	25.0516	0.617025	657403	0.545199	655836					#N/A		2.89
AG-325-C18	AG-891-O15	72.3447	27.6553	0.396306	422240	0.400303	416039					#N/A		7.83
AG-325-C18	AG-891-P06	70.1045	29.8955	0.106384	113346	0.0936402	122562					#N/A		17.71
AG-325-C18	AG-891-P20	69.7473	30.2527	0.12107	128993	0.0906463	133746					#N/A		18.52
AG-325-C18	AG-892-A22	78.1311	21.8689	0.689269	734374	0.611689	730707					#N/A		0.89
AG-325-C18	AG-892-B11	74.6887	25.3113	0.680148	724656	0.553587	725710					#N/A		2.96
AG-325-C18	AG-892-C18	79.4152	20.5848	0.666506	710121	0.689142	716471					#N/A		0.54
AG-325-C18	AG-892-E23	69.9819	30.0181	0.0747119	79601	0.0711254	84247	1138	1224	438	49.26	50.74	38.49	20.54
AG-325-C18	AG-892-F10	68.8644	31.1356	0.0749907	79898	0.0519641	74160					#N/A		21.06
AG-325-C18	AG-892-J03	74.8685	25.1315	0.683099	727800	0.530842	730531					#N/A		2.68
AG-325-C18	AG-892-K05	79.2053	20.7947	0.709776	756223	0.729016	756976					#N/A		0.75
AG-325-C18	AG-892-M06	69.6168	30.3832	0.109145	116287	0.0953286	118124					#N/A		16.76
AG-325-C18	AG-892-N06	69.3667	30.6333	0.062975	67096	0.0592066	65854					#N/A		20.74
AG-325-C18	AG-893-A21	69.5606	30.4394	0.130263	138787	0.0893557	137674					#N/A		18.32
AG-325-C18	AG-893-B07	69.9967	30.0033	0.109275	116426	0.102467	113127					#N/A		16.55
AG-325-C18	AG-893-E15	69.5098	30.4902	0.0870909	92790	0.0698907	91045					#N/A		20.62
AG-325-C18	AG-893-E16	69.7568	30.2432	0.0870552	92752	0.0599352	82045	1138	1442	537	49.24	50.76	47.19	20.88
AG-325-C18	AG-893-E21	69.8666	30.1334	0.083345	88799	0.0680654	88185					#N/A		20.69
AG-325-C18	AG-893-F05	69.8809	30.1191	0.117103	124766	0.0892912	129501					#N/A		18.46
AG-325-C18	AG-893-J08	74.7773	25.2227	0.675036	719210	0.538372	720051	1138	1396	912	70.76	29.24	80.14	2.89
AG-325-C18	AG-893-K07	68.5998	31.4002	0.0443535	47256	0.0232968	49180	1138	2027	497	47.86	52.14	43.67	22.12
AG-325-C18	AG-893-L04	69.8189	30.1811	0.105694	112610	0.0955834	107210					#N/A		16.76
AG-325-C18	AG-893-M03	69.7889	30.2111	0.122508	130525	0.0979151	127512	1138	1332	573	51.95	48.05	50.35	16.76
AG-325-C18	AG-893-N22	77.7312	22.2688	0.664319	707791	0.657457	706824					#N/A		1.02
AG-325-C18	AG-893-P05	68.9914	31.0086	0.0749916	79899	0.0341002	71042					#N/A		19.45
AG-325-C18	AG-894-A16	68.9512	31.0488	0.0683784	72853	0.0333297	68017					#N/A		#N/A
AG-325-C18	AG-894-B06	74.7504	25.2496	0.618671	659156	0.541427	663803					#N/A		2.89
AG-325-C18	AG-894-E10	74.735	25.265	0.629002	670163	0.559304	673382					#N/A		2.89
AG-325-C18	AG-894-F03	74.9925	25.0075	0.536599	571714	0.532968	571436					#N/A		2.82
AG-325-C18	AG-894-F15	74.7201	25.2799	0.650299	692854	0.558436	689318	1138	1282	863	70.73	29.27	75.83	2.78
AG-325-C18	AG-894-G18	75.0246	24.9754	0.576128	613829	0.575234	621317					#N/A		3.09
AG-325-C18	AG-894-I07	69.9265	30.0735	0.112427	119784	0.110413	122163	1138	1121	488	51.99	48.01	43.53	16.76
AG-325-C18	AG-894-I19	80.3035	19.6965	0.658906	702024	0.707282	713235					#N/A		0.82
AG-325-C18	AG-894-J16	79.6145	20.3855	0.588034	626514	0.695908	624477					#N/A		0.96
AG-325-C18	AG-894-K14	84.0455	15.9545	0.759672	809384	0.773546	817264					#N/A		1.1
AG-325-C18	AG-894-K15	79.2815	20.7185	0.651455	694086	0.678992	688033					#N/A		1.11
AG-325-C18	AG-894-L13	79.2352	20.7648	0.735745	783891	0.694158	776534					#N/A		0.95
AG-325-C18	AG-894-M18	74.8169	25.1831	0.53427	569232	0.523751	569717					#N/A		2.84
AG-325-C18	AG-894-M23	77.6222	22.3778	0.647073	689417	0.659481	687426					#N/A		1.11
AG-325-C18	AG-894-N13	69.9252	30.0748	0.12438	132519	0.0928395	143120					#N/A		18.19
AG-325-C18	AG-894-O02	69.7879	30.2121	0.0811647	86476	0.0744243	88660	1138	1261	463	49.42	50.58	40.69	20.74
AG-325-C18	AG-894-O04	69.8324	30.1676	0.0878727	93623	0.0739945	99267					#N/A		20.81
AG-325-C18	AG-894-P17	75.3629	24.6371	0.57495	612574	0.602131	621317					#N/A		2.89
AG-325-C18	AG-894-P23	78.0009	21.9991	0.643959	686099	0.577272	683135					#N/A		0.81
AG-325-C18	AG-895-B06	84.3336	15.6664	0.701364	747261	0.72859	746588					#N/A		1.15
AG-325-C18	AG-895-B20	69.274	30.726	0.0632688	67409	0.055165	73187					#N/A		20.82
AG-325-C18	AG-895-E15	71.8435	28.1565	0.340351	362623	0.381401	367661					#N/A		8.45
AG-325-C18	AG-895-J19	79.1467	20.8533	0.703143	749156	0.693562	752484	1138	1141	869	80.22	19.78	76.36	1.02
AG-325-C18	AG-895-K10	79.7052	20.2948	0.712992	759650	0.68346	758459					#N/A		1.04
AG-325-C18	AG-896-A02	69.8112	30.1888	0.131579	140189	0.110536	136023	1138	1267	590	51.96	48.04	51.85	16.83
AG-325-C18	AG-896-A16	69.1292	30.8708	0.0738362	78668	0.0614389	81743					#N/A		21.72
AG-325-C18	AG-896-C18	79.9635	20.0365	0.708343	754696	0.704272	762131					#N/A		0.95
AG-325-C18	AG-896-F06	74.6711	25.3289	0.620665	661281	0.495703	670158					#N/A		3.27
AG-325-C18	AG-896-K10	80.0266	19.9734	0.747224	796122	0.71096	789042					#N/A		0.89
AG-325-C18	AG-897-E09	69.9442	30.0558	0.0846093	90146	0.0663878	85018					#N/A		20.68
AG-325-C18	AG-897-G09	74.705	25.295	0.659192	702329	0.547043	709742					#N/A		3.05
AG-325-C18	AG-897-G20	69.076	30.924	0.032076	34175	0.0164099	38642					#N/A		22.31
AG-325-C18	AG-897-O16	74.8432	25.1568	0.601039	640370	0.542102	641318					#N/A		2.85
AG-325-C18	AG-898-J17	69.035	30.965	0.0316377	33708	0.0144616	33834					#N/A		22.31
AG-325-C18	AG-898-J19	74.6498	25.3502	0.562801	599630	0.548155	600531					#N/A		2.82
AG-325-C18	AG-898-P13	73.9644	26.0356	0.563082	599930	0.57376	598306					#N/A		3.06
AG-325-C18	AG-899-B02	68.5607	31.4393	0.0441076	46994	0.0217803	45907	1138	2128	485	48.04	51.96	42.62	21.82
AG-325-C18	AG-899-C14	69.5306	30.4694	0.0683728	72847	0.0596195	74535					#N/A		20.88
AG-325-C18	AG-899-C17	74.7066	25.2934	0.537577	572756	0.516515	575191	1138	1153	730	69.87	30.13	64.15	3.2
AG-325-C18	AG-899-D02	68.9122	31.0878	0.0668081	71180	0.0504255	62166					#N/A		21.88
AG-325-C18	AG-899-G03	74.8535	25.1465	0.48851	520478	0.548794	525684	1138	994	654	70.47	29.53	65.79	2.82
AG-325-C18	AG-899-I09	68.9661	31.0339	0.0565053	60203	0.0478209	60821					#N/A		18.55
AG-325-C18	AG-899-M17	70.042	29.958	0.102012	108688	0.0845765	118903	1138	1432	501	50.41	49.59	44.02	18.12
AG-325-C18	AG-899-N21	77.8053	22.1947	0.672536	716546	0.588866	710531	1138	1286	838	77.7	22.3	73.64	1.04
AG-325-C18	AG-900-E18	79.3953	20.6047	0.652572	695276	0.680296	690132					#N/A		0.95
AG-325-C18	AG-900-G22	74.8978	25.1022	0.520853	554937	0.49071	556835					#N/A		3.13
AG-325-C18	AG-900-I13	74.6972	25.3028	0.675582	719791	0.547181	716562	1138	1352	912	70.63	29.37	80.14	3.02
AG-325-C18	AG-900-I19	74.7646	25.2354	0.644737	686928	0.585245	697354					#N/A		2.82
AG-325-C18	AG-900-M14	69.9824	30.0176	0.127779	136141	0.108965	136965					#N/A		17.31
AG-325-C18	AG-900-M23	74.5909	25.4091	0.51585	549607	0.52584	560133					#N/A		3.13
AG-325-C18	AG-901-E23	69.8874	30.1126	0.0768744	81905	0.0684533	88340					#N/A		20.74
AG-325-C18	AG-901-G03	70.0784	29.9216	0.122994	131043	0.111131	132510	1138	1253	562	52.16	47.84	49.38	16.9
AG-325-C18	AG-901-I21	74.2329	25.7671	0.569564	606836	0.610062	613918	1138	1070	784	69.93	30.07	73.27	2.62
AG-325-C18	AG-903-C11	74.5166	25.4834	0.591492	630199	0.532773	635544					#N/A		2.89
AG-325-C18	AG-903-E15	79.8795	20.1205	0.610427	650373	0.67327	649605					#N/A		1.04
AG-325-C18	AG-903-F09	79.7887	20.2113	0.686751	731691	0.682296	735175					#N/A		1.03
AG-325-C18	AG-903-K07	74.3355	25.6645	0.605979	645634	0.601016	643684					#N/A		2.75
AG-325-C18	AG-903-K22	77.6428	22.3572	0.660766	704006	0.659391	702904	1138	1122	814	77.84	22.16	72.55	1.03
AG-325-C18	AG-903-L07	74.6406	25.3594	0.598749	637931	0.507727	637577					#N/A		2.99
AG-325-C18	AG-903-M21	71.7484	28.2516	0.366819	390823	0.389399	388505					#N/A		8.4
AG-325-C18	AG-903-O08	79.7365	20.2635	0.703266	749287	0.702197	753117					#N/A		0.89
AG-325-C18	AG-904-K16	69.8275	30.1725	0.0843418	89861	0.0714571	89175					#N/A		20.42
AG-325-C18	AG-904-O04	70.0307	29.9693	0.0766754	81693	0.0649659	75265					#N/A		20.74
AG-325-C18	AG-905-A07	79.822	20.178	0.719972	767086	0.687653	770317	1138	1176	894	80.82	19.18	78.56	0.95
AG-325-C18	AG-905-B19	71.628	28.372	0.347334	370063	0.377138	361167					#N/A		8.86
AG-325-C18	AG-905-E11	74.8235	25.1765	0.603606	643105	0.48903	645747					#N/A		3.2
AG-325-C18	AG-905-M05	73.9528	26.0472	0.605167	644768	0.563488	663369					#N/A		2.64
AG-325-C18	AG-905-O21	69.7212	30.2788	0.114901	122420	0.0913702	124092					#N/A		18.73
AG-325-C18	AG-907-B04	69.6545	30.3455	0.0695103	74059	0.0637544	71241					#N/A		20.69
AG-325-C18	AG-907-B09	70.8377	29.1623	0.264325	281622	0.285385	282543					#N/A		11.32
AG-325-C18	AG-907-C04	84.1135	15.8865	0.806475	859250	0.762985	860369	1138	1177	936	87.17	12.83	82.25	1.02
AG-325-C18	AG-907-C09	74.9169	25.0831	0.550872	586921	0.4865	590403	1138	1290	743	71.01	28.99	65.29	3.06
AG-325-C18	AG-907-F09	74.4674	25.5326	0.559136	595725	0.489148	594685					#N/A		3.2
AG-325-C18	AG-907-I19	69.2572	30.7428	0.0642871	68494	0.0479299	64386	1138	1405	452	48.12	51.88	39.72	21.19
AG-325-C18	AG-908-F18	75.0012	24.9988	0.569392	606652	0.505025	596298					#N/A		2.99
AG-325-C18	AG-908-F20	79.3249	20.6751	0.695942	741484	0.698861	738986					#N/A		0.95
AG-325-C18	AG-908-I21	74.9374	25.0626	0.580551	618542	0.546581	613615					#N/A		2.82
AG-325-C18	AG-908-L09	74.6968	25.3032	0.652619	695326	0.551777	702162					#N/A		#N/A
AG-325-C18	AG-909-E04	80.0289	19.9711	0.616075	656390	0.716188	660596					#N/A		#N/A
AG-325-C18	AG-909-F14	74.8275	25.1725	0.660269	703476	0.546947	711354					#N/A		2.82
AG-325-C18	AG-910-B05	84.041	15.959	0.803971	856582	0.794973	861677					#N/A		1.09
AG-325-C18	AG-910-G09	69.9034	30.0966	0.0734101	78214	0.0604795	75789					#N/A		20.74
AG-325-C18	AG-910-G11	72.2638	27.7362	0.363232	387002	0.41618	392339					#N/A		7.94
AG-325-C18	AG-910-J22	75.0388	24.9612	0.515001	548702	0.509834	559108					#N/A		3.13
AG-325-C18	AG-911-B04	77.6499	22.3501	0.612573	652659	0.710252	650601	1138	968	742	77.97	22.03	76.65	1.24
AG-325-C18	AG-911-E02	69.967	30.033	0.123622	131712	0.103938	128976	1138	1273	582	51.72	48.28	51.14	16.69
AG-325-C18	AG-911-E22	69.5368	30.4632	0.0818001	87153	0.0624739	80935					#N/A		20.49
AG-325-C18	AG-911-F13	68.6341	31.3659	0.0653946	69674	0.0558459	67718					#N/A		22.14
AG-325-C18	AG-911-F16	69.436	30.564	0.0561215	59794	0.0284546	55695					#N/A		21.7
AG-325-C18	AG-911-G06	84.9919	15.0081	0.782323	833517	0.864099	837911	1138	1030	893	88.73	11.27	86.7	0.41
AG-325-C18	AG-911-J19	74.8259	25.1741	0.569489	606756	0.488477	615095	1138	1302	787	70.46	29.54	69.16	3.2
AG-325-C18	AG-911-K15	74.7771	25.2229	0.579925	617875	0.551487	626283					#N/A		2.78
AG-325-C18	AG-911-N14	74.588	25.412	0.642331	684364	0.577804	680452					#N/A		2.99
AG-325-C18	AG-911-P04	83.9815	16.0185	0.729541	777281	0.774326	778483					#N/A		0.97
AG-325-C18	AG-912-C08	78.9734	21.0266	0.694211	739639	0.688993	739874					#N/A		0.75
AG-325-C18	AG-912-D10	72.1967	27.8033	0.416685	443952	0.45443	444168	1138	1034	765	62.34	37.66	73.98	9.65
AG-325-C18	AG-912-E13	75.1115	24.8885	0.445294	474434	0.515972	471936					#N/A		3.06
AG-325-C18	AG-912-F16	77.4649	22.5351	0.685691	730562	0.641022	736550					#N/A		0.95
AG-325-C18	AG-912-F23	74.4141	25.5859	0.495153	527555	0.560831	535435					#N/A		2.57
AG-325-C18	AG-912-J06	71.8686	28.1314	0.370205	394431	0.421716	388949	1138	959	666	62.08	37.92	69.45	8.45
AG-325-C18	AG-912-J07	69.6722	30.3278	0.0706169	75238	0.0649743	80441					#N/A		20.62
AG-325-C18	AG-912-M06	74.6842	25.3158	0.544894	580551	0.542454	590650	1138	1135	748	70.8	29.2	65.9	#N/A
AG-325-C18	AG-913-A04	77.7351	22.2649	0.65694	699930	0.641948	695120	1138	1157	805	77.83	22.17	70.74	0.89
AG-325-C18	AG-913-A07	74.3091	25.6909	0.516116	549890	0.547585	566798					#N/A		2.97
AG-325-C18	AG-913-B21	79.8253	20.1747	0.632804	674214	0.693942	678151					#N/A		0.81
AG-325-C18	AG-913-E11	79.3412	20.6588	0.643076	685158	0.65018	683153	1138	1107	780	80.8	19.2	70.46	1.11
AG-325-C18	AG-913-G10	74.8694	25.1306	0.553967	590218	0.539555	593974					#N/A		2.82
AG-325-C18	AG-913-I14	71.7712	28.2288	0.391989	417640	0.393454	411971					#N/A		8.79
AG-325-C18	AG-913-I22	74.4012	25.5988	0.457505	487444	0.571454	498013					#N/A		2.47
AG-325-C18	AG-913-L03	77.7814	22.2186	0.735124	783230	0.604675	777759					#N/A		1.09
AG-325-C18	AG-913-N02	71.018	28.982	0.227236	242106	0.292959	252190	1138	936	553	57.67	42.33	59.08	11.32
AG-325-C18	AG-914-A09	74.3633	25.6367	0.56174	598500	0.630624	610061	1138	1011	773	70.07	29.93	76.46	2.82
AG-325-C18	AG-914-B14	77.9258	22.0742	0.683963	728721	0.60068	722925					#N/A		0.81
AG-325-C18	AG-914-B16	70.1579	29.8421	0.119656	127486	0.109901	122730					#N/A		16.76
AG-325-C18	AG-914-G22	77.5221	22.4779	0.636581	678238	0.654323	679408					#N/A		1.36
AG-325-C18	AG-914-M14	74.2064	25.7936	0.569341	606598	0.599958	607599	1138	1091	820	69.99	30.01	75.16	2.68
AG-325-C18	AG-914-P22	75.1422	24.8578	0.577159	614928	0.550102	608338					#N/A		3.33
AG-325-C18	AG-915-B23	71.7488	28.2512	0.346871	369570	0.390972	371472					#N/A		8.08
AG-325-C18	AG-915-C06	70.533	29.467	0.106454	113420	0.0962279	121446					#N/A		18.46
AG-325-C18	AG-915-C08	80.6676	19.3324	0.660921	704171	0.705287	706552					#N/A		0.81
AG-325-C18	AG-915-E06	77.5922	22.4078	0.628037	669135	0.633083	660364					#N/A		1.04
AG-325-C18	AG-915-G14	74.7069	25.2931	0.663944	707392	0.528517	696567	1138	1360	890	71	29	78.21	3.06
AG-325-C18	AG-915-I10	69.3905	30.6095	0.0661239	70451	0.056995	67247	1138	1266	440	48.51	51.49	38.66	20.49
AG-325-C18	AG-915-J15	79.8663	20.1337	0.634124	675620	0.673069	687342					#N/A		1.02
AG-325-C18	AG-915-O06	70.0836	29.9164	0.102357	109055	0.0909074	118757	1138	1329	491	50.11	49.89	43.15	18.46
AG-325-C18	AG-916-B06	74.6362	25.3638	0.601291	640639	0.55103	648526					#N/A		3.12
AG-325-C18	AG-916-C10	68.9616	31.0384	0.0373705	39816	0.0175126	34574					#N/A		21.89
AG-325-C18	AG-916-D16	72.0197	27.9803	0.424641	452429	0.435733	444780					#N/A		9.66
AG-325-C18	AG-916-E19	74.7871	25.2129	0.648053	690461	0.557653	695116					#N/A		2.82
AG-325-C18	AG-916-I16	70.0826	29.9174	0.12029	128162	0.107967	130136					#N/A		16.62
AG-325-C18	AG-916-J06	77.5382	22.4618	0.641184	683142	0.62208	681612					#N/A		0.89
AG-325-C18	AG-916-L09	71.8179	28.1821	0.346065	368711	0.417017	370867					#N/A		8.52
AG-325-C18	AG-916-L20	69.9849	30.0151	0.0813299	86652	0.0761658	91963					#N/A		20.74
AG-325-C18	AG-916-M06	77.6556	22.3444	0.660869	704116	0.652031	694456					#N/A		1.09
AG-325-C18	AG-916-M14	69.1952	30.8048	0.0832455	88693	0.063829	87630					#N/A		20.55
AG-325-C18	AG-916-M15	77.5488	22.4512	0.677632	721976	0.628814	711370	1138	1200	831	77.69	22.31	73.02	#N/A
AG-325-C18	AG-916-N14	77.9662	22.0338	0.713393	760077	0.590018	751527					#N/A		0.68
AG-325-C18	AG-916-N15	69.9139	30.0861	0.0865333	92196	0.0681253	85740					#N/A		20.74
AG-325-C18	AG-916-O06	72.0546	27.9454	0.366586	390575	0.42373	387739					#N/A		9.73
AG-325-C18	AG-916-O22	71.8304	28.1696	0.372178	396533	0.440529	399186					#N/A		8.88
AG-325-C18	AG-917-C08	77.5384	22.4616	0.716349	763226	0.61973	753857					#N/A		1.04
AG-325-C18	AG-917-C11	77.5028	22.4972	0.676771	721058	0.641314	722289					#N/A		1.1
AG-325-C18	AG-917-E05	75.114	24.886	0.600582	639884	0.524658	632541	1138	1269	792	72.27	27.73	69.6	3.67
AG-325-C18	AG-917-I17	77.5773	22.4227	0.703839	749897	0.627011	737762					#N/A		0.89
AG-325-C18	AG-917-K20	72.2966	27.7034	0.413451	440507	0.424158	435695					#N/A		8.24
AG-325-C18	AG-917-N08	71.6591	28.3409	0.344802	367365	0.380657	360254					#N/A		8.45
AG-325-C18	AG-917-P07	77.6747	22.3253	0.694936	740412	0.631139	733666					#N/A		1.1
AG-325-C18	AG-918-E06	74.3241	25.6759	0.54388	579471	0.617415	601172					#N/A		2.47
AG-325-C18	AG-918-G15	75.0563	24.9437	0.63184	673187	0.550816	671613					#N/A		3.39
AG-325-C18	AG-918-G22	74.8918	25.1082	0.667256	710921	0.513495	697788	1138	1410	910	70.73	29.27	79.96	2.99
AG-325-C18	AG-918-K13	74.8896	25.1104	0.658367	701450	0.562388	714972	1138	1337	880	71.06	28.94	77.33	2.82
AG-325-C18	AG-918-M20	72.026	27.974	0.330199	351807	0.381434	356535					#N/A		9.02
AG-325-C18	AG-918-P10	74.707	25.293	0.533322	568222	0.498429	583272					#N/A		3.2
AG-325-C18	AG-918-P15	79.816	20.184	0.632528	673920	0.709575	683040					#N/A		1.09
AG-325-C18	AG-919-A02	75.1483	24.8517	0.615968	656276	0.552748	653060					#N/A		3.29
AG-325-C18	AG-919-D10	69.561	30.439	0.0828344	88255	0.0678163	80609					#N/A		20.68
AG-325-C18	AG-919-F03	79.7636	20.2364	0.698665	744385	0.666046	744202	1138	1166	865	80.64	19.36	76.01	1.04
AG-325-C18	AG-919-I13	71.5998	28.4002	0.391174	416772	0.39488	409803					#N/A		8.45
AG-325-C18	AG-919-O02	84.0496	15.9504	0.793902	845854	0.832339	853419	1138	1091	900	87.66	12.34	82.49	0.34
AG-325-C18	AG-920-I06	74.4379	25.5621	0.54603	581762	0.595427	582833	1138	1040	775	69.83	30.17	74.52	2.5
AG-325-C18	AG-920-I21	71.6161	28.3839	0.350881	373842	0.389533	361377	1138	979	657	60.94	39.06	67.11	8.38
AG-325-C18	AG-920-I23	74.2065	25.7935	0.58528	623580	0.558585	615170					#N/A		2.99
AG-325-C18	AG-920-K11	77.5194	22.4806	0.624952	665848	0.676051	669080					#N/A		0.89
AG-325-C18	AG-920-K17	69.2145	30.7855	0.0761189	81100	0.0689286	84562					#N/A		20.68
AG-325-C18	AG-920-L18	72.2175	27.7825	0.415166	442334	0.448167	432249					#N/A		8.4
AG-325-C18	AH-287-B07	77.8921	22.1079	0.710815	757330	0.631261	761748					#N/A		0.75
AG-325-C18	AH-287-E08	80.3241	19.6759	0.66063	703861	0.70008	713303					#N/A		1.09
AG-325-C18	AH-287-E09	78.0092	21.9908	0.646462	688766	0.611489	702727	1138	1200	813	77.97	22.03	71.44	0.81
AG-325-C18	AH-287-E19	71.8045	28.1955	0.358046	381476	0.403224	389257					#N/A		8.52
AG-325-C18	AH-287-J18	84.3553	15.6447	0.744662	793392	0.772722	796197					#N/A		0.68
AG-325-C18	AH-287-L13	68.9087	31.0913	0.0806569	85935	0.0359553	72223					#N/A		19.54
AG-325-C18	AH-287-O09	74.8805	25.1195	0.617898	658333	0.571873	664226	1138	1200	842	71.48	28.52	73.99	3.33
AG-325-C18	AH-321-D15	69.2619	30.7381	0.0897433	95616	0.0650018	84170					#N/A		19.61
AG-325-C18	AH-321-D17	79.9456	20.0544	0.736241	784420	0.718824	787157					#N/A		1.03
AG-325-C18	AH-321-G15	79.5224	20.4776	0.62251	663246	0.739799	675604					#N/A		0.97
AG-325-C18	AH-321-K15	80.3433	19.6567	0.697374	743009	0.720016	744998					#N/A		1.09
AG-325-C18	AH-321-L23	80.1871	19.8129	0.688721	733790	0.709276	732163					#N/A		0.95
AG-325-C18	AH-321-N11	80.1993	19.8007	0.728804	776496	0.745314	777177					#N/A		0.88
AG-325-C18	AH-321-P04	80.2374	19.7626	0.675684	719900	0.704683	722051	1138	1060	796	81.86	18.14	75.09	0.95
AG-325-C18	AH-324-F03	77.9815	22.0185	0.717719	764686	0.638226	777206					#N/A		0.75
AG-325-C21	AG-313-A04	71.9862	28.0138	0.365688	379088	0.398584	382253					#N/A		8.31
AG-325-C21	AG-319-D07	70.6346	29.3654	0.120888	125318	0.0990095	131258	1102	1365	491	52.07	47.93	44.56	18.42
AG-325-C21	AG-319-M14	75.1665	24.8335	0.562463	583073	0.470815	565723					#N/A		2.97
AG-325-C21	AG-325-B10	75.2926	24.7074	0.519625	538666	0.593366	535248	1102	937	670	72.09	27.91	71.5	2.2
AG-325-C21	AG-325-C18	75.5785	24.4215	0.651315	675181	0.628191	669299	1102	1138	823	72.47	27.53	74.68	2.51
AG-325-C21	AG-325-E20	71.9169	28.0831	0.427755	443429	0.394308	422528	1102	1140	755	61.86	38.14	68.51	8.61
AG-325-C21	AG-325-G21	76.3123	23.6877	0.667664	692129	0.61925	675691	1102	1144	816	74.95	25.05	74.05	0.88
AG-325-C21	AG-325-L02	75.3201	24.6799	0.585254	606699	0.56674	591391	1102	1102	747	72.06	27.94	67.79	2.72
AG-325-C21	AG-325-L05	75.4803	24.5197	0.568274	589097	0.555112	578516	1102	1118	754	72.16	27.84	68.42	2.63
AG-325-C21	AG-333-C10	69.8927	30.1073	0.0843116	87401	0.0992393	92202	1102	985	447	51.64	48.36	45.38	17.1
AG-325-C21	AG-333-D08	75.0565	24.9435	0.55554	575897	0.568098	571244	1102	1064	715	71.7	28.3	67.2	3.12
AG-325-C21	AG-333-K06	75.9281	24.0719	0.620345	643076	0.63868	642863	1102	1061	776	72.92	27.08	73.14	1.58
AG-325-C21	AG-333-P08	72.1616	27.8384	0.345327	357981	0.39203	360630	1102	980	621	61.9	38.1	63.37	8.19
AG-325-C21	AG-337-C19	74.4365	25.5635	0.546988	567031	0.536009	550667	1102	1106	737	70.22	29.78	66.88	#N/A
AG-325-C21	AG-337-D17	74.9102	25.0898	0.589621	611227	0.573623	608703					#N/A		2.78
AG-325-C21	AG-337-E07	70.1781	29.8219	0.108306	112275	0.0950954	105580	1102	1147	473	52.47	47.53	42.92	17.38
AG-325-C21	AG-337-E15	71.6856	28.3144	0.376201	389986	0.37373	378976	1102	1072	681	61.72	38.28	63.53	#N/A
AG-325-C21	AG-337-F02	70.6505	29.3495	0.106904	110821	0.0800143	110426					#N/A		18.32
AG-325-C21	AG-337-G04	74.91	25.09	0.638015	661394	0.500718	665990					#N/A		1.81
AG-325-C21	AG-337-G11	74.9127	25.0873	0.599451	621417	0.576471	610896	1102	1157	795	71.37	28.63	72.14	#N/A
AG-325-C21	AG-337-I10	75.063	24.937	0.51318	531984	0.504738	536876					#N/A		1.79
AG-325-C21	AG-337-K15	69.0707	30.9293	0.0615525	63808	0.0522222	65844	1102	1322	401	48.6	51.4	36.39	#N/A
AG-325-C21	AG-337-N21	69.0571	30.9429	0.0650668	67451	0.0281436	57550	1102	2119	441	48.23	51.77	40.02	19.45
AG-325-C21	AG-343-E17	72.2646	27.7354	0.362695	375985	0.386868	381227					#N/A		8.23
AG-325-C21	AG-349-D08	72.3259	27.6741	0.365486	378878	0.43115	388224					#N/A		7.9
AG-325-C21	AG-349-G20	68.8038	31.1962	0.078406	81279	0.0518695	73887					#N/A		21.47
AG-325-C21	AG-349-I05	76.2924	23.7076	0.677317	702136	0.607439	692080					#N/A		1.15
AG-325-C21	AG-349-O05	75.1235	24.8765	0.583828	605221	0.533172	596808	1102	1181	751	71.27	28.73	68.15	2.72
AG-325-C21	AG-359-B04	72.0447	27.9553	0.3271	339086	0.355286	327879	1102	962	589	61.51	38.49	61.23	8.26
AG-325-C21	AG-359-C09	74.8886	25.1114	0.61202	634446	0.554524	626905	1102	1187	777	71.65	28.35	70.51	2.75
AG-325-C21	AG-359-F04	75.2749	24.7251	0.656283	680331	0.592891	669420	1102	1183	831	71.81	28.19	75.41	2.85
AG-325-C21	AG-359-G18	74.7311	25.2689	0.538026	557741	0.54244	560197	1102	1090	708	70.48	29.52	64.95	2.64
AG-325-C21	AG-359-G22	75.03	24.97	0.563428	584074	0.601146	588785	1102	1041	723	71.53	28.47	69.45	2.58
AG-325-C21	AG-359-I09	74.8679	25.1321	0.513796	532623	0.568371	536095	1102	1011	660	71.22	28.78	65.28	2.65
AG-325-C21	AG-359-J18	74.9377	25.0623	0.502655	521074	0.452585	519250	1102	1187	676	70.68	29.32	61.34	#N/A
AG-325-C21	AG-359-N17	74.6114	25.3886	0.450587	467098	0.490065	468619	1102	990	600	70.15	29.85	60.61	2.06
AG-325-C21	AG-359-O11	74.9204	25.0796	0.571534	592477	0.51162	583748	1102	1179	739	71.07	28.93	67.06	2.29
AG-325-C21	AG-359-P18	75.1353	24.8647	0.607471	629731	0.574712	614911					#N/A		2.34
AG-325-C21	AG-365-C14	75.4035	24.5965	0.556429	576818	0.534162	576219					#N/A		1.7
AG-325-C21	AG-365-D07	74.8827	25.1173	0.554708	575034	0.551216	579136					#N/A		2.22
AG-325-C21	AG-365-L04	76.3968	23.6032	0.600505	622509	0.599005	618196	1102	1085	758	73.49	26.51	69.86	2.02
AG-325-C21	AG-365-P03	75.9713	24.0287	0.572437	593413	0.543213	595987	1102	1139	730	72.76	27.24	66.24	#N/A
AG-325-C21	AG-390-A19	69.7982	30.2018	0.0792481	82152	0.0566463	77612					#N/A		#N/A
AG-325-C21	AG-390-C19	74.9979	25.0021	0.595464	617284	0.525714	612347	1102	1215	794	70.09	29.91	72.05	1.56
AG-325-C21	AG-390-C22	72.3872	27.6128	0.376015	389793	0.373474	388426	1102	1092	680	62.4	37.6	62.27	#N/A
AG-325-C21	AG-390-D05	75.0723	24.9277	0.581162	602458	0.551223	588323	1102	1121	718	71.39	28.61	65.15	2.75
AG-325-C21	AG-390-D18	75.1894	24.8106	0.567664	588465	0.480673	585869	1102	1268	716	71.1	28.9	64.97	2.9
AG-325-C21	AG-390-G23	75.0953	24.9047	0.648877	672654	0.519991	660336	1102	1335	832	71.34	28.66	75.5	2.65
AG-325-C21	AG-390-I07	70.0213	29.9787	0.0884239	91664	0.0758686	90066					#N/A		20.69
AG-325-C21	AG-390-L20	69.3102	30.6898	0.07483	77572	0.0335451	74673					#N/A		19.25
AG-325-C21	AG-390-M15	72.4031	27.5969	0.383272	397316	0.427531	410597					#N/A		7.88
AG-325-C21	AG-390-O04	75.5372	24.4628	0.634568	657820	0.617578	652706	1102	1117	805	72.24	27.76	73.05	2.65
AG-325-C21	AG-404-B04	75.7898	24.2102	0.638811	662219	0.606876	647661					#N/A		#N/A
AG-325-C21	AG-404-B13	70.4972	29.5028	0.119962	124358	0.0848162	121065	1102	1480	513	51.15	48.85	46.55	18.6
AG-325-C21	AG-404-C23	71.9752	28.0248	0.370367	383938	0.392493	379581	1102	1018	661	61.95	38.05	64.93	#N/A
AG-325-C21	AG-404-N13	75.6733	24.3267	0.571041	591966	0.513268	598507					#N/A		1.9
AG-325-C21	AG-404-N21	70.1283	29.8717	0.11835	122687	0.111194	121695	1102	1158	490	52.45	47.55	44.46	17.24
AG-325-C21	AG-404-P08	70.4424	29.5576	0.0835987	86662	0.0721362	89130	1102	1307	467	50.14	49.86	42.38	20.95
AG-325-C21	AG-404-P13	74.907	25.093	0.593977	615742	0.521738	610934	1102	1237	777	71.15	28.85	70.51	1.88
AG-325-C21	AG-410-K05	75.5483	24.4517	0.622382	645188	0.584487	639959					#N/A		2.58
AG-325-C21	AG-410-L19	75.4445	24.5555	0.65639	680442	0.62041	666581	1102	1161	817	72.35	27.65	74.14	2.51
AG-325-C21	AG-410-O02	75.0814	24.9186	0.601939	623996	0.556821	622155					#N/A		2.44
AG-325-C21	AG-414-A03	72.2554	27.7446	0.333814	346046	0.380466	340277	1102	948	565	62.83	37.17	59.6	8.36
AG-325-C21	AG-414-B15	72.1731	27.8269	0.356683	369753	0.384542	372537	1102	1033	640	62.02	37.98	61.96	8.33
AG-325-C21	AG-414-D07	72.1666	27.8334	0.395295	409780	0.422099	417770	1102	1018	669	62.56	37.44	65.72	7.15
AG-325-C21	AG-414-E02	72.7313	27.2687	0.431751	447572	0.389983	445455					#N/A		6.34
AG-325-C21	AG-414-E06	70.2154	29.7846	0.127739	132420	0.0946627	127351	1102	1398	505	51.61	48.39	45.83	#N/A
AG-325-C21	AG-414-F21	75.2584	24.7416	0.534919	554520	0.499532	559309					#N/A		2.04
AG-325-C21	AG-414-K15	75.5925	24.4075	0.53637	556024	0.5253	550238	1102	1087	683	72.33	27.67	62.83	1.81
AG-325-C21	AG-414-L04	76.0798	23.9202	0.708169	734118	0.605944	734918	1102	1263	887	73.37	26.63	80.49	1.67
AG-325-C21	AG-414-M23	74.973	25.027	0.570431	591333	0.531532	587134	1102	1162	755	70.09	29.91	68.51	2.08
AG-325-C21	AG-422-B15	70.092	29.908	0.114102	118283	0.107261	117304					#N/A		17.1
AG-325-C21	AG-422-B23	71.8109	28.1891	0.338971	351392	0.405836	366036	1102	948	615	61.37	38.63	64.87	8.47
AG-325-C21	AG-422-C13	75.5011	24.4989	0.598027	619941	0.607901	615454	1102	1103	764	72.25	27.75	69.33	2.38
AG-325-C21	AG-422-D23	75.1012	24.8988	0.641444	664948	0.50128	641420	1102	1337	807	71.63	28.37	73.23	2.68
AG-325-C21	AG-422-E02	70.2704	29.7296	0.125828	130439	0.0755038	123087	1102	1653	561	50.68	49.32	50.91	18.6
AG-325-C21	AG-422-E09	74.9292	25.0708	0.61546	638012	0.540522	623336	1102	1201	770	70.99	29.01	69.87	2.45
AG-325-C21	AG-422-G15	75.7594	24.2406	0.559526	580029	0.591706	581100	1102	1056	719	72.74	27.26	68.09	2.44
AG-325-C21	AG-422-J16	70.0899	29.9101	0.124166	128716	0.0823312	120822	1102	1490	522	51.14	48.86	47.37	18.46
AG-325-C21	AG-422-M03	69.3453	30.6547	0.0367783	38126	0.0189673	39677	1102	2115	442	48.42	51.58	40.11	21.14
AG-325-C21	AG-422-N03	70.1767	29.8233	0.100429	104109	0.0802692	104668					#N/A		#N/A
AG-325-C21	AG-422-N09	69.9251	30.0749	0.126951	131603	0.110681	135445					#N/A		17.1
AG-325-C21	AG-422-N14	75.0357	24.9643	0.579094	600314	0.571468	611442	1102	1128	772	70.79	29.21	70.05	1.95
AG-325-C21	AG-422-N15	80.5368	19.4632	0.746283	773629	0.736052	764829					#N/A		0.75
AG-325-C21	AG-426-B11	74.9452	25.0548	0.556743	577144	0.580857	578131					#N/A		2.65
AG-325-C21	AG-426-C22	70.3021	29.6979	0.116414	120680	0.0914842	114817	1102	1292	460	51.69	48.31	41.74	18.29
AG-325-C21	AG-426-D09	75.4616	24.5384	0.650736	674581	0.557557	652761	1102	1227	831	72.34	27.66	75.41	2.72
AG-325-C21	AG-426-D13	75.1436	24.8564	0.511097	529825	0.49316	548016					#N/A		#N/A
AG-325-C21	AG-426-F20	69.5258	30.4742	0.069045	71575	0.0524152	70036	1102	1350	407	49.63	50.37	36.93	19.71
AG-325-C21	AG-426-G09	74.8922	25.1078	0.62554	648462	0.557535	648109	1102	1198	819	70.22	29.78	74.32	2.43
AG-325-C21	AG-426-I10	75.3384	24.6616	0.642907	666465	0.57446	657253	1102	1221	814	71.83	28.17	73.87	2.89
AG-325-C21	AG-426-J10	70.5208	29.4792	0.113907	118081	0.0804112	116239	1102	1463	500	50.84	49.16	45.37	18.05
AG-325-C21	AG-426-K19	74.9891	25.0109	0.56284	583464	0.560466	574503					#N/A		2.38
AG-325-C21	AG-426-L15	72.1186	27.8814	0.358759	371905	0.386435	370568	1102	1001	636	62.11	37.89	63.54	8.26
AG-325-C21	AG-426-L19	75.1093	24.8907	0.54099	560813	0.597659	561043	1102	1023	728	71.11	28.89	71.16	2.09
AG-325-C21	AG-426-L23	72.1801	27.8199	0.372324	385967	0.380994	376226					#N/A		8.07
AG-325-C21	AG-426-M05	75.1246	24.8754	0.589661	611268	0.499825	611952					#N/A		2.59
AG-325-C21	AG-426-M19	74.9789	25.0211	0.610811	633193	0.506237	635949					#N/A		1.99
AG-325-C21	AG-426-O05	72.0559	27.9441	0.385997	400141	0.388014	389813					#N/A		8.36
AG-325-C21	AG-426-P08	75.6344	24.3656	0.652835	676757	0.590973	667024					#N/A		#N/A
AG-325-C21	AG-430-A02	72.2547	27.7453	0.334191	346437	0.400013	357038					#N/A		8.19
AG-325-C21	AG-430-A11	75.5855	24.4145	0.65071	674554	0.538226	655434	1102	1265	818	71.75	28.25	74.23	2.44
AG-325-C21	AG-430-B09	76.1164	23.8836	0.668504	693000	0.585114	681248					#N/A		2.44
AG-325-C21	AG-430-E20	74.9612	25.0388	0.639245	662669	0.545612	646000	1102	1259	822	71.79	28.21	74.59	2.59
AG-325-C21	AG-430-F03	71.7731	28.2269	0.373808	387505	0.361961	365134	1102	1058	666	62.05	37.95	62.95	7.98
AG-325-C21	AG-430-G14	71.9173	28.0827	0.381368	395342	0.411618	402648	1102	1031	671	61.59	38.41	65.08	9.17
AG-325-C21	AG-430-I06	71.8051	28.1949	0.35138	364256	0.388126	358906	1102	960	635	61.6	38.4	66.15	7.9
AG-325-C21	AG-430-K07	75.9079	24.0921	0.604267	626409	0.556683	627969	1102	1186	781	72.86	27.14	70.87	1.61
AG-325-C21	AG-430-K14	75.8894	24.1106	0.522265	541402	0.575658	538658					#N/A		1.63
AG-325-C21	AG-430-K19	74.9871	25.0129	0.565202	585913	0.559286	584289	1102	1119	732	71.76	28.24	66.42	2.56
AG-325-C21	AG-430-O11	74.5154	25.4846	0.532241	551744	0.556568	547878	1102	1047	688	71.22	28.78	65.71	#N/A
AG-325-C21	AG-435-M21	71.8715	28.1285	0.314972	326514	0.379351	323227	1102	902	548	61.39	38.61	60.75	8.19
AG-325-C21	AG-439-B12	76.22	23.78	0.599461	621427	0.542411	618103	1102	1195	777	72.59	27.41	70.51	1.81
AG-325-C21	AG-439-C21	75.01	24.99	0.574243	595285	0.512409	588661					#N/A		#N/A
AG-325-C21	AG-439-C22	75.8681	24.1319	0.532037	551532	0.53028	550255					#N/A		2.09
AG-325-C21	AG-439-D15	70.4373	29.5627	0.113451	117608	0.0951335	109579					#N/A		17.31
AG-325-C21	AG-439-G13	75.1024	24.8976	0.569472	590339	0.49954	589909	1102	1225	733	71.68	28.32	66.52	1.81
AG-325-C21	AG-439-I14	75.1219	24.8781	0.55795	578395	0.608738	580762	1102	975	697	71.87	28.13	71.49	2.61
AG-325-C21	AG-439-I19	75.6089	24.3911	0.569294	590155	0.552682	600125	1102	1113	727	71.45	28.55	65.97	1.77
AG-325-C21	AG-439-N16	72.0862	27.9138	0.345087	357732	0.395914	359347	1102	988	601	62.21	37.79	60.83	8.08
AG-325-C21	AG-439-O05	71.9208	28.0792	0.355604	368634	0.36942	355858	1102	1000	644	61.84	38.16	64.4	8.12
AG-325-C21	AG-447-A02	70.0984	29.9016	0.115074	119291	0.0789475	112665	1102	1479	505	51.82	48.18	45.83	18.36
AG-325-C21	AG-447-B22	75.4386	24.5614	0.596518	618376	0.597079	608293	1102	1077	766	71.89	28.11	71.12	2.58
AG-325-C21	AG-447-C06	75.2824	24.7176	0.558617	579086	0.636161	588546	1102	987	722	71.61	28.39	73.15	#N/A
AG-325-C21	AG-447-C08	75.2036	24.7964	0.667681	692147	0.541455	675310					#N/A		2.51
AG-325-C21	AG-447-E07	75.3315	24.6685	0.57135	592286	0.507117	580207	1102	1180	739	71.03	28.97	67.06	2.07
AG-325-C21	AG-447-K09	75.6306	24.3694	0.656174	680218	0.560636	665470	1102	1267	851	72.06	27.94	77.22	2.51
AG-325-C21	AG-447-K11	75.0984	24.9016	0.57152	592462	0.484507	587643	1102	1282	758	70.7	29.3	68.78	2.17
AG-325-C21	AG-447-M05	75.385	24.615	0.676745	701543	0.492197	687888					#N/A		#N/A
AG-325-C21	AG-447-N08	75.6901	24.3099	0.685465	710583	0.588738	695011					#N/A		2.58
AG-325-C21	AG-447-N18	75.1817	24.8183	0.61944	642138	0.556671	623677					#N/A		2.75
AG-325-C21	AG-447-O15	70.0373	29.9627	0.115924	120172	0.0779097	114591					#N/A		#N/A
AG-325-C21	AG-447-P19	72.1492	27.8508	0.343315	355895	0.358173	354024					#N/A		8.22
AG-325-C21	AG-447-P22	75.4648	24.5352	0.639112	662531	0.575578	646433	1102	1181	831	72.14	27.86	75.41	2.51
AG-325-C21	AG-453-G04	72.048	27.952	0.389965	404254	0.395985	403954	1102	1073	686	62.18	37.82	63.93	8.15
AG-325-C21	AG-453-G19	70.1947	29.8053	0.112375	116493	0.10757	112433	1102	1094	464	52.69	47.31	42.41	#N/A
AG-325-C21	AG-453-G21	80.1186	19.8814	0.615929	638498	0.690527	632278	1102	964	680	82.39	17.61	70.54	0.81
AG-325-C21	AG-453-I04	75.2968	24.7032	0.579763	601007	0.531697	597186	1102	1194	748	71.91	28.09	67.88	2.51
AG-325-C21	AG-457-A08	70.5846	29.4154	0.118315	122650	0.0931658	132605					#N/A		18.42
AG-325-C21	AG-457-M14	69.909	30.091	0.130491	135273	0.11133	126347	1102	1181	528	52.48	47.52	47.91	#N/A
AG-325-C21	AG-457-O03	75.4192	24.5808	0.537597	557296	0.52624	564390					#N/A		2.02
AG-325-C21	AG-461-B13	74.9911	25.0089	0.591108	612768	0.566931	608160	1102	1132	766	71.71	28.29	69.51	2.47
AG-325-C21	AG-461-B21	72.1042	27.8958	0.333011	345214	0.424003	345655					#N/A		8.86
AG-325-C21	AG-461-E05	75.3905	24.6095	0.516118	535030	0.523126	540284	1102	1071	660	71.83	28.17	61.62	1.88
AG-325-C21	AG-461-M14	74.6804	25.3196	0.535468	555089	0.534685	552778					#N/A		2.83
AG-325-C21	AG-461-M18	75.0297	24.9703	0.58382	605213	0.585952	598007	1102	1077	761	71.44	28.56	70.66	2.21
AG-325-C21	AG-461-P14	70.1709	29.8291	0.126318	130947	0.108858	128336	1102	1214	523	52.39	47.61	47.46	17.52
AG-325-C21	AG-464-G03	70.698	29.302	0.130536	135319	0.0831833	125279	1102	1535	510	52.17	47.83	46.28	18.54
AG-325-C21	AG-464-P13	75.5594	24.4406	0.629869	652949	0.541562	638862					#N/A		2.2
AG-325-C21	AG-470-G21	74.8266	25.1734	0.572931	593925	0.543375	605032					#N/A		1.92
AG-325-C21	AG-470-L20	76.2329	23.7671	0.633426	656637	0.612009	656798					#N/A		0.75
AG-325-C21	AG-891-D10	74.9571	25.0429	0.544908	564875	0.519634	558094	1102	1126	728	70.11	29.89	66.06	2.02
AG-325-C21	AG-891-E06	75.0541	24.9459	0.573146	594148	0.566648	572632	1102	1060	749	71.38	28.62	70.66	2.15
AG-325-C21	AG-891-G06	70.0109	29.9891	0.0887162	91967	0.0720868	97328					#N/A		20.95
AG-325-C21	AG-891-J06	69.2182	30.7818	0.0655153	67916	0.0434895	57509	1102	1353	474	49.71	50.29	43.01	18.13
AG-325-C21	AG-891-J07	74.821	25.179	0.666965	691405	0.561594	680421	1102	1279	861	71.54	28.46	78.13	2.45
AG-325-C21	AG-891-J18	70.665	29.335	0.0885927	91839	0.0786775	98379	1102	1337	489	50.3	49.7	44.37	20.88
AG-325-C21	AG-891-K05	70.3043	29.6957	0.128533	133243	0.0790367	130253					#N/A		18.6
AG-325-C21	AG-891-K18	69.3911	30.6089	0.0517594	53656	0.0414629	49767	1102	1212	392	49.19	50.81	35.57	18.17
AG-325-C21	AG-891-K19	70.5859	29.4141	0.115287	119511	0.0911793	126334					#N/A		18.66
AG-325-C21	AG-891-K21	70.5172	29.4828	0.10049	104172	0.0796664	107454	1102	1365	429	51.3	48.7	38.93	18.12
AG-325-C21	AG-891-L02	74.9309	25.0691	0.552054	572283	0.578251	562257	1102	1008	702	71.27	28.73	69.64	2.68
AG-325-C21	AG-891-N03	75.1942	24.8058	0.597364	619253	0.513061	617177	1102	1263	798	71.3	28.7	72.41	1.99
AG-325-C21	AG-891-O15	72.1247	27.8753	0.384607	398700	0.366112	380503	1102	1106	676	62.01	37.99	61.34	8.04
AG-325-C21	AG-891-P06	70.7574	29.2426	0.101011	104712	0.0798343	104492	1102	1339	483	50.56	49.44	43.83	17.98
AG-325-C21	AG-891-P20	70.3732	29.6268	0.118151	122480	0.0808759	119330					#N/A		18.79
AG-325-C21	AG-892-A22	75.1667	24.8333	0.628927	651973	0.532609	636240					#N/A		2.52
AG-325-C21	AG-892-B11	74.7513	25.2487	0.666067	690474	0.519894	681540	1102	1358	873	71.16	28.84	79.22	2.06
AG-325-C21	AG-892-C18	74.8943	25.1057	0.580259	601521	0.556326	578388	1102	1110	738	71.23	28.77	66.97	2.38
AG-325-C21	AG-892-E23	70.7868	29.2132	0.0733502	76038	0.0682702	80865	1102	1224	416	49.77	50.23	37.75	20.81
AG-325-C21	AG-892-F10	68.7285	31.2715	0.0775822	80425	0.0493715	70460	1102	1526	456	48.45	51.55	41.38	21.4
AG-325-C21	AG-892-F15	74.9183	25.0817	0.672333	696969	0.489459	683885					#N/A		1.79
AG-325-C21	AG-892-J03	74.9898	25.0102	0.65517	679177	0.486398	669368	1102	1461	863	71.48	28.52	78.31	1.92
AG-325-C21	AG-892-K05	74.975	25.025	0.589609	611214	0.585623	608083	1102	1093	763	71.54	28.46	69.81	2.65
AG-325-C21	AG-892-M06	69.9032	30.0968	0.112879	117015	0.0882429	109344	1102	1291	551	51.24	48.76	50	17.17
AG-325-C21	AG-892-N06	69.5318	30.4682	0.0775899	80433	0.0700214	77883	1102	1194	420	49.92	50.08	38.11	20.95
AG-325-C21	AG-892-O03	80.0322	19.9678	0.667251	691701	0.691341	694670					#N/A		1.02
AG-325-C21	AG-893-A21	70.3262	29.6738	0.122293	126774	0.0812077	125120					#N/A		18.53
AG-325-C21	AG-893-B07	69.962	30.038	0.115318	119544	0.101196	111724					#N/A		17.24
AG-325-C21	AG-893-E15	69.6147	30.3853	0.0905606	93879	0.0753917	98211					#N/A		20.82
AG-325-C21	AG-893-E16	70.478	29.522	0.093032	96441	0.0679482	93014	1102	1442	512	49.95	50.05	46.46	21.08
AG-325-C21	AG-893-E21	70.2568	29.7432	0.0900657	93366	0.0729735	94544	1102	1367	473	50.52	49.48	42.92	20.89
AG-325-C21	AG-893-F05	70.5396	29.4604	0.113149	117295	0.0844578	122491					#N/A		18.6
AG-325-C21	AG-893-J08	74.916	25.084	0.663621	687938	0.498155	666262	1102	1396	879	70.93	29.07	79.76	1.92
AG-325-C21	AG-893-K07	68.6753	31.3247	0.0459464	47630	0.0208516	44018	1102	2027	459	47.98	52.02	41.65	22.26
AG-325-C21	AG-893-K09	75.0196	24.9804	0.652766	676685	0.570605	658280	1102	1219	856	71.44	28.56	77.68	2.21
AG-325-C21	AG-893-L04	70.257	29.743	0.104213	108032	0.084793	95107	1102	1144	462	51.89	48.11	41.92	17.17
AG-325-C21	AG-893-L06	74.9744	25.0256	0.584435	605850	0.582803	592657	1102	1074	753	71.96	28.04	70.11	2.42
AG-325-C21	AG-893-M03	70.4518	29.5482	0.119792	124182	0.0936188	121917	1102	1332	552	52.27	47.73	50.09	17.17
AG-325-C21	AG-893-N22	75.0398	24.9602	0.590989	612645	0.562457	604691					#N/A		2.52
AG-325-C21	AG-893-O16	74.9638	25.0362	0.572381	593355	0.494752	581166	1102	1207	747	70.84	29.16	67.79	1.79
AG-325-C21	AG-893-P05	69.3091	30.6909	0.0748097	77551	0.0326175	67953					#N/A		19.78
AG-325-C21	AG-894-A16	69.2499	30.7501	0.0710553	73659	0.0345826	70574	1102	2049	461	48.35	51.65	41.83	#N/A
AG-325-C21	AG-894-B06	74.8303	25.1697	0.607438	629696	0.510759	626203	1102	1287	816	70.59	29.41	74.05	2.13
AG-325-C21	AG-894-E10	74.7694	25.2306	0.600993	623015	0.504378	607254	1102	1272	797	70.61	29.39	72.32	1.99
AG-325-C21	AG-894-F03	74.8618	25.1382	0.521803	540923	0.48832	523566	1102	1084	667	70.61	29.39	61.53	1.92
AG-325-C21	AG-894-F15	74.9077	25.0923	0.633493	656706	0.525443	648593	1102	1282	835	70.79	29.21	75.77	1.95
AG-325-C21	AG-894-G18	75.1825	24.8175	0.569286	590146	0.547264	591106	1102	1135	751	71.28	28.72	68.15	2.2
AG-325-C21	AG-894-I07	70.1607	29.8393	0.107692	111638	0.0968922	107203	1102	1121	473	52.16	47.84	42.92	17.17
AG-325-C21	AG-894-I19	75.1128	24.8872	0.562762	583383	0.575808	580655	1102	1044	714	72.02	27.98	68.39	2.54
AG-325-C21	AG-894-J16	75.0411	24.9589	0.517809	536783	0.58648	526281					#N/A		2.89
AG-325-C21	AG-894-K14	75.2301	24.7699	0.626697	649661	0.603108	637193					#N/A		2.75
AG-325-C21	AG-894-K15	75.318	24.682	0.546644	566675	0.55844	565876	1102	1070	707	72.34	27.66	66.07	2.64
AG-325-C21	AG-894-L13	75.0008	24.9992	0.633627	656845	0.573022	641023					#N/A		2.72
AG-325-C21	AG-894-M09	68.6402	31.3598	0.0428981	44470	0.0250616	54434	1102	2068	464	48.81	51.19	42.11	#N/A
AG-325-C21	AG-894-M18	75.063	24.937	0.522474	541619	0.490464	533509	1102	1118	690	70.9	29.1	62.61	1.92
AG-325-C21	AG-894-M23	74.9923	25.0077	0.55769	578125	0.540638	563548	1102	1102	700	71.56	28.44	63.52	2.49
AG-325-C21	AG-894-N13	70.3484	29.6516	0.123501	128026	0.0823827	127000					#N/A		18.46
AG-325-C21	AG-894-O02	70.0614	29.9386	0.0841109	87193	0.0755005	89942	1102	1261	449	49.49	50.51	40.74	20.95
AG-325-C21	AG-894-O04	70.135	29.865	0.084874	87984	0.0733549	98409					#N/A		21.01
AG-325-C21	AG-894-P17	75.7776	24.2224	0.595524	617346	0.594502	613445					#N/A		1.58
AG-325-C21	AG-894-P23	75.3627	24.6373	0.59618	618026	0.508419	601656	1102	1239	762	72.02	27.98	69.15	2.44
AG-325-C21	AG-895-B06	75.4721	24.5279	0.562598	583213	0.563323	577239					#N/A		2.78
AG-325-C21	AG-895-B20	69.3943	30.6057	0.0675855	70062	0.0485908	64465					#N/A		21.16
AG-325-C21	AG-895-E15	72.0752	27.9248	0.319943	331667	0.341959	329640					#N/A		8.04
AG-325-C21	AG-895-J19	74.9421	25.0579	0.628447	651475	0.58571	635470	1102	1141	813	71.73	28.27	73.77	2.78
AG-325-C21	AG-895-K10	74.8877	25.1123	0.633729	656951	0.574397	637428					#N/A		2.92
AG-325-C21	AG-895-L23	71.006	28.994	0.247542	256613	0.257997	250542	1102	1055	594	57.31	42.69	56.3	13.08
AG-325-C21	AG-896-A02	70.0457	29.9543	0.12383	128368	0.0920321	113253	1102	1267	556	52.08	47.92	50.45	17.24
AG-325-C21	AG-896-A16	69.0445	30.9555	0.0851441	88264	0.0603453	80288	1102	1389	441	48.95	51.05	40.02	21.79
AG-325-C21	AG-896-C18	75.2874	24.7126	0.609099	631418	0.577848	625321	1102	1148	766	71.82	28.18	69.51	2.65
AG-325-C21	AG-896-E11	70.7075	29.2925	0.0879975	91222	0.0690971	90157	1102	1395	486	50.22	49.78	44.1	20.82
AG-325-C21	AG-896-F06	74.9245	25.0755	0.655473	679491	0.499482	675267					#N/A		2.08
AG-325-C21	AG-896-G07	75.1855	24.8145	0.577208	598359	0.477976	592336	1102	1292	775	71.14	28.86	70.33	1.95
AG-325-C21	AG-896-K10	75.3296	24.6704	0.630903	654021	0.576662	639994	1102	1161	792	72.73	27.27	71.87	2.75
AG-325-C21	AG-897-E09	70.2588	29.7412	0.0870435	90233	0.0707748	90636					#N/A		20.88
AG-325-C21	AG-897-G09	74.7946	25.2054	0.640488	663957	0.501197	650261	1102	1350	838	70.93	29.07	76.04	2.17
AG-325-C21	AG-897-G20	68.8588	31.1412	0.0337879	35026	0.0141031	33210					#N/A		22.18
AG-325-C21	AG-897-O16	74.9371	25.0629	0.568595	589430	0.499572	591004	1102	1220	738	71.05	28.95	66.97	1.7
AG-325-C21	AG-898-D09	74.9971	25.0029	0.469369	486568	0.490779	473737	1102	1000	593	71.01	28.99	59.3	#N/A
AG-325-C21	AG-898-J17	68.6026	31.3974	0.0321654	33344	0.011338	26526	1102	2315	448	48.34	51.66	40.65	22.18
AG-325-C21	AG-898-J19	74.6962	25.3038	0.579282	600509	0.530074	580722	1102	1168	773	70.82	29.18	70.15	2.13
AG-325-C21	AG-898-P13	74.6263	25.3737	0.597165	619047	0.588382	613554	1102	1104	769	71.4	28.6	69.78	2.01
AG-325-C21	AG-899-B02	69.3212	30.6788	0.0349301	36210	0.0203233	42836	1102	2128	458	48.15	51.85	41.56	21.14
AG-325-C21	AG-899-C14	69.6199	30.3801	0.0681729	70671	0.057479	71859	1102	1321	467	48.9	51.1	42.38	21.08
AG-325-C21	AG-899-C17	75.0291	24.9709	0.554273	574583	0.519232	578216	1102	1153	709	70.91	29.09	64.34	1.88
AG-325-C21	AG-899-D02	69.2888	30.7112	0.0682221	70722	0.0456665	56299	1102	1288	394	48.76	51.24	35.75	21.95
AG-325-C21	AG-899-G03	74.9282	25.0718	0.480815	498433	0.511235	489706	1102	994	636	70.31	29.69	63.98	1.92
AG-325-C21	AG-899-I09	69.2211	30.7789	0.061948	64218	0.0445202	56623					#N/A		18.13
AG-325-C21	AG-899-M17	70.838	29.162	0.106035	109920	0.0770188	108278	1102	1432	464	50.89	49.11	42.11	18.39
AG-325-C21	AG-899-N21	75.0569	24.9431	0.604785	626946	0.512591	618497	1102	1286	795	71.94	28.06	72.14	2.42
AG-325-C21	AG-900-E18	75.0743	24.9257	0.581618	602930	0.57527	583588	1102	1074	740	71.93	28.07	68.9	2.72
AG-325-C21	AG-900-G22	75.1169	24.8831	0.55267	572921	0.507905	576347	1102	1165	714	71.23	28.77	64.79	1.81
AG-325-C21	AG-900-I13	74.9572	25.0428	0.651862	675748	0.502867	658531	1102	1352	868	71.06	28.94	78.77	1.86
AG-325-C21	AG-900-I19	74.8873	25.1127	0.632945	656138	0.542563	646496					#N/A		1.92
AG-325-C21	AG-900-M14	70.0371	29.9629	0.129601	134350	0.109037	137056	1102	1297	535	52.27	47.73	48.55	17.52
AG-325-C21	AG-900-M23	74.7322	25.2678	0.536769	556438	0.529407	563932					#N/A		1.81
AG-325-C21	AG-901-E23	70.3865	29.6135	0.0732268	75910	0.0637738	82301	1102	1373	479	49.54	50.46	43.47	20.95
AG-325-C21	AG-901-G03	70.2251	29.7749	0.122998	127505	0.102379	122075	1102	1253	544	52.35	47.65	49.36	17.17
AG-325-C21	AG-901-I21	74.9721	25.0279	0.584219	605627	0.608996	612845	1102	1070	770	71.16	28.84	71.96	2.21
AG-325-C21	AG-901-J22	68.5995	31.4005	0.0643182	66675	0.0435406	61226					#N/A		22.34
AG-325-C21	AG-903-C11	74.6483	25.3517	0.585023	606460	0.508437	606514	1102	1249	785	70.49	29.51	71.23	2.13
AG-325-C21	AG-903-E15	75.0921	24.9079	0.524268	543479	0.562806	543023					#N/A		2.85
AG-325-C21	AG-903-F09	75.2928	24.7072	0.607472	629732	0.567216	611176	1102	1135	757	72.41	27.59	68.69	2.68
AG-325-C21	AG-903-I23	70.5346	29.4654	0.076114	78903	0.0755401	83263					#N/A		21.01
AG-325-C21	AG-903-K07	75.1099	24.8901	0.617913	640555	0.588421	630195					#N/A		2.06
AG-325-C21	AG-903-K22	74.742	25.258	0.591766	613450	0.569981	607593	1102	1122	770	71.45	28.55	69.87	2.41
AG-325-C21	AG-903-L07	74.9825	25.0175	0.627045	650022	0.509484	639783	1102	1298	814	71.29	28.71	73.87	1.95
AG-325-C21	AG-903-M21	71.824	28.176	0.355936	368979	0.354218	353405	1102	1049	636	61.76	38.24	60.63	8.26
AG-325-C21	AG-903-O08	75.0675	24.9325	0.589583	611187	0.571281	612707	1102	1113	745	72.01	27.99	67.6	2.68
AG-325-C21	AG-904-K16	69.9132	30.0868	0.0841264	87209	0.0667767	83334					#N/A		20.69
AG-325-C21	AG-904-O04	70.3736	29.6264	0.0821643	85175	0.0726127	84124	1102	1230	448	49.88	50.12	40.65	20.95
AG-325-C21	AG-905-A07	74.9622	25.0378	0.633887	657115	0.567332	635531	1102	1176	821	71.55	28.45	74.5	2.92
AG-325-C21	AG-905-B19	71.6885	28.3115	0.343037	355607	0.359526	344301	1102	1030	635	61.09	38.91	61.65	8.45
AG-325-C21	AG-905-E11	75.0517	24.9483	0.620685	643429	0.485238	640740					#N/A		1.88
AG-325-C21	AG-905-M05	74.7755	25.2245	0.63013	653220	0.550964	648624					#N/A		2.29
AG-325-C21	AG-905-O21	70.2042	29.7958	0.108843	112831	0.0907576	123260					#N/A		18.8
AG-325-C21	AG-907-B04	70.1013	29.8987	0.0795886	82505	0.0748119	83597	1102	1171	436	50.06	49.94	39.56	20.89
AG-325-C21	AG-907-B09	70.8754	29.1246	0.264312	273997	0.273106	270387	1102	1066	607	57.99	42.01	56.94	11.52
AG-325-C21	AG-907-C04	75.3591	24.6409	0.635642	658934	0.571747	644722	1102	1177	822	72.06	27.94	74.59	2.78
AG-325-C21	AG-907-C09	75.2587	24.7413	0.565955	586693	0.482634	585712	1102	1290	730	71.93	28.07	66.24	1.74
AG-325-C21	AG-907-F09	75.0155	24.9845	0.58525	606695	0.50609	615282	1102	1267	769	71.18	28.82	69.78	1.88
AG-325-C21	AG-907-I19	69.3788	30.6212	0.0636767	66010	0.0467537	62806	1102	1405	426	48.31	51.69	38.66	21.53
AG-325-C21	AG-908-F18	75.375	24.625	0.593318	615059	0.52057	614652	1102	1228	770	72.08	27.92	69.87	1.81
AG-325-C21	AG-908-F20	75.0937	24.9063	0.603449	625561	0.576069	609144					#N/A		2.72
AG-325-C21	AG-908-I21	75.1945	24.8055	0.550283	570447	0.50693	569101	1102	1163	715	71.21	28.79	64.88	1.92
AG-325-C21	AG-908-L09	74.8847	25.1153	0.618531	641196	0.501737	638483					#N/A		#N/A
AG-325-C21	AG-909-E04	75.2501	24.7499	0.552998	573261	0.615944	568133					#N/A		#N/A
AG-325-C21	AG-909-F14	74.8442	25.1558	0.645449	669100	0.507911	660585	1102	1339	840	71.11	28.89	76.23	2.13
AG-325-C21	AG-910-B05	75.5138	24.4862	0.633424	656635	0.601226	651673					#N/A		2.85
AG-325-C21	AG-910-G09	70.439	29.561	0.0759509	78734	0.0654135	81972					#N/A		20.95
AG-325-C21	AG-910-G11	72.2007	27.7993	0.358363	371494	0.39523	372589	1102	986	631	61.85	38.15	64	8.15
AG-325-C21	AG-910-J22	75.3795	24.6205	0.540702	560515	0.515921	565783					#N/A		1.81
AG-325-C21	AG-910-M21	70.893	29.107	0.244952	253928	0.266635	242790	1102	968	572	57.57	42.43	59.09	11.52
AG-325-C21	AG-910-M23	74.9767	25.0233	0.49531	513460	0.509279	519034					#N/A		2.17
AG-325-C21	AG-911-B04	74.8071	25.1929	0.552441	572684	0.621011	568855	1102	968	692	71.92	28.08	71.49	2.34
AG-325-C21	AG-911-E02	70.1722	29.8278	0.122861	127363	0.0979967	121604	1102	1273	542	52.39	47.61	49.18	17.1
AG-325-C21	AG-911-E05	71.7571	28.2429	0.319383	331086	0.343485	328911					#N/A		8.1
AG-325-C21	AG-911-E22	69.4306	30.5694	0.0859447	89094	0.0654789	84828					#N/A		20.69
AG-325-C21	AG-911-F13	68.8478	31.1522	0.0613895	63639	0.0554773	67271	1102	1292	412	48.8	51.2	37.39	22.21
AG-325-C21	AG-911-F16	69.3199	30.6801	0.0611271	63367	0.0326159	63840	1102	1844	442	48.87	51.13	40.11	21.56
AG-325-C21	AG-911-G06	75.365	24.635	0.585585	607043	0.614527	595903	1102	1030	761	71.93	28.07	73.88	2.65
AG-325-C21	AG-911-G13	71.7461	28.2539	0.361274	374512	0.380082	380309	1102	1072	664	61.56	38.44	61.94	8.04
AG-325-C21	AG-911-J19	75.1602	24.8398	0.59724	619125	0.489772	616726	1102	1302	773	71.84	28.16	70.15	1.88
AG-325-C21	AG-911-K05	75.1447	24.8553	0.553871	574167	0.50832	567672	1102	1151	718	71.55	28.45	65.15	1.74
AG-325-C21	AG-911-K15	76.5395	23.4605	0.656287	680335	0.595662	676450	1102	1186	805	75.26	24.74	73.05	0.95
AG-325-C21	AG-911-N14	76.3043	23.6957	0.728761	755465	0.625526	736651	1102	1233	886	74.97	25.03	80.4	1.15
AG-325-C21	AG-911-P04	75.0757	24.9243	0.593412	615156	0.600117	603338	1102	1052	759	71.48	28.52	72.15	2.78
AG-325-C21	AG-912-C08	74.9938	25.0062	0.589671	611278	0.564063	605718					#N/A		2.65
AG-325-C21	AG-912-D10	72.1354	27.8646	0.403349	418129	0.422597	413054	1102	1034	701	62.34	37.66	67.79	8.68
AG-325-C21	AG-912-E13	75.2657	24.7343	0.470501	487742	0.528822	483689					#N/A		1.88
AG-325-C21	AG-912-F16	74.7848	25.2152	0.600936	622956	0.5429	623806	1102	1213	788	71.17	28.83	71.51	2.45
AG-325-C21	AG-912-F23	75.0274	24.9726	0.509197	527855	0.539331	514909	1102	1011	668	71.53	28.47	66.07	2.29
AG-325-C21	AG-912-I02	74.9034	25.0966	0.644722	668347	0.495449	658763					#N/A		2.13
AG-325-C21	AG-912-J06	71.9135	28.0865	0.352206	365112	0.388701	358499	1102	959	623	62.17	37.83	64.96	8.17
AG-325-C21	AG-912-J07	69.6233	30.3767	0.0830845	86129	0.0765127	94726	1102	1323	466	49.25	50.75	42.29	20.82
AG-325-C21	AG-912-M06	75.2181	24.7819	0.52437	543584	0.506789	551816	1102	1135	693	71.69	28.31	62.89	#N/A
AG-325-C21	AG-912-P19	71.7117	28.2883	0.343293	355872	0.37314	342851	1102	963	618	61.54	38.46	64.17	8.31
AG-325-C21	AG-913-A04	74.8498	25.1502	0.58187	603191	0.54834	593758	1102	1157	760	71.28	28.72	68.97	2.52
AG-325-C21	AG-913-A07	74.7321	25.2679	0.546811	566848	0.542195	561218					#N/A		2.55
AG-325-C21	AG-913-B21	74.9489	25.0511	0.554697	575023	0.580315	567110	1102	1023	716	72.21	27.79	69.99	2.65
[truncated: 249,535+ more rows]
