# Supplementary material for: Net rate of lateral gene transfer in marine prokaryoplankton
Source: ISME J. 2025 Sep 5;19(1):wraf159. doi: 10.1093/ismejo/wraf159 (PMC12416821; doi:10.1093/ismejo/wraf159)
Supplement: Data_S3_wraf159 [file data_s3_wraf159.xlsx]

## Sheet: Sheet1
Data S3. Genome pairs used in LGT-free evolution simulation for the evaluation of NDgenome and AADgenome estimate accuracy.
Genome A	Genome B	ANIgenome	Assembly length (A), bp	Assembly length (B), bp	Orthologous gene fraction (OF), %	GTDB classification
AG-899-G06	AG-894-P05	0.992	969495	913765	94.94	d__Bacteria;p__Marinisomatota;c__Marinisomatia;o__Marinisomatales;f__Marinisomataceae;g__Marinisoma;s__Marinisoma sp902538565
AG-908-A02	AG-893-F23	0.996	1321311	1433040	85.26	d__Bacteria;p__Bacteroidota;c__Bacteroidia;o__Flavobacteriales;f__Flavobacteriaceae;g__MED-G14;s__MED-G14 sp902587325
AG-893-E23	AG-891-G05	0.997	1391503	1242034	93.55	d__Bacteria;p__Proteobacteria;c__Alphaproteobacteria;o__HIMB59;f__HIMB59;g__HIMB59;s__HIMB59 sp003216195
AG-435-F03	AG-390-N04	0.999	1444043	1341067	95.26	d__Bacteria;p__Proteobacteria;c__Alphaproteobacteria;o__Rhizobiales_B;f__MED-G09;g__AG-430-B22;s__AG-430-B22 sp003212795
AG-359-G18	AG-894-K15	0.999	1032735	1013316	79.53	d__Bacteria;p__Proteobacteria;c__Alphaproteobacteria;o__Pelagibacterales;f__Pelagibacteraceae;g__Pelagibacter;s__Pelagibacter sp902541315
