# Supplementary material for: Net rate of lateral gene transfer in marine prokaryoplankton
Source: ISME J. 2025 Sep 5;19(1):wraf159. doi: 10.1093/ismejo/wraf159 (PMC12416821; doi:10.1093/ismejo/wraf159)
Supplement: Data_S4_wraf159 [file data_s4_wraf159.xlsx]

## Sheet: Sheet1
Data S5. Genome pairs used in LGT-free evolution simulation for the evaluation of DIGS estimate accuracy.
Genome	GTDB classification	Assembly length, bp	CheckM-based genome completeness, %
AG-894-K15	k__Bacteria;p__Proteobacteria;c__Alphaproteobacteria;o__Rickettsiales;f__Pelagibacteraceae;g__Candidatus_Pelagibacter-like;unresolved	1013316	80
AG-893-F11	k__Bacteria;p__Proteobacteria;c__Alphaproteobacteria;o__Rickettsiales;f__Pelagibacteraceae;g__Candidatus_Pelagibacter-like;unresolved	1190016	100
AG-894-C14	k__Bacteria;p__Proteobacteria;c__Alphaproteobacteria;o__Rickettsiales;f__Pelagibacteraceae;g__Candidatus_Pelagibacter-like;s__Candidatus_Pelagibacter-like_SAR11	1215180	99
AG-891-I18	k__Bacteria;p__Proteobacteria;c__Alphaproteobacteria;o__Rickettsiales;f__Pelagibacteraceae;g__Candidatus_Pelagibacter-like;s__Candidatus_Pelagibacter-like_SAR11	1381610	98
AG-891-J07	k__Bacteria;p__Proteobacteria;c__Alphaproteobacteria;o__Rickettsiales;f__Pelagibacteraceae;g__Candidatus_Pelagibacter-like;s__Candidatus_Pelagibacter-like_SAR11	1211589	98
AG-892-F15	k__Bacteria;p__Proteobacteria;c__Alphaproteobacteria;o__Rickettsiales;f__Pelagibacteraceae;unresolved	1397227	99
AG-917-K06	k__Bacteria;p__Proteobacteria;c__Alphaproteobacteria;o__Rickettsiales;f__Pelagibacteraceae;g__Candidatus_Pelagibacter-like;o__;f__;g__;s__	1189543	99
AG-904-K03	k__Bacteria;p__Proteobacteria;c__Alphaproteobacteria;o__Rickettsiales;f__Pelagibacteraceae;unresolved	1348513	98
AG-390-D15	k__Bacteria;p__Proteobacteria;c__Alphaproteobacteria;o__Rickettsiales;f__Pelagibacteraceae;g__Candidatus_Pelagibacter-like;unresolved	1117043	98
AG-426-E17	k__Bacteria;p__Proteobacteria;c__Alphaproteobacteria;o__Rickettsiales;f__Pelagibacteraceae;unresolved	1151069	100
AG-900-I13	k__Bacteria;p__Proteobacteria;c__Alphaproteobacteria;o__Rickettsiales;f__Pelagibacteraceae;unresolved	1309552	99
AG-909-F14	k__Bacteria;p__Proteobacteria;c__Alphaproteobacteria;o__Rickettsiales;f__Pelagibacteraceae;unresolved	1300591	98
AG-893-K09	k__Bacteria;p__Proteobacteria;c__Alphaproteobacteria;o__Rickettsiales;f__Pelagibacteraceae;unresolved	1153653	98
AG-912-G22	k__Bacteria;p__Proteobacteria;c__Alphaproteobacteria;o__Rickettsiales;f__Pelagibacteraceae;unresolved	1186957	99
AG-414-L04	k__Bacteria;p__Proteobacteria;c__Alphaproteobacteria;o__Rickettsiales;f__Pelagibacteraceae;unresolved	1212848	99
AG-920-L07	k__Bacteria;p__Proteobacteria;c__Alphaproteobacteria;o__Rickettsiales;f__Pelagibacteraceae;g__Candidatus_Pelagibacter;s__Candidatus_Pelagibacter_ubique	1087656	98
AG-893-E23	k__Bacteria;p__Proteobacteria;c__Alphaproteobacteria;o__Rickettsiales;o__;f__;g__;s__	1391503	95
AG-891-G05	k__Bacteria;p__Proteobacteria;c__Alphaproteobacteria;o__Rickettsiales;o__;f__;g__;s__	1242034	85
AG-891-K05	k__Bacteria;p__Proteobacteria;c__Alphaproteobacteria;o__Rickettsiales;o__;f__;g__;s__	1648007	99
AG-908-A02	k__Bacteria;p__Bacteroidetes;c__Flavobacteriia;o__Flavobacteriales;f__Flavobacteriaceae	1321311	80
AG-893-F23	k__Bacteria;p__Bacteroidetes;c__Flavobacteriia;o__Flavobacteriales;f__Flavobacteriaceae	1433040	87
AG-891-J04	k__Bacteria;p__Proteobacteria;c__Alphaproteobacteria;o__Rickettsiales;f__Pelagibacteraceae	1348324	98
AH-287-F15	k__Bacteria;p__Proteobacteria;c__Alphaproteobacteria;o__Rickettsiales;f__Pelagibacteraceae	1323050	98
AG-899-G06	k__Bacteria;unresolved	969495	90
AG-894-P05	k__Bacteria;unresolved	913765	88
AG-435-F03	k__Bacteria;p__Proteobacteria;c__Alphaproteobacteria;o__Rickettsiales;f__Pelagibacteraceae	1444043	92
AG-390-N04	k__Bacteria;p__Proteobacteria;c__Alphaproteobacteria;o__Rickettsiales;f__Pelagibacteraceae	1341067	87
