# Supplementary material for: Net rate of lateral gene transfer in marine prokaryoplankton
Source: ISME J. 2025 Sep 5;19(1):wraf159. doi: 10.1093/ismejo/wraf159 (PMC12416821; doi:10.1093/ismejo/wraf159)
Supplement: Data_S5_wraf159 [file data_s5_wraf159.xlsx]

## Sheet: Sheet1
Data S3. Genes with NDgene <2% in pairs of genomes from different taxonomic orders.
SAG-A ID	SAG-B ID	SAG-A order	SAG-B order	NDgenome, %	BLASTN PID, %	Shared gene annotation	COG ID	SAG-A gene ID	SAG-B gene ID
AG-908-I10	AG-894-I22	Pelagibacterales	HIMB59	28.7812	98.05	phnC_2_Phosphate-import_ATP-binding_protein_PhnC	P	AG-908-I10_00144	AG-894-I22_00237
AG-414-L09	AG-915-I10	Pelagibacterales	HIMB59	28.9632	98.05	phnC_1_Phosphate-import_ATP-binding_protein_PhnC	P	AG-414-L09_00065	AG-915-I10_00417
AG-414-L09	AG-894-I22	Pelagibacterales	HIMB59	28.9991	98.05	phnC_1_Phosphate-import_ATP-binding_protein_PhnC	P	AG-414-L09_00065	AG-894-I22_00237
AG-908-I10	AG-911-E22	Pelagibacterales	HIMB59	29.0952	98.05	phnC_2_Phosphate-import_ATP-binding_protein_PhnC	P	AG-908-I10_00144	AG-911-E22_00588
AG-908-I10	AG-915-I10	Pelagibacterales	HIMB59	29.0972	98.05	phnC_2_Phosphate-import_ATP-binding_protein_PhnC	P	AG-908-I10_00144	AG-915-I10_00417
AG-414-L09	AG-911-E22	Pelagibacterales	HIMB59	29.2271	98.05	phnC_1_Phosphate-import_ATP-binding_protein_PhnC	P	AG-414-L09_00065	AG-911-E22_00588
AG-915-I10	AG-904-F17	HIMB59	Pelagibacterales	29.2682	98.06	phnD_1_Phosphate-import_protein_PhnD	P	AG-915-I10_00416	AG-904-F17_00476
AG-911-I02	AG-904-F17	HIMB59	Pelagibacterales	29.3182	98.06	phnD_Phosphate-import_protein_PhnD	P	AG-911-I02_00906	AG-904-F17_00476
AG-911-I02	AG-359-M21	HIMB59	Pelagibacterales	29.4192	98.06	phnD_Phosphate-import_protein_PhnD	P	AG-911-I02_00906	AG-359-M21_00558
AG-359-M21	AG-915-I10	Pelagibacterales	HIMB59	29.169	98.06	phnD_1_Phosphate-import_protein_PhnD	P	AG-359-M21_00558	AG-915-I10_00416
AG-915-K13	AG-904-K16	Pelagibacterales	HIMB59	29.1882	98.06	phnD_Phosphate-import_protein_PhnD	P	AG-915-K13_00234	AG-904-K16_00500
AG-915-K13	AG-893-E15	Pelagibacterales	HIMB59	29.3166	98.06	phnD_Phosphate-import_protein_PhnD	P	AG-915-K13_00234	AG-893-E15_00322
AG-359-M21	AG-911-E22	Pelagibacterales	HIMB59	29.3952	98.06	phnD_1_Phosphate-import_protein_PhnD	P	AG-359-M21_00558	AG-911-E22_00589
AG-915-K13	AG-894-I22	Pelagibacterales	HIMB59	29.5175	98.06	phnD_Phosphate-import_protein_PhnD	P	AG-915-K13_00234	AG-894-I22_00236
AG-904-F17	AG-911-E22	Pelagibacterales	HIMB59	29.6169	98.06	phnD_2_Phosphate-import_protein_PhnD	P	AG-904-F17_00476	AG-911-E22_00589
AG-915-K13	AG-916-M14	Pelagibacterales	HIMB59	29.9073	98.06	phnD_Phosphate-import_protein_PhnD	P	AG-915-K13_00234	AG-916-M14_01320
AG-915-I10	AG-899-N21	HIMB59	Pelagibacterales	29.1963	98.17	phnD_1_Phosphate-import_protein_PhnD	P	AG-915-I10_00416	AG-899-N21_00767
AG-911-I02	AG-899-N21	HIMB59	Pelagibacterales	29.287	98.17	phnD_Phosphate-import_protein_PhnD	P	AG-911-I02_00906	AG-899-N21_00767
AG-908-I10	AG-911-I02	Pelagibacterales	HIMB59	28.245	98.17	phnD_2_Phosphate-import_protein_PhnD	P	AG-908-I10_00143	AG-911-I02_00906
AG-414-L09	AG-911-I02	Pelagibacterales	HIMB59	28.716	98.17	phnD_1_Phosphate-import_protein_PhnD	P	AG-414-L09_00066	AG-911-I02_00906
AG-414-L09	AG-915-I10	Pelagibacterales	HIMB59	28.9632	98.17	phnD_1_Phosphate-import_protein_PhnD	P	AG-414-L09_00066	AG-915-I10_00416
AG-359-M21	AG-904-K16	Pelagibacterales	HIMB59	28.988	98.17	phnD_1_Phosphate-import_protein_PhnD	P	AG-359-M21_00558	AG-904-K16_00500
AG-908-I10	AG-911-E22	Pelagibacterales	HIMB59	29.0952	98.17	phnD_2_Phosphate-import_protein_PhnD	P	AG-908-I10_00143	AG-911-E22_00589
AG-908-I10	AG-915-I10	Pelagibacterales	HIMB59	29.0972	98.17	phnD_2_Phosphate-import_protein_PhnD	P	AG-908-I10_00143	AG-915-I10_00416
AG-904-F17	AG-904-K16	Pelagibacterales	HIMB59	29.1656	98.17	phnD_2_Phosphate-import_protein_PhnD	P	AG-904-F17_00476	AG-904-K16_00500
AG-899-N21	AG-911-E22	Pelagibacterales	HIMB59	29.1714	98.17	phnD_2_Phosphate-import_protein_PhnD	P	AG-899-N21_00767	AG-911-E22_00589
AG-414-L09	AG-911-E22	Pelagibacterales	HIMB59	29.2271	98.17	phnD_1_Phosphate-import_protein_PhnD	P	AG-414-L09_00066	AG-911-E22_00589
AG-359-M21	AG-893-E15	Pelagibacterales	HIMB59	29.267	98.17	phnD_1_Phosphate-import_protein_PhnD	P	AG-359-M21_00558	AG-893-E15_00322
AG-904-F17	AG-893-E15	Pelagibacterales	HIMB59	29.3028	98.17	phnD_2_Phosphate-import_protein_PhnD	P	AG-904-F17_00476	AG-893-E15_00322
AG-359-M21	AG-894-I22	Pelagibacterales	HIMB59	29.3945	98.17	phnD_1_Phosphate-import_protein_PhnD	P	AG-359-M21_00558	AG-894-I22_00236
AG-904-F17	AG-894-I22	Pelagibacterales	HIMB59	29.4725	98.17	phnD_2_Phosphate-import_protein_PhnD	P	AG-904-F17_00476	AG-894-I22_00236
AG-359-M21	AG-916-M14	Pelagibacterales	HIMB59	29.6578	98.17	phnD_1_Phosphate-import_protein_PhnD	P	AG-359-M21_00558	AG-916-M14_01320
AG-908-F18	AG-916-M14	Pelagibacterales	HIMB59	29.7987	98.17	phnD_1_Phosphate-import_protein_PhnD	P	AG-908-F18_00065	AG-916-M14_01320
AG-904-F17	AG-916-M14	Pelagibacterales	HIMB59	29.8371	98.17	phnD_2_Phosphate-import_protein_PhnD	P	AG-904-F17_00476	AG-916-M14_01320
AG-915-I10	AG-915-K13	HIMB59	Pelagibacterales	29.1408	98.18	phnC_Phosphate-import_ATP-binding_protein_PhnC	P	AG-915-I10_00417	AG-915-K13_00235
AG-915-I10	AG-899-N21	HIMB59	Pelagibacterales	29.1963	98.18	phnC_Phosphate-import_ATP-binding_protein_PhnC	P	AG-915-I10_00417	AG-899-N21_00766
AG-915-I10	AG-904-F17	HIMB59	Pelagibacterales	29.2682	98.18	phnC_Phosphate-import_ATP-binding_protein_PhnC	P	AG-915-I10_00417	AG-904-F17_00475
AG-908-I10	AG-911-I02	Pelagibacterales	HIMB59	28.245	98.18	phnC_2_Phosphate-import_ATP-binding_protein_PhnC	P	AG-908-I10_00144	AG-911-I02_00905
AG-414-L09	AG-911-I02	Pelagibacterales	HIMB59	28.716	98.18	phnC_1_Phosphate-import_ATP-binding_protein_PhnC	P	AG-414-L09_00065	AG-911-I02_00905
AG-899-N21	AG-894-I22	Pelagibacterales	HIMB59	28.7385	98.18	phnC_2_Phosphate-import_ATP-binding_protein_PhnC	P	AG-899-N21_00766	AG-894-I22_00237
AG-908-I10	AG-893-E15	Pelagibacterales	HIMB59	28.8738	98.18	phnC_2_Phosphate-import_ATP-binding_protein_PhnC	P	AG-908-I10_00144	AG-893-E15_00323
AG-414-L09	AG-893-E15	Pelagibacterales	HIMB59	29.0033	98.18	phnC_1_Phosphate-import_ATP-binding_protein_PhnC	P	AG-414-L09_00065	AG-893-E15_00323
AG-359-M21	AG-915-I10	Pelagibacterales	HIMB59	29.169	98.18	phnC_1_Phosphate-import_ATP-binding_protein_PhnC	P	AG-359-M21_00559	AG-915-I10_00417
AG-899-N21	AG-911-E22	Pelagibacterales	HIMB59	29.1714	98.18	phnC_2_Phosphate-import_ATP-binding_protein_PhnC	P	AG-899-N21_00766	AG-911-E22_00588
AG-359-M21	AG-894-I22	Pelagibacterales	HIMB59	29.3945	98.18	phnC_1_Phosphate-import_ATP-binding_protein_PhnC	P	AG-359-M21_00559	AG-894-I22_00237
AG-359-M21	AG-911-E22	Pelagibacterales	HIMB59	29.3952	98.18	phnC_1_Phosphate-import_ATP-binding_protein_PhnC	P	AG-359-M21_00559	AG-911-E22_00588
AG-904-F17	AG-894-I22	Pelagibacterales	HIMB59	29.4725	98.18	phnC_2_Phosphate-import_ATP-binding_protein_PhnC	P	AG-904-F17_00475	AG-894-I22_00237
AG-915-K13	AG-911-E22	Pelagibacterales	HIMB59	29.4869	98.18	phnC_Phosphate-import_ATP-binding_protein_PhnC	P	AG-915-K13_00235	AG-911-E22_00588
AG-915-K13	AG-894-I22	Pelagibacterales	HIMB59	29.5175	98.18	phnC_Phosphate-import_ATP-binding_protein_PhnC	P	AG-915-K13_00235	AG-894-I22_00237
AG-904-F17	AG-911-E22	Pelagibacterales	HIMB59	29.6169	98.18	phnC_2_Phosphate-import_ATP-binding_protein_PhnC	P	AG-904-F17_00475	AG-911-E22_00588
AG-899-N21	AG-916-M14	Pelagibacterales	HIMB59	29.0368	98.2	ubiE_3_Ubiquinone/menaquinone_biosynthesis_C-methyltransferase_UbiE	S	AG-899-N21_00764	AG-916-M14_01323
AG-908-F18	AG-915-I10	Pelagibacterales	HIMB59	29.7116	98.2	ubiE_Ubiquinone/menaquinone_biosynthesis_C-methyltransferase_UbiE	S	AG-908-F18_00068	AG-915-I10_00419
AG-915-K13	AG-916-M14	Pelagibacterales	HIMB59	29.9073	98.27	ubiE_2_Ubiquinone/menaquinone_biosynthesis_C-methyltransferase_UbiE	S	AG-915-K13_00237	AG-916-M14_01323
AG-915-I10	AG-915-K13	HIMB59	Pelagibacterales	29.1408	98.28	phnE_1_Phosphate-import_permease_protein_PhnE	P	AG-915-I10_00418	AG-915-K13_00236
AG-915-I10	AG-899-N21	HIMB59	Pelagibacterales	29.1963	98.28	phnE_1_Phosphate-import_permease_protein_PhnE	P	AG-915-I10_00418	AG-899-N21_00765
AG-915-I10	AG-904-F17	HIMB59	Pelagibacterales	29.2682	98.28	phnE_1_Phosphate-import_permease_protein_PhnE	P	AG-915-I10_00418	AG-904-F17_00474
AG-911-I02	AG-899-N21	HIMB59	Pelagibacterales	29.287	98.28	phnE_Phosphate-import_permease_protein_PhnE	P	AG-911-I02_00904	AG-899-N21_00765
AG-911-I02	AG-915-K13	HIMB59	Pelagibacterales	29.3014	98.28	phnE_Phosphate-import_permease_protein_PhnE	P	AG-911-I02_00904	AG-915-K13_00236
AG-911-I02	AG-904-F17	HIMB59	Pelagibacterales	29.3182	98.28	phnE_Phosphate-import_permease_protein_PhnE	P	AG-911-I02_00904	AG-904-F17_00474
AG-911-I02	AG-359-M21	HIMB59	Pelagibacterales	29.4192	98.28	phnE_Phosphate-import_permease_protein_PhnE	P	AG-911-I02_00904	AG-359-M21_00560
AG-899-N21	AG-904-K16	Pelagibacterales	HIMB59	28.6162	98.28	phnE_3_Phosphate-import_permease_protein_PhnE	P	AG-899-N21_00765	AG-904-K16_00502
AG-899-N21	AG-894-I22	Pelagibacterales	HIMB59	28.7385	98.28	phnE_3_Phosphate-import_permease_protein_PhnE	P	AG-899-N21_00765	AG-894-I22_00238
AG-359-M21	AG-904-K16	Pelagibacterales	HIMB59	28.988	98.28	phnE_1_Phosphate-import_permease_protein_PhnE	P	AG-359-M21_00560	AG-904-K16_00502
AG-899-N21	AG-893-E15	Pelagibacterales	HIMB59	29.0065	98.28	phnE_3_Phosphate-import_permease_protein_PhnE	P	AG-899-N21_00765	AG-893-E15_00324
AG-899-N21	AG-916-M14	Pelagibacterales	HIMB59	29.0368	98.28	phnE_3_Phosphate-import_permease_protein_PhnE	P	AG-899-N21_00765	AG-916-M14_01322
AG-904-F17	AG-904-K16	Pelagibacterales	HIMB59	29.1656	98.28	phnE_3_Phosphate-import_permease_protein_PhnE	P	AG-904-F17_00474	AG-904-K16_00502
AG-359-M21	AG-915-I10	Pelagibacterales	HIMB59	29.169	98.28	phnE_1_Phosphate-import_permease_protein_PhnE	P	AG-359-M21_00560	AG-915-I10_00418
AG-899-N21	AG-911-E22	Pelagibacterales	HIMB59	29.1714	98.28	phnE_3_Phosphate-import_permease_protein_PhnE	P	AG-899-N21_00765	AG-911-E22_00587
AG-915-K13	AG-904-K16	Pelagibacterales	HIMB59	29.1882	98.28	phnE_Phosphate-import_permease_protein_PhnE	P	AG-915-K13_00236	AG-904-K16_00502
AG-359-M21	AG-893-E15	Pelagibacterales	HIMB59	29.267	98.28	phnE_1_Phosphate-import_permease_protein_PhnE	P	AG-359-M21_00560	AG-893-E15_00324
AG-904-F17	AG-893-E15	Pelagibacterales	HIMB59	29.3028	98.28	phnE_3_Phosphate-import_permease_protein_PhnE	P	AG-904-F17_00474	AG-893-E15_00324
AG-915-K13	AG-893-E15	Pelagibacterales	HIMB59	29.3166	98.28	phnE_Phosphate-import_permease_protein_PhnE	P	AG-915-K13_00236	AG-893-E15_00324
AG-359-M21	AG-894-I22	Pelagibacterales	HIMB59	29.3945	98.28	phnE_1_Phosphate-import_permease_protein_PhnE	P	AG-359-M21_00560	AG-894-I22_00238
AG-359-M21	AG-911-E22	Pelagibacterales	HIMB59	29.3952	98.28	phnE_1_Phosphate-import_permease_protein_PhnE	P	AG-359-M21_00560	AG-911-E22_00587
AG-904-F17	AG-894-I22	Pelagibacterales	HIMB59	29.4725	98.28	phnE_3_Phosphate-import_permease_protein_PhnE	P	AG-904-F17_00474	AG-894-I22_00238
AG-915-K13	AG-911-E22	Pelagibacterales	HIMB59	29.4869	98.28	phnE_Phosphate-import_permease_protein_PhnE	P	AG-915-K13_00236	AG-911-E22_00587
AG-915-K13	AG-894-I22	Pelagibacterales	HIMB59	29.5175	98.28	phnE_Phosphate-import_permease_protein_PhnE	P	AG-915-K13_00236	AG-894-I22_00238
AG-904-F17	AG-911-E22	Pelagibacterales	HIMB59	29.6169	98.28	phnE_3_Phosphate-import_permease_protein_PhnE	P	AG-904-F17_00474	AG-911-E22_00587
AG-359-M21	AG-916-M14	Pelagibacterales	HIMB59	29.6578	98.28	phnE_1_Phosphate-import_permease_protein_PhnE	P	AG-359-M21_00560	AG-916-M14_01322
AG-904-F17	AG-916-M14	Pelagibacterales	HIMB59	29.8371	98.28	phnE_3_Phosphate-import_permease_protein_PhnE	P	AG-904-F17_00474	AG-916-M14_01322
AG-915-K13	AG-916-M14	Pelagibacterales	HIMB59	29.9073	98.28	phnE_Phosphate-import_permease_protein_PhnE	P	AG-915-K13_00236	AG-916-M14_01322
AG-908-I10	AG-904-K16	Pelagibacterales	HIMB59	28.5368	98.29	phnD_2_Phosphate-import_protein_PhnD	P	AG-908-I10_00143	AG-904-K16_00500
AG-899-N21	AG-904-K16	Pelagibacterales	HIMB59	28.6162	98.29	phnD_2_Phosphate-import_protein_PhnD	P	AG-899-N21_00767	AG-904-K16_00500
AG-899-N21	AG-894-I22	Pelagibacterales	HIMB59	28.7385	98.29	phnD_2_Phosphate-import_protein_PhnD	P	AG-899-N21_00767	AG-894-I22_00236
AG-908-I10	AG-894-I22	Pelagibacterales	HIMB59	28.7812	98.29	phnD_2_Phosphate-import_protein_PhnD	P	AG-908-I10_00143	AG-894-I22_00236
AG-908-I10	AG-893-E15	Pelagibacterales	HIMB59	28.8738	98.29	phnD_2_Phosphate-import_protein_PhnD	P	AG-908-I10_00143	AG-893-E15_00322
AG-414-L09	AG-894-I22	Pelagibacterales	HIMB59	28.9991	98.29	phnD_1_Phosphate-import_protein_PhnD	P	AG-414-L09_00066	AG-894-I22_00236
AG-414-L09	AG-893-E15	Pelagibacterales	HIMB59	29.0033	98.29	phnD_1_Phosphate-import_protein_PhnD	P	AG-414-L09_00066	AG-893-E15_00322
AG-899-N21	AG-893-E15	Pelagibacterales	HIMB59	29.0065	98.29	phnD_2_Phosphate-import_protein_PhnD	P	AG-899-N21_00767	AG-893-E15_00322
AG-899-N21	AG-916-M14	Pelagibacterales	HIMB59	29.0368	98.29	phnD_2_Phosphate-import_protein_PhnD	P	AG-899-N21_00767	AG-916-M14_01320
AG-414-L09	AG-904-K16	Pelagibacterales	HIMB59	29.0478	98.29	phnD_1_Phosphate-import_protein_PhnD	P	AG-414-L09_00066	AG-904-K16_00500
AG-908-I10	AG-916-M14	Pelagibacterales	HIMB59	29.1688	98.29	phnD_2_Phosphate-import_protein_PhnD	P	AG-908-I10_00143	AG-916-M14_01320
AG-414-L09	AG-916-M14	Pelagibacterales	HIMB59	29.296	98.29	phnD_1_Phosphate-import_protein_PhnD	P	AG-414-L09_00066	AG-916-M14_01320
AG-911-I02	AG-899-N21	HIMB59	Pelagibacterales	29.287	98.31	phnC_Phosphate-import_ATP-binding_protein_PhnC	P	AG-911-I02_00905	AG-899-N21_00766
AG-911-I02	AG-915-K13	HIMB59	Pelagibacterales	29.3014	98.31	phnC_Phosphate-import_ATP-binding_protein_PhnC	P	AG-911-I02_00905	AG-915-K13_00235
AG-911-I02	AG-904-F17	HIMB59	Pelagibacterales	29.3182	98.31	phnC_Phosphate-import_ATP-binding_protein_PhnC	P	AG-911-I02_00905	AG-904-F17_00475
AG-911-I02	AG-359-M21	HIMB59	Pelagibacterales	29.4192	98.31	phnC_Phosphate-import_ATP-binding_protein_PhnC	P	AG-911-I02_00905	AG-359-M21_00559
AG-908-I10	AG-904-K16	Pelagibacterales	HIMB59	28.5368	98.31	phnC_2_Phosphate-import_ATP-binding_protein_PhnC	P	AG-908-I10_00144	AG-904-K16_00501
AG-899-N21	AG-893-E15	Pelagibacterales	HIMB59	29.0065	98.31	phnC_2_Phosphate-import_ATP-binding_protein_PhnC	P	AG-899-N21_00766	AG-893-E15_00323
AG-414-L09	AG-904-K16	Pelagibacterales	HIMB59	29.0478	98.31	phnC_1_Phosphate-import_ATP-binding_protein_PhnC	P	AG-414-L09_00065	AG-904-K16_00501
AG-359-M21	AG-893-E15	Pelagibacterales	HIMB59	29.267	98.31	phnC_1_Phosphate-import_ATP-binding_protein_PhnC	P	AG-359-M21_00559	AG-893-E15_00323
AG-904-F17	AG-893-E15	Pelagibacterales	HIMB59	29.3028	98.31	phnC_2_Phosphate-import_ATP-binding_protein_PhnC	P	AG-904-F17_00475	AG-893-E15_00323
AG-915-K13	AG-893-E15	Pelagibacterales	HIMB59	29.3166	98.31	phnC_Phosphate-import_ATP-binding_protein_PhnC	P	AG-915-K13_00235	AG-893-E15_00323
AG-915-I10	AG-915-K13	HIMB59	Pelagibacterales	29.1408	98.35	ubiE_1_Ubiquinone/menaquinone_biosynthesis_C-methyltransferase_UbiE	S	AG-915-I10_00419	AG-915-K13_00237
AG-915-I10	AG-899-N21	HIMB59	Pelagibacterales	29.1963	98.35	ubiE_1_Ubiquinone/menaquinone_biosynthesis_C-methyltransferase_UbiE	S	AG-915-I10_00419	AG-899-N21_00764
AG-908-I10	AG-916-M14	Pelagibacterales	HIMB59	29.1688	98.35	ubiE_1_Ubiquinone/menaquinone_biosynthesis_C-methyltransferase_UbiE	S	AG-908-I10_00146	AG-916-M14_01323
AG-908-F18	AG-894-I22	Pelagibacterales	HIMB59	29.3336	98.35	ubiE_Ubiquinone/menaquinone_biosynthesis_C-methyltransferase_UbiE	S	AG-908-F18_00068	AG-894-I22_00239
AG-359-M21	AG-916-M14	Pelagibacterales	HIMB59	29.6578	98.35	ubiE_2_Ubiquinone/menaquinone_biosynthesis_C-methyltransferase_UbiE	S	AG-359-M21_00561	AG-916-M14_01323
AG-908-F18	AG-916-M14	Pelagibacterales	HIMB59	29.7987	98.35	ubiE_Ubiquinone/menaquinone_biosynthesis_C-methyltransferase_UbiE	S	AG-908-F18_00068	AG-916-M14_01323
AG-414-L09	AG-916-M14	Pelagibacterales	HIMB59	29.296	98.41	ubiE_1_Ubiquinone/menaquinone_biosynthesis_C-methyltransferase_UbiE	S	AG-414-L09_00063	AG-916-M14_01323
AG-904-F17	AG-916-M14	Pelagibacterales	HIMB59	29.8371	98.41	ubiE_1_Ubiquinone/menaquinone_biosynthesis_C-methyltransferase_UbiE	S	AG-904-F17_00473	AG-916-M14_01323
AG-899-N21	AG-904-K16	Pelagibacterales	HIMB59	28.6162	98.44	phnC_2_Phosphate-import_ATP-binding_protein_PhnC	P	AG-899-N21_00766	AG-904-K16_00501
AG-359-M21	AG-904-K16	Pelagibacterales	HIMB59	28.988	98.44	phnC_1_Phosphate-import_ATP-binding_protein_PhnC	P	AG-359-M21_00559	AG-904-K16_00501
AG-904-F17	AG-904-K16	Pelagibacterales	HIMB59	29.1656	98.44	phnC_2_Phosphate-import_ATP-binding_protein_PhnC	P	AG-904-F17_00475	AG-904-K16_00501
AG-908-I10	AG-916-M14	Pelagibacterales	HIMB59	29.1688	98.44	phnC_2_Phosphate-import_ATP-binding_protein_PhnC	P	AG-908-I10_00144	AG-916-M14_01321
AG-915-K13	AG-904-K16	Pelagibacterales	HIMB59	29.1882	98.44	phnC_Phosphate-import_ATP-binding_protein_PhnC	P	AG-915-K13_00235	AG-904-K16_00501
AG-414-L09	AG-916-M14	Pelagibacterales	HIMB59	29.296	98.44	phnC_1_Phosphate-import_ATP-binding_protein_PhnC	P	AG-414-L09_00065	AG-916-M14_01321
AG-908-F18	AG-904-K16	Pelagibacterales	HIMB59	28.8453	98.49	ubiE_Ubiquinone/menaquinone_biosynthesis_C-methyltransferase_UbiE	S	AG-908-F18_00068	AG-904-K16_00503
AG-911-I02	AG-908-F18	HIMB59	Pelagibacterales	29.0795	98.5	ubiE_2_Ubiquinone/menaquinone_biosynthesis_C-methyltransferase_UbiE	S	AG-911-I02_00903	AG-908-F18_00068
AG-915-I10	AG-904-F17	HIMB59	Pelagibacterales	29.2682	98.5	ubiE_1_Ubiquinone/menaquinone_biosynthesis_C-methyltransferase_UbiE	S	AG-915-I10_00419	AG-904-F17_00473
AG-899-N21	AG-894-I22	Pelagibacterales	HIMB59	28.7385	98.5	ubiE_3_Ubiquinone/menaquinone_biosynthesis_C-methyltransferase_UbiE	S	AG-899-N21_00764	AG-894-I22_00239
AG-414-L09	AG-915-I10	Pelagibacterales	HIMB59	28.9632	98.5	ubiE_1_Ubiquinone/menaquinone_biosynthesis_C-methyltransferase_UbiE	S	AG-414-L09_00063	AG-915-I10_00419
AG-908-F18	AG-893-E15	Pelagibacterales	HIMB59	29.0957	98.5	ubiE_Ubiquinone/menaquinone_biosynthesis_C-methyltransferase_UbiE	S	AG-908-F18_00068	AG-893-E15_00325
AG-908-I10	AG-915-I10	Pelagibacterales	HIMB59	29.0972	98.5	ubiE_1_Ubiquinone/menaquinone_biosynthesis_C-methyltransferase_UbiE	S	AG-908-I10_00146	AG-915-I10_00419
AG-359-M21	AG-915-I10	Pelagibacterales	HIMB59	29.169	98.5	ubiE_2_Ubiquinone/menaquinone_biosynthesis_C-methyltransferase_UbiE	S	AG-359-M21_00561	AG-915-I10_00419
AG-908-F18	AG-911-E22	Pelagibacterales	HIMB59	29.2877	98.5	ubiE_Ubiquinone/menaquinone_biosynthesis_C-methyltransferase_UbiE	S	AG-908-F18_00068	AG-911-E22_00586
AG-915-K13	AG-894-I22	Pelagibacterales	HIMB59	29.5175	98.5	ubiE_2_Ubiquinone/menaquinone_biosynthesis_C-methyltransferase_UbiE	S	AG-915-K13_00237	AG-894-I22_00239
AG-915-K13	AG-904-K16	Pelagibacterales	HIMB59	29.1882	98.55	ubiE_2_Ubiquinone/menaquinone_biosynthesis_C-methyltransferase_UbiE	S	AG-915-K13_00237	AG-904-K16_00503
AG-414-L09	AG-915-I10	Pelagibacterales	HIMB59	28.9632	98.56	phnE_1_Phosphate-import_permease_protein_PhnE	P	AG-414-L09_00064	AG-915-I10_00418
AG-414-L09	AG-894-I22	Pelagibacterales	HIMB59	28.9991	98.56	phnE_1_Phosphate-import_permease_protein_PhnE	P	AG-414-L09_00064	AG-894-I22_00238
AG-414-L09	AG-911-E22	Pelagibacterales	HIMB59	29.2271	98.56	phnE_1_Phosphate-import_permease_protein_PhnE	P	AG-414-L09_00064	AG-911-E22_00587
AG-899-N21	AG-916-M14	Pelagibacterales	HIMB59	29.0368	98.57	phnC_2_Phosphate-import_ATP-binding_protein_PhnC	P	AG-899-N21_00766	AG-916-M14_01321
AG-359-M21	AG-916-M14	Pelagibacterales	HIMB59	29.6578	98.57	phnC_1_Phosphate-import_ATP-binding_protein_PhnC	P	AG-359-M21_00559	AG-916-M14_01321
AG-904-F17	AG-916-M14	Pelagibacterales	HIMB59	29.8371	98.57	phnC_2_Phosphate-import_ATP-binding_protein_PhnC	P	AG-904-F17_00475	AG-916-M14_01321
AG-915-K13	AG-916-M14	Pelagibacterales	HIMB59	29.9073	98.57	phnC_Phosphate-import_ATP-binding_protein_PhnC	P	AG-915-K13_00235	AG-916-M14_01321
AG-899-N21	AG-904-K16	Pelagibacterales	HIMB59	28.6162	98.64	ubiE_3_Ubiquinone/menaquinone_biosynthesis_C-methyltransferase_UbiE	S	AG-899-N21_00764	AG-904-K16_00503
AG-911-I02	AG-899-N21	HIMB59	Pelagibacterales	29.287	98.65	ubiE_2_Ubiquinone/menaquinone_biosynthesis_C-methyltransferase_UbiE	S	AG-911-I02_00903	AG-899-N21_00764
AG-911-I02	AG-915-K13	HIMB59	Pelagibacterales	29.3014	98.65	ubiE_2_Ubiquinone/menaquinone_biosynthesis_C-methyltransferase_UbiE	S	AG-911-I02_00903	AG-915-K13_00237
AG-908-I10	AG-894-I22	Pelagibacterales	HIMB59	28.7812	98.65	ubiE_1_Ubiquinone/menaquinone_biosynthesis_C-methyltransferase_UbiE	S	AG-908-I10_00146	AG-894-I22_00239
AG-414-L09	AG-894-I22	Pelagibacterales	HIMB59	28.9991	98.65	ubiE_1_Ubiquinone/menaquinone_biosynthesis_C-methyltransferase_UbiE	S	AG-414-L09_00063	AG-894-I22_00239
AG-899-N21	AG-893-E15	Pelagibacterales	HIMB59	29.0065	98.65	ubiE_3_Ubiquinone/menaquinone_biosynthesis_C-methyltransferase_UbiE	S	AG-899-N21_00764	AG-893-E15_00325
AG-899-N21	AG-911-E22	Pelagibacterales	HIMB59	29.1714	98.65	ubiE_3_Ubiquinone/menaquinone_biosynthesis_C-methyltransferase_UbiE	S	AG-899-N21_00764	AG-911-E22_00586
AG-359-M21	AG-894-I22	Pelagibacterales	HIMB59	29.3945	98.65	ubiE_2_Ubiquinone/menaquinone_biosynthesis_C-methyltransferase_UbiE	S	AG-359-M21_00561	AG-894-I22_00239
AG-904-F17	AG-894-I22	Pelagibacterales	HIMB59	29.4725	98.65	ubiE_1_Ubiquinone/menaquinone_biosynthesis_C-methyltransferase_UbiE	S	AG-904-F17_00473	AG-894-I22_00239
AG-915-K13	AG-911-E22	Pelagibacterales	HIMB59	29.4869	98.65	ubiE_2_Ubiquinone/menaquinone_biosynthesis_C-methyltransferase_UbiE	S	AG-915-K13_00237	AG-911-E22_00586
AG-414-L09	AG-911-I02	Pelagibacterales	HIMB59	28.716	98.68	phnE_1_Phosphate-import_permease_protein_PhnE	P	AG-414-L09_00064	AG-911-I02_00904
AG-414-L09	AG-893-E15	Pelagibacterales	HIMB59	29.0033	98.68	phnE_1_Phosphate-import_permease_protein_PhnE	P	AG-414-L09_00064	AG-893-E15_00324
AG-414-L09	AG-904-K16	Pelagibacterales	HIMB59	29.0478	98.68	phnE_1_Phosphate-import_permease_protein_PhnE	P	AG-414-L09_00064	AG-904-K16_00502
AG-414-L09	AG-904-K16	Pelagibacterales	HIMB59	29.0478	98.69	ubiE_1_Ubiquinone/menaquinone_biosynthesis_C-methyltransferase_UbiE	S	AG-414-L09_00063	AG-904-K16_00503
AG-904-F17	AG-904-K16	Pelagibacterales	HIMB59	29.1656	98.69	ubiE_1_Ubiquinone/menaquinone_biosynthesis_C-methyltransferase_UbiE	S	AG-904-F17_00473	AG-904-K16_00503
AG-915-K13	AG-893-E15	Pelagibacterales	HIMB59	29.3166	98.7	ubiE_2_Ubiquinone/menaquinone_biosynthesis_C-methyltransferase_UbiE	S	AG-915-K13_00237	AG-893-E15_00325
AG-908-I10	AG-904-K16	Pelagibacterales	HIMB59	28.5368	98.79	ubiE_1_Ubiquinone/menaquinone_biosynthesis_C-methyltransferase_UbiE	S	AG-908-I10_00146	AG-904-K16_00503
AG-359-M21	AG-904-K16	Pelagibacterales	HIMB59	28.988	98.79	ubiE_2_Ubiquinone/menaquinone_biosynthesis_C-methyltransferase_UbiE	S	AG-359-M21_00561	AG-904-K16_00503
AG-911-I02	AG-904-F17	HIMB59	Pelagibacterales	29.3182	98.8	ubiE_2_Ubiquinone/menaquinone_biosynthesis_C-methyltransferase_UbiE	S	AG-911-I02_00903	AG-904-F17_00473
AG-911-I02	AG-359-M21	HIMB59	Pelagibacterales	29.4192	98.8	ubiE_2_Ubiquinone/menaquinone_biosynthesis_C-methyltransferase_UbiE	S	AG-911-I02_00903	AG-359-M21_00561
AG-908-I10	AG-911-I02	Pelagibacterales	HIMB59	28.245	98.8	ubiE_1_Ubiquinone/menaquinone_biosynthesis_C-methyltransferase_UbiE	S	AG-908-I10_00146	AG-911-I02_00903
AG-414-L09	AG-911-I02	Pelagibacterales	HIMB59	28.716	98.8	ubiE_1_Ubiquinone/menaquinone_biosynthesis_C-methyltransferase_UbiE	S	AG-414-L09_00063	AG-911-I02_00903
AG-908-I10	AG-893-E15	Pelagibacterales	HIMB59	28.8738	98.8	ubiE_1_Ubiquinone/menaquinone_biosynthesis_C-methyltransferase_UbiE	S	AG-908-I10_00146	AG-893-E15_00325
AG-908-I10	AG-911-E22	Pelagibacterales	HIMB59	29.0952	98.8	ubiE_1_Ubiquinone/menaquinone_biosynthesis_C-methyltransferase_UbiE	S	AG-908-I10_00146	AG-911-E22_00586
AG-414-L09	AG-911-E22	Pelagibacterales	HIMB59	29.2271	98.8	ubiE_1_Ubiquinone/menaquinone_biosynthesis_C-methyltransferase_UbiE	S	AG-414-L09_00063	AG-911-E22_00586
AG-359-M21	AG-893-E15	Pelagibacterales	HIMB59	29.267	98.8	ubiE_2_Ubiquinone/menaquinone_biosynthesis_C-methyltransferase_UbiE	S	AG-359-M21_00561	AG-893-E15_00325
AG-414-L09	AG-916-M14	Pelagibacterales	HIMB59	29.296	98.8	phnE_1_Phosphate-import_permease_protein_PhnE	P	AG-414-L09_00064	AG-916-M14_01322
AG-359-M21	AG-911-E22	Pelagibacterales	HIMB59	29.3952	98.8	ubiE_2_Ubiquinone/menaquinone_biosynthesis_C-methyltransferase_UbiE	S	AG-359-M21_00561	AG-911-E22_00586
AG-904-F17	AG-911-E22	Pelagibacterales	HIMB59	29.6169	98.8	ubiE_1_Ubiquinone/menaquinone_biosynthesis_C-methyltransferase_UbiE	S	AG-904-F17_00473	AG-911-E22_00586
AG-414-L09	AG-893-E15	Pelagibacterales	HIMB59	29.0033	98.85	ubiE_1_Ubiquinone/menaquinone_biosynthesis_C-methyltransferase_UbiE	S	AG-414-L09_00063	AG-893-E15_00325
AG-904-F17	AG-893-E15	Pelagibacterales	HIMB59	29.3028	98.85	ubiE_1_Ubiquinone/menaquinone_biosynthesis_C-methyltransferase_UbiE	S	AG-904-F17_00473	AG-893-E15_00325
AG-908-F18	AG-911-E22	Pelagibacterales	HIMB59	29.2877	99.09	phnC_1_Phosphate-import_ATP-binding_protein_PhnC	P	AG-908-F18_00066	AG-911-E22_00588
AG-908-F18	AG-894-I22	Pelagibacterales	HIMB59	29.3336	99.09	phnC_1_Phosphate-import_ATP-binding_protein_PhnC	P	AG-908-F18_00066	AG-894-I22_00237
AG-908-F18	AG-915-I10	Pelagibacterales	HIMB59	29.7116	99.09	phnC_1_Phosphate-import_ATP-binding_protein_PhnC	P	AG-908-F18_00066	AG-915-I10_00417
AG-911-I02	AG-908-F18	HIMB59	Pelagibacterales	29.0795	99.22	phnC_Phosphate-import_ATP-binding_protein_PhnC	P	AG-911-I02_00905	AG-908-F18_00066
AG-908-F18	AG-893-E15	Pelagibacterales	HIMB59	29.0957	99.22	phnC_1_Phosphate-import_ATP-binding_protein_PhnC	P	AG-908-F18_00066	AG-893-E15_00323
AG-908-F18	AG-904-K16	Pelagibacterales	HIMB59	28.8453	99.35	phnC_1_Phosphate-import_ATP-binding_protein_PhnC	P	AG-908-F18_00066	AG-904-K16_00501
AG-908-F18	AG-916-M14	Pelagibacterales	HIMB59	29.7987	99.48	phnC_1_Phosphate-import_ATP-binding_protein_PhnC	P	AG-908-F18_00066	AG-916-M14_01321
